# Supplementary material for: Suppressing circ_0008494 inhibits HSCs activation by regulating the miR-185-3p/Col1a1 axis
Source: Front Pharmacol. 2022 Nov 17;13:1050093. doi: 10.3389/fphar.2022.1050093 (PMC9713816; doi:10.3389/fphar.2022.1050093)
Supplement: Supplementary file 1 [file DataSheet4.xlsx]

## Sheet: miRanda Predicted miRNA
Gene ID	Species ID	Mirbase ID		Site Type	UTR start	UTR end	3' pairing contribution	local AU contribution	position contribution	context score	context score percentile	UTR region	UTR-miRNA pairing	mature miRNA sequence	miRNA family	Group #
hsa_circ_0116368	hsa	PC-5p-5170_1152	m8	341	347	-0.0105	0.093	-0.026	-0.1045	44	UUGGAAUGCUCCACCAGGUGCUG	|||||||	UUACCCUUUCUAAGUCCACGAG	PC-5p-5170_1152	58976
hsa_circ_0116368	hsa	bta-miR-574_R+1	m8	213	219	0.005	0.111	-0.018	-0.063	19	CCAGCAGUGCAGCAGCACACUCC	|||||||	UGUGUGUGAGUGUGUGUGUGUGAGU	bta-miR-574_R+1	58977
hsa_circ_0116368	hsa	hsa-miR-122-5p	8mer	214	220	0.0028	0.17	-0.033	-0.1702	75	CAGCAGUGCAGCAGCACACUCCA	|||||||	GUUUGUGGUAACAGUGUGAGGU	hsa-miR-122-5p	58978
hsa_circ_0116368	hsa	hsa-miR-1248_R-1	1a	368	374	-0.0173	0.113	-0.026	-0.0293	11	AGCUCCAGGCUGGCG--AGAAGGAG	||| ||||||	AAUCGUGUCACGAAUAUGUUCUUCCA	hsa-miR-1248_R-1	58979
hsa_circ_0116368	hsa	hsa-miR-22-3p	m8	453	459	-0.026	0.023	-0.037	-0.201	82	AUGCCACGAGUUCCU--GGCAGCUC	||| |||||||	UGUCAAGAAGUUGACCGUCGAA	hsa-miR-22-3p	58980
hsa_circ_0116368	hsa	hsa-miR-340-3p	m8	283	289	0.036	0.122	-0.021	-0.024	17	CUCAUCACUGCCUCCGAGACGGG	|||||||	CGAUAUUUCAUUGACUCUGCCU	hsa-miR-340-3p	58981
hsa_circ_0116368	hsa	hsa-miR-34a-5p	m8	273	279	0.005	0.015	-0.02	-0.161	65	CCUUUGCAAACUCAUCACUGCCU	|||||||	UGUUGGUCGAUUCUGUGACGGU	hsa-miR-34a-5p	58982
hsa_circ_0116368	hsa	hsa-miR-556-5p_R-1	m8	296	302	0.036	0.117	-0.022	-0.03	13	CCGAGACGGGCGAGCAGCUCAUC	|||||||	AGUAUAAUGUUACUCGAGUAG	hsa-miR-556-5p_R-1	58983
hsa_circ_0116368	hsa	hsa-miR-574-5p	m8	213	219	0.005	0.111	-0.018	-0.063	19	CCAGCAGUGCAGCAGCACACUCC	|||||||	UGUGUGAGUGUGUGUGUGUGAGU	hsa-miR-574-5p	58985
hsa_circ_0116368	hsa	hsa-miR-574-5p_1ss23TA	m8	213	219	0.005	0.111	-0.018	-0.063	19	CCAGCAGUGCAGCAGCACACUCC	|||||||	AGUGUGAGUGUGUGUGUGUGAGU	hsa-miR-574-5p_1ss23TA	58986
hsa_circ_0116368	hsa	hsa-miR-574-5p_R+2	m8	213	219	0.005	0.111	-0.018	-0.063	19	CCAGCAGUGCAGCAGCACACUCC	|||||||	UGUGUGUGAGUGUGUGUGUGUGAGU	hsa-miR-574-5p_R+2	58987
hsa_circ_0116368	hsa	hsa-miR-574-5p_R-2	m8	213	219	0.005	0.111	-0.018	-0.063	19	CCAGCAGUGCAGCAGCACACUCC	|||||||	UGUGAGUGUGUGUGUGUGAGU	hsa-miR-574-5p_R-2	58988
hsa_circ_0116368	hsa	hsa-miR-671-5p_R+1	m8	121	127	0.005	0.145	-0.026	-0.037	19	CUCCUCACCGCUGUGGGCUUCCG	|||||||	GGAGGUCGGGGAGGUCCCGAAGGA	hsa-miR-671-5p_R+1	58989
hsa_circ_0116368	hsa	mdo-miR-22-3p	m8	453	459	-0.026	0.023	-0.037	-0.201	82	AUGCCACGAGUUCCU--GGCAGCUC	||| |||||||	CGUCAAGAAGUUGACCGUCGAA	mdo-miR-22-3p	58990
hsa_circ_0116368	hsa	mmu-miR-3084-3p_R+4_1ss2TG	m8	452	458	0.005	0.078	-0.037	-0.115	55	GAUGCCACGAGUUCCUGGCAGCU	|||||||	AAAACAGACUUCCUCUGACCGUCGU	mmu-miR-3084-3p_R+4_1ss2TG	58991
hsa_circ_0116368	hsa	mmu-miR-370-3p	1a	374	380	0.0249	0.063	-0.026	-0.0371	19	AGGCUGGCGAGAAGGAGCAGGAC	||||||	UGGUCCAAGGUGGGGUCGUCCG	mmu-miR-370-3p	58992
hsa_circ_0116368	hsa	mmu-mir-6240-p5_1ss19GT	m8	30	36	-0.0415	0.127	-0.034	-0.1095	51	GCAGCGCAUCCAGAA---UGGGCAGC	|||| |||||||	UAAGUCUCGUGACCCGUCU	mmu-mir-6240-p5_1ss19GT	58993
hsa_circ_0116368	hsa	ssc-mir-1285-p5_3	m8	357	363	0.005	0.069	-0.028	-0.115	54	GGUGCUGGUUCAGCUCCAGGCUG	|||||||	CCAGAGCGAUACAACGGGUCCGAC	ssc-mir-1285-p5_3	58994
hsa_circ_0116368	hsa	ssc-mir-1285-p5_5	m8	358	364	0.005	0.105	-0.028	-0.079	44	GUGCUGGUUCAGCUCCAGGCUGG	|||||||	GCGAUACAACGGGUCCGACC	ssc-mir-1285-p5_5	58995
hsa_circ_0116368	hsa	ssc-mir-1285-p5_6	m8	358	364	0.005	0.105	-0.028	-0.079	44	GUGCUGGUUCAGCUCCAGGCUGG	|||||||	AGCGAUACAACGGGUCCGACC	ssc-mir-1285-p5_6	58996
hsa_circ_0116368	hsa	ssc-mir-1285-p5_7	m8	358	364	0.005	0.105	-0.028	-0.079	44	GUGCUGGUUCAGCUCCAGGCUGG	|||||||	AGAGCGAUACAACGGGUCCGACC	ssc-mir-1285-p5_7	58997
hsa_circ_0116368	hsa	ssc-mir-1285-p5_8	m8	358	364	0.005	0.105	-0.028	-0.079	43	GUGCUGGUUCAGCUCCAGGCUGG	|||||||	CAGAGCGAUACAACGGGUCCGACC	ssc-mir-1285-p5_8	58998
hsa_circ_0116368	hsa	ssc-mir-1285-p5_9	1a	128	134	-0.0173	0.127	-0.023	-0.0123	17	CCGCUGUGGGCUUCCGGCUGGAC	||| ||||||	AGCGAUACAACGGGU--CCGACCU	ssc-mir-1285-p5_9	58999
hsa_circ_0116368	hsa	ssc-mir-1285-p5_9	m8	359	365	-0.0105	0.11	-0.028	-0.0895	53	UGCUGGUUCAGCUCCAGGCUGGC	|||||||	AGCGAUACAACGGGUCCGACCU	ssc-mir-1285-p5_9	59000
Gene ID	Species ID	Mirbase ID		Site Type	UTR start	UTR end	3' pairing contribution	local AU contribution	position contribution	context score	context score percentile	UTR region	UTR-miRNA pairing	mature miRNA sequence	miRNA family	Group #
hsa_circ_0079077	hsa	PC-5p-17084_404	m8	23	29	0.005	0.11	-0.035	-0.081	40	GGUGAGCAGCUCCUGCCCACAGU	|||||||	GUCAGUAUUAGGGUGUCU	PC-5p-17084_404	26028
hsa_circ_0079077	hsa	age-miR-28_1ss22GA	m8	15	21	0.0205	0.141	-0.036	-0.0355	21	NNUGCGGUUGGUGAGCAGCUCCUG	|||||||	AAGUUAUCUGACACUCGAGGAA	age-miR-28_1ss22GA	26029
hsa_circ_0079077	hsa	bta-miR-2887_L-3R+1	8mer	598	604	0.0028	-0.047	-0.028	-0.3822	97	CCAGCCUGACAUUUACCCCGGUA	|||||||	GGCGUGGCCUGGGGCCAG	bta-miR-2887_L-3R+1	26030
hsa_circ_0079077	hsa	cgr-miR-28-5p_R+1	m8	15	21	0.0205	0.141	-0.036	-0.0355	21	NNUGCGGUUGGUGAGCAGCUCCUG	|||||||	AAGUUAUCUGACACUCGAGGAA	cgr-miR-28-5p_R+1	26031
hsa_circ_0079077	hsa	cgr-miR-378-5p	1a	772	778	0.0038	0.011	-0.027	-0.1112	43	AUUAGAAAAUGAGUAUCAGGAAG	||||||	UGUGUCCUGGACCUCAGUCCUC	cgr-miR-378-5p	26032
hsa_circ_0079077	hsa	hsa-miR-1248_R-1	m8	777	783	0.005	0.068	-0.031	-0.119	47	AAAAUGAGUAUCAGGAAGAAGGG	|||||||	AAUCGUGUCACGAAUAUGUUCUUCCA	hsa-miR-1248_R-1	26033
hsa_circ_0079077	hsa	hsa-miR-1255b-5p	1a	579	585	0.0249	0.111	-0.013	0.0239	5	AGUCCCCGCGCGUGGUCAUCCAG	||||||	UUGGUGAAAGAAACGAGUAGGC	hsa-miR-1255b-5p	26034
hsa_circ_0079077	hsa	hsa-miR-130b-5p_R+1	m8	125	131	-0.0105	-0.007	-0.026	-0.2045	64	GUGGAUGCCGUACAAGAAAGAGU	|||||||	UCAUCACGUUGUCCCUUUCUCA	hsa-miR-130b-5p_R+1	26035
hsa_circ_0079077	hsa	hsa-miR-146a-5p	1a	214	220	0.0038	0.016	-0.017	-0.0962	34	ACAGCUGCUGCAGAGGUUCUCAU	||||||	UUGGGUACCUUAAGUCAAGAGU	hsa-miR-146a-5p	26036
hsa_circ_0079077	hsa	hsa-miR-17-3p	1a	206	212	0.01435	0.039	-0.017	-0.06265	32	UCUCUGGAACAGCUGCUGCAGAG	||||||	GAUGUUCACGGAAGUGACGUCA	hsa-miR-17-3p	26037
hsa_circ_0079077	hsa	hsa-miR-17-3p	1a	272	278	-0.00675	0.06	-0.012	-0.05775	29	CUGCGAGACCUGCAGCUGCAGAU	||||||	GAUGUUCACGGAAGUGACGUCA	hsa-miR-17-3p	26038
hsa_circ_0079077	hsa	hsa-miR-18a-3p	m8	781	787	-0.0105	-0.03	-0.032	-0.2335	90	UGAGUAUCAGGAAGAAGGGCAGC	|||||||	GGUCUUCCUCGUGAAUCCCGUCA	hsa-miR-18a-3p	26039
hsa_circ_0079077	hsa	hsa-miR-197-3p	1a	153	159	-0.02785	-0.006	-0.021	-0.15385	64	UGCAAGUCAGAGAAA-UGGUGAAA	||||| ||||||	CGACCCACCUCUUCCACCACUU	hsa-miR-197-3p	26040
hsa_circ_0079077	hsa	hsa-miR-197-3p	m8	641	647	-0.0105	0.107	-0.019	-0.0835	34	UCCCAGGGGUACCUGGUGGUGAG	|||||||	CGACCCACCUCUUCCACCACUU	hsa-miR-197-3p	26041
hsa_circ_0079077	hsa	hsa-miR-22-3p	m8	783	789	0.0205	0.013	-0.032	-0.1595	71	AGUAUCAGGAAGAAGGGCAGCUU	|||||||	UGUCAAGAAGUUGACCGUCGAA	hsa-miR-22-3p	26042
hsa_circ_0079077	hsa	hsa-miR-28-5p_R-1	m8	15	21	0.0205	0.141	-0.036	-0.0355	21	NNUGCGGUUGGUGAGCAGCUCCUG	|||||||	AGUUAUCUGACACUCGAGGAA	hsa-miR-28-5p_R-1	26043
hsa_circ_0079077	hsa	hsa-miR-28-5p_R-2	m8	15	21	0.0205	0.141	-0.036	-0.0355	21	NNUGCGGUUGGUGAGCAGCUCCUG	|||||||	GUUAUCUGACACUCGAGGAA	hsa-miR-28-5p_R-2	26044
hsa_circ_0079077	hsa	hsa-miR-28-5p_R-3	m8	15	21	0.0205	0.141	-0.036	-0.0355	21	NNUGCGGUUGGUGAGCAGCUCCUG	|||||||	UUAUCUGACACUCGAGGAA	hsa-miR-28-5p_R-3	26045
hsa_circ_0079077	hsa	hsa-miR-29b-2-5p_R+1	8mer	509	515	0.0028	0.013	-0.013	-0.3072	84	UGUUCUGAAACUUACGAAACCAA	|||||||	AGAUUCGGUGGUACACUUUGGUC	hsa-miR-29b-2-5p_R+1	26046
hsa_circ_0079077	hsa	hsa-miR-365b-3p	m8	612	618	0.036	-0.012	-0.016	-0.153	58	ACCCCGGUAACUGCUGGGCAUUU	|||||||	UAUUCCUAAAAAUCCCCGUAAU	hsa-miR-365b-3p	26047
hsa_circ_0079077	hsa	hsa-miR-484	1a	585	591	0.0038	0.045	-0.014	-0.0642	26	CGCGCGUGGUCAUCCAGCCUGAC	||||||	UAGCCCUCCCCUGACUCGGACU	hsa-miR-484	26048
hsa_circ_0079077	hsa	hsa-miR-5589-5p	m8	666	672	0.0205	0.102	-0.021	-0.0595	45	UCUCCAUGAUGAUCCACCCAGCC	|||||||	UGACGUGUUCUCGUGGGUCGG	hsa-miR-5589-5p	26049
hsa_circ_0079077	hsa	hsa-miR-576-5p	8mer	757	763	0.00075	0.062	-0.056	-0.30325	83	CUUCGCCGUCUAUGGAUUAGAAA	|||||||	UUUCUGCACCUCUUUAAUCUUA	hsa-miR-576-5p	26050
hsa_circ_0079077	hsa	hsa-miR-624-5p_R-1	m8	551	557	0.0515	0.1	-0.011	-0.0205	3	UUUGGGAUCCCGCUGUGGUACUU	|||||||	CUUGUGUUCCAUGACCAUGAU	hsa-miR-624-5p_R-1	26051
hsa_circ_0079077	hsa	hsa-miR-6503-3p_L+2_1ss9AG	m8	564	570	0.0205	0.137	-0.012	-0.0155	16	UGUGGUACUUCUCGCAGUCCCCG	|||||||	CCUCCAGACGUAGGGUCAGGGGA	hsa-miR-6503-3p_L+2_1ss9AG	26052
hsa_circ_0079077	hsa	hsa-miR-766-3p	m8	43	49	0.005	0.041	-0.033	-0.148	64	AGUCGAGCACCUCCAGCUGGAGC	|||||||	CGACUCCGACACCCCGACCUCA	hsa-miR-766-3p	26053
hsa_circ_0079077	hsa	mdo-miR-22-3p	m8	783	789	0.0205	0.013	-0.032	-0.1595	72	AGUAUCAGGAAGAAGGGCAGCUU	|||||||	CGUCAAGAAGUUGACCGUCGAA	mdo-miR-22-3p	26057
hsa_circ_0079077	hsa	mmu-miR-146a-5p_R+1	1a	214	220	0.0038	0.016	-0.017	-0.0962	34	ACAGCUGCUGCAGAGGUUCUCAU	||||||	AUUGGGUACCUUAAGUCAAGAGU	mmu-miR-146a-5p_R+1	26058
hsa_circ_0079077	hsa	mmu-miR-3084-3p_R+4_1ss2TG	8mer	472	478	0.00075	0.063	-0.007	-0.25325	85	UCUGGAAUCUGGUGGUGGCAGCA	|||||||	AAAACAGACUUCCUCUGACCGUCGU	mmu-miR-3084-3p_R+4_1ss2TG	26059
hsa_circ_0079077	hsa	oan-miR-103-3p_R+2	1a	204	210	-0.0173	0.045	-0.017	-0.0883	46	GUUCUCUGGAACAGCUGCUGCAG	||| ||||||	UGAGUAUCGGGACAUGUU--ACGACGA	oan-miR-103-3p_R+2	26060
hsa_circ_0079077	hsa	oan-miR-103-3p_R+2	m8	254	260	0.005	0.093	-0.014	-0.077	41	GGCGACUUGCAGACGAUGCUGCG	|||||||	UGAGUAUCGGGACAUGUUACGACGA	oan-miR-103-3p_R+2	26061
hsa_circ_0079077	hsa	ssc-mir-1285-p3_1ss19TA	1a	558	564	0.0249	0.093	-0.012	0.0069	14	UCCCGCUGUGGUACUUCUCGCAG	||||||	AUUCUCUGCCCCAGAGCGA	ssc-mir-1285-p3_1ss19TA	26062
hsa_circ_0079077	hsa	ssc-mir-1285-p5_2	1a	558	564	0.0249	0.093	-0.012	0.0069	14	UCCCGCUGUGGUACUUCUCGCAG	||||||	UUCUCUGCCCCAGAGCGA	ssc-mir-1285-p5_2	26063

## Sheet: sig
red is pvalue<=0.001,orange is pvalue <=0.01,blue is pvalue<=0.05,green is pvalue <=0.1.
Index	miR_name	miR_seq	up/down	fold_change(Group4(mean)/Normal(mean))	log2(fold_change)	pvalue(t_test)	Normal(mean)	Group4(mean)	Group4/C10(norm)	Group4/C11(norm)	Group4/C12(norm)	Normal/N1(norm)	Normal/N2(norm)	Group4/C10(raw)	Group4/C11(raw)	Group4/C12(raw)	Normal/N1(raw)	Normal/N2(raw)	Expression level
	hsa_circ_0116368
310	hsa-miR-122-5p	TGGAGTGTGACAATGGTGTTTG	down	0.0340644	-4.87559	0.0489657	2.44043e+07	831319	665580	614121	1.21426e+06	2.25081e+07	2.63005e+07	822825	1491246	1408873	5427704	5867260	high
196	hsa-miR-22-3p	AAGCTGCCAGTTGAAGAACTGT	up	3.05273	1.6101	0.0244503	6776.03	20685.4	25566	18046.2	18443.9	6187.18	7364.88	31606	43821	21400	1492	1643	high
12	hsa-miR-34a-5p	TGGCAGTGTCTTAGCTGGTTGT	up	14.0783	3.8154	0.000879554	74.7527	1052.39	960.159	1092.96	1104.05	91.2318	58.2736	1187	2654	1281	22	13	high
21	hsa-miR-574-5p	TGAGTGTGTGTGTGTGAGTGTGT	up	20.4464	4.35377	0.00144382	14.5142	296.762	315.874	306.804	267.608	29.0283	0	390.5	745	310.5	7	0	middle
	hsa_circ_0079077
38	hsa-miR-1255b-5p	CGGATGAGCAAAGAAAGTGGTT	down	0.0425212	-4.55567	0.00289376	23.6472	1.00551	0	0	3.01652	24.8814	22.4129	0	0	3.5	6	5	middle
233	hsa-miR-576-5p	ATTCTAATTTCTCCACGTCTTT	down	0.372647	-1.42412	0.0315712	54.0182	20.1297	15.369	23.4736	21.5466	49.7628	58.2736	19	57	25	12	13	middle
18	hsa-miR-17-3p	ACTGCAGTGAAGGCACTTGTAG	down	0.177296	-2.49577	0.0011981	873.878	154.935	236.198	134.664	93.943	891.584	856.173	292	327	109	215	191	middle
36	hsa-miR-197-3p	TTCACCACCTTCTCCACCCAGC	up	13.228	3.72552	0.00284679	157.068	2077.7	2168.65	2193.34	1871.1	161.729	152.408	2681	5326	2171	39	34	middle
196	hsa-miR-22-3p	AAGCTGCCAGTTGAAGAACTGT	up	3.05273	1.6101	0.0244503	6776.03	20685.4	25566	18046.2	18443.9	6187.18	7364.88	31606	43821	21400	1492	1643	high
192	hsa-miR-28-5p_R-1	AAGGAGCTCACAGTCTATTGA	up	10.7129	3.42127	0.023504	232.325	2488.86	2256.82	2028.2	3181.57	240.52	224.129	2790	4925	3691.5	58	50	middle
117	hsa-miR-365b-3p	TAATGCCCCTAAAAATCCTTAT	up	5.75602	2.52507	0.0110411	496.718	2859.12	3474.61	2825.27	2277.47	325.532	667.905	4295.5	6860.5	2642.5	78.5	149	middle
26	hsa-miR-484	TCAGGCTCAGTCCCCTCCCGAT	up	36.3192	5.18266	0.00203607	78.6724	2857.32	3091.6	2892.19	2588.17	49.7628	107.582	3822	7023	3003	12	24	high
177	hsa-miR-766-3p	ACTCCAGCCCCACAGCCTCAGC	up	8.37041	3.0653	0.0215261	15.689	131.324	96.2586	168.433	129.279	0	31.3781	119	409	150	0	7	middle
132	hsa-miR-146a-5p	TGAGAACTGAATTCCATGGGTT	up	12.6143	3.65699	0.0145179	215.915	2723.61	2006.06	3340.46	2824.32	369.074	62.7562	2480	8111.5	3277	89	14	middle

## Sheet: network
hsa_circ_0116368	hsa-miR-122-5p	TGFBR1		hsa_circ_0079077		hsa-miR-1248	TGFA
hsa_circ_0116368		MMP24		hsa_circ_0079077			TGFBR3
hsa_circ_0116368	hsa-miR-1248	TGFA		hsa_circ_0079077			COL4A6
hsa_circ_0116368		TGFBR3		hsa_circ_0079077		hsa-miR-1255b-5p	TGFBR2
hsa_circ_0116368		COL4A6		hsa_circ_0079077			FGF2
hsa_circ_0116368	hsa-miR-22-3p	MMP24		hsa_circ_0079077			COL25A1
hsa_circ_0116368		HIPK1		hsa_circ_0079077		hsa-miR-130b-5p	TGFBR1
hsa_circ_0116368		CDK4		hsa_circ_0079077			TGFBR2
hsa_circ_0116368		ZNF678		hsa_circ_0079077		hsa-miR-17-3p	LITAF
hsa_circ_0116368	hsa-miR-340-3p	COL26A1		hsa_circ_0079077			PPARGC1A
hsa_circ_0116368		TGFBRAP1		hsa_circ_0079077			MMP15
hsa_circ_0116368		TGIF2		hsa_circ_0079077			COL4A5
hsa_circ_0116368		SMAD4		hsa_circ_0079077		hsa-miR-197-3p	TGFBR2
hsa_circ_0116368		FGF3		hsa_circ_0079077			E2F1
hsa_circ_0116368	hsa-miR-34a-5p	COL12A1		hsa_circ_0079077			COL9A1
hsa_circ_0116368		TGFBRAP1		hsa_circ_0079077		hsa-miR-22-3p	MMP24
hsa_circ_0116368		SMAD4		hsa_circ_0079077			HIPK1
hsa_circ_0116368	hsa-miR-556-5p	TGFA		hsa_circ_0079077			CDK4
hsa_circ_0116368		TGFBI		hsa_circ_0079077			ZNF678
hsa_circ_0116368		HIPK2		hsa_circ_0079077		hsa-miR-29b-2-5p	ZNF616
hsa_circ_0116368		HIPK1		hsa_circ_0079077			E2F6
hsa_circ_0116368		FGF7		hsa_circ_0079077			COL9A1
hsa_circ_0116368	hsa-miR-671	FGF2		hsa_circ_0079077			EGR1
hsa_circ_0116368		FGF11		hsa_circ_0079077		hsa-miR-484	HIPK1
hsa_circ_0116368		FGFR2		hsa_circ_0079077			HIPK2
				hsa_circ_0079077			HMGB1
				hsa_circ_0079077		hsa-miR-576-5p	TGFB1I1
				hsa_circ_0079077			FGFR1OP2
				hsa_circ_0079077			TGFB1I1
				hsa_circ_0079077		hsa-miR-624-5p	FGB
				hsa_circ_0079077			MMP8
