# Supplementary material for: Suppressing circ_0008494 inhibits HSCs activation by regulating the miR-185-3p/Col1a1 axis
Source: Front Pharmacol. 2022 Nov 17;13:1050093. doi: 10.3389/fphar.2022.1050093 (PMC9713816; doi:10.3389/fphar.2022.1050093)
Supplement: Supplementary file 3 [file DataSheet1.ZIP]

Archive with 95 entries (83 files):
- raw data1/
- raw data1/Bioinformatics/
- raw data1/Bioinformatics/Figure1 Figure2 AB  CircRNA  Expression profile.xlsx
- raw data1/Bioinformatics/Figure3A  circ_0008494 and siRNA design.docx
- raw data1/Bioinformatics/Figure4A Predicted miRNA.xls
- raw data1/Bioinformatics/supple Table3 Predicted mRNA.docx
- raw data1/Figure2D  sanger sequencing.ab1
- raw data1/Figure2F RnaseR.scn
- raw data1/Figure3A Circrna virus packaging  Sequencing results/
- raw data1/Figure3A Circrna virus packaging  Sequencing results/Chromas.rar
- raw data1/Figure3A Circrna virus packaging  Sequencing results/PSC78307-1.H1-F_B05(▓Γ═¿OK).doc
- raw data1/Figure3A Circrna virus packaging  Sequencing results/PSC78307-1.rar
- raw data1/Figure3A Circrna virus packaging  Sequencing results/PSC78308-1.H1-F_E05(▓Γ═¿OK).doc
- raw data1/Figure3A Circrna virus packaging  Sequencing results/PSC78308-1.rar
- raw data1/Figure3A Circrna virus packaging  Sequencing results/PSC78309-1.H1-F_G05(▓Γ═¿OK).doc
- raw data1/Figure3A Circrna virus packaging  Sequencing results/PSC78309-1.rar
- raw data1/Figure3B  Immunofluorescence/
- raw data1/Figure3B  Immunofluorescence/KD1  B.jpg
- raw data1/Figure3B  Immunofluorescence/KD1  G.jpg
- raw data1/Figure3B  Immunofluorescence/KD2 B.jpg
- raw data1/Figure3B  Immunofluorescence/KD2 G.jpg
- raw data1/Figure3B  Immunofluorescence/KD3 B.jpg
- raw data1/Figure3B  Immunofluorescence/KD3 G.jpg
- raw data1/Figure3B  Immunofluorescence/NC  B.jpg
- raw data1/Figure3B  Immunofluorescence/NC G.jpg
- raw data1/Figure3F 5D 6C  CCK8/
- raw data1/Figure3F 5D 6C  CCK8/Figure 3F 5D 6C  CCK8.xlsx
- raw data1/Figure3H 6E apoptosis/
- raw data1/Figure3H 6E apoptosis/lv-circ0008494/
- raw data1/Figure3H 6E apoptosis/lv-circ0008494/LX2-KD-1.fcs
- raw data1/Figure3H 6E apoptosis/lv-circ0008494/LX2-KD-2.fcs
- raw data1/Figure3H 6E apoptosis/lv-circ0008494/LX2-KD-3.fcs
- raw data1/Figure3H 6E apoptosis/lv-circ0008494/LX2-NC-1.fcs
- raw data1/Figure3H 6E apoptosis/lv-circ0008494/LX2-NC-2.fcs
- raw data1/Figure3H 6E apoptosis/lv-circ0008494/LX2-NC-3.fcs
- raw data1/Figure3H 6E apoptosis/rescue/
- raw data1/Figure3H 6E apoptosis/rescue/LV-KD+185 inhibitor1.fcs
- raw data1/Figure3H 6E apoptosis/rescue/LV-KD+185 inhibitor2.fcs
- raw data1/Figure3H 6E apoptosis/rescue/LV-KD+185 inhibitor3.fcs
- raw data1/Figure3H 6E apoptosis/rescue/LV-KD+inhibitor NC1.fcs
- raw data1/Figure3H 6E apoptosis/rescue/LV-KD+inhibitor NC2.fcs
- raw data1/Figure3H 6E apoptosis/rescue/LV-KD+inhibitor NC3.fcs
- raw data1/Figure3H 6E apoptosis/rescue/LV-NC+inhibitor NC1.fcs
- raw data1/Figure3H 6E apoptosis/rescue/LV-NC+inhibitor NC2.fcs
- raw data1/Figure3H 6E apoptosis/rescue/LV-NC+inhibitor NC3.fcs
- raw data1/Figure4C 7B Luciferase Report/
- raw data1/Figure4C 7B Luciferase Report/Luciferase reporter assay Plasmid sequence.docx
- raw data1/Figure4C 7B Luciferase Report/Luciferase reporter assay result circ+miR185.xls
- raw data1/Figure4C 7B Luciferase Report/Luciferase reporter assay result col+miR185.xlsx
- raw data1/Mapping and statistics/
- raw data1/Mapping and statistics/Figure2E actinomycin D.pzfx
- raw data1/Mapping and statistics/Figure2F RNase.pzfx
- raw data1/Mapping and statistics/Figure2H  circ0008494 in human HF tissue.pzfx
- raw data1/Mapping and statistics/Figure2I  TFG circRNA.pzfx
- raw data1/Mapping and statistics/Figure3C  virus.pzfx
- raw data1/Mapping and statistics/Figure3DE  LV-KD.pzfx
- raw data1/Mapping and statistics/Figure3F LV  cck8.pzfx
- raw data1/Mapping and statistics/Figure3G Transwell.pzfx
- raw data1/Mapping and statistics/Figure3H Apoptosis.pzfx
- raw data1/Mapping and statistics/Figure4 C luciferase inhibitor.pzfx
- raw data1/Mapping and statistics/Figure4 C luciferase mimic.pzfx
- raw data1/Mapping and statistics/Figure4D   ago2 circ_0008494.pzfx
- raw data1/Mapping and statistics/Figure4D   ago2 miR-185-3p.pzfx
- raw data1/Mapping and statistics/Figure4E biotin-coupled miRNA capture assay.pzfx
- raw data1/Mapping and statistics/Figure5AB.pzfx
- raw data1/Mapping and statistics/Figure5D cck8.pzfx
- raw data1/Mapping and statistics/Figure5E transwell.pzfx
- raw data1/Mapping and statistics/Figure6 D Transwell.pzfx
- raw data1/Mapping and statistics/Figure6AB.pzfx
- raw data1/Mapping and statistics/Figure6C cck8.pzfx
- raw data1/Mapping and statistics/Figure6E apoptosis.pzfx
- raw data1/Mapping and statistics/Figure7B  luciferase reporter assays.pzfx
- raw data1/Mapping and statistics/Figure7C  rescue.pzfx
- raw data1/Mapping and statistics/FigureS3 KD.pzfx
- raw data1/Mapping and statistics/FigureS4  185-TGF.pzfx
- raw data1/Mapping and statistics/FigureS5  miR-185-3p target genes.pzfx
- raw data1/Mapping and statistics/FigureS6   TGF  Col1a1, FGF5 and BRD4.pzfx
- raw data1/Pcr/
- raw data1/Pcr/Figure2E  Actinomycin D.xlsx
- raw data1/Pcr/Figure2F  Rnase R.xlsx
- raw data1/Pcr/Figure2H  circ0008494 in human HF tissue.xlsx
- raw data1/Pcr/Figure2I.xlsx
- raw data1/Pcr/Figure3C  PCR-Circrna virus packaging ON LX-2.xlsm
- raw data1/Pcr/Figure3D E.xlsx
- raw data1/Pcr/Figure4D ago2.xlsx
- raw data1/Pcr/Figure4E  biotin-coupled miRNA capture assay.xlsx
- raw data1/Pcr/Figure5AB.xlsx
- raw data1/Pcr/Figure6AB.xlsx
- raw data1/Pcr/Figure7C rescue assay.xlsx
- raw data1/Pcr/FigureS3 ARIDA1.xlsx
- raw data1/Pcr/FigureS4 TGF  miR-185.xlsx
- raw data1/Pcr/FigureS5  miR-185-3p target genes.xlsx
- raw data1/Pcr/FigureS6 TGF  target genes.xlsx
- raw data1/wb/
- raw data1/wb/wb.pdf
