# Supplementary material for: Suppressing circ_0008494 inhibits HSCs activation by regulating the miR-185-3p/Col1a1 axis
Source: Front Pharmacol. 2022 Nov 17;13:1050093. doi: 10.3389/fphar.2022.1050093 (PMC9713816; doi:10.3389/fphar.2022.1050093)
Supplement: Supplementary file 3 [file DataSheet1.ZIP › raw data1/Bioinformatics/Figure1 Figure2 AB CircRNA Expression profile.xlsx]

## Sheet: expression profile
id	C3_Group3_fpkm	C9_Group3_fpkm	C13_Group3_fpkm	C10_Group4_fpkm	C11_Group4_fpkm	C12_Group4_fpkm	N1_Normal_fpkm	N2_Normal_fpkm	N3_Normal_fpkm	GO	KEGG	Control(mean)	treatmenrt(mean)	FC(Treatment/Control)	Log2FC	pVal(t)	FDR(t)	Regulation	significant
hsa_circ_0000002|chr1:1158623-1159348-|NM_016176|SDF4	60.9204	39.9601	56.4145	39.66	41.0461	44.2918	22.2175	33.4	20.0069	GO:0005509(calcium ion binding);GO:0005515(protein binding);GO:0005737(cytoplasm);GO:0005770(late endosome);GO:0005794(Golgi apparatus);GO:0005796(Golgi lumen);GO:0005886(plasma membrane);GO:0009650(UV protection);GO:0016020(membrane);GO:0017156(calcium ion-dependent exocytosis);GO:0021549(cerebellum development);GO:0032059(bleb);GO:0042802(identical protein binding);GO:0045444(fat cell different…		25.2081	47.0488	1.86641	0.900269	0.543612	0.858291	up	no
hsa_circ_0000007|chr1:1735857-1737977-|NM_002074|GNB1	12.7042	6.06283	11.8415	8.32823	7.32055	9.10662	1.78606	2.10892	1.25785	GO:0001664(G-protein coupled receptor binding);GO:0001750(photoreceptor outer segment);GO:0001917(photoreceptor inner segment);GO:0003924(GTPase activity);GO:0004871(signal transducer activity);GO:0005515(protein binding);GO:0005622(intracellular);GO:0005765(lysosomal membrane);GO:0005834(heterotrimeric G-protein complex);GO:0005886(plasma membrane);GO:0006112(energy reserve metabolic process);GO…	04062(Chemokine signaling pathway);04724(Glutamatergic synapse);04725(Cholinergic synapse);04742(Taste transduction);04744(Phototransduction)	1.71761	9.22732	5.37218	2.42551	0.0455566	0.17601	up	yes
hsa_circ_0000008|chr1:1747194-1756938-|NM_002074|GNB1	5.46993	6.16259	11.6894	5.98156	8.2217	7.83992	7.86504	5.58773	7.68933	GO:0001664(G-protein coupled receptor binding);GO:0001750(photoreceptor outer segment);GO:0001917(photoreceptor inner segment);GO:0003924(GTPase activity);GO:0004871(signal transducer activity);GO:0005515(protein binding);GO:0005622(intracellular);GO:0005765(lysosomal membrane);GO:0005834(heterotrimeric G-protein complex);GO:0005886(plasma membrane);GO:0006112(energy reserve metabolic process);GO…	04062(Chemokine signaling pathway);04724(Glutamatergic synapse);04725(Cholinergic synapse);04742(Taste transduction);04744(Phototransduction)	7.04737	7.56085	1.07286	0.101464	0.057867	0.197054	up	no
hsa_circ_0000014|chr1:9991948-9994918-|NM_032368|LZIC	2.00267	1.45473	1.1915	1.56183	1.41922	1.44691	2.64288	3.46092	1.99049	GO:0008013(beta-catenin binding);GO:0010212(response to ionizing radiation)		2.6981	1.51281	0.560694	-0.834714	0.0892348	0.25123	down	no
hsa_circ_0000015|chr1:10493898-10502498+|NM_199294|APITD1	2.04879	1.37883	1.55752	2.09389	2.6054	1.72948	1.29113	2.0954	1.81005	GO:0005179(hormone activity);GO:0005576(extracellular region);GO:0046982(protein heterodimerization activity)		1.73219	1.90232	1.09822	0.135161	0.262859	0.50337	up	no
hsa_circ_0000017|chr1:11150610-11151654-|NM_001001998|EXOSC10	7.62041	7.24828	5.76714	7.07248	7.43396	6.99279	8.44311	9.04078	8.12441	GO:0000166(nucleotide binding);GO:0000176(nuclear exosome (RNase complex));GO:0000178(exosome (RNase complex));GO:0000184(nuclear-transcribed mRNA catabolic process, nonsense-mediated decay);GO:0000460(maturation of 5.8S rRNA);GO:0000956(nuclear-transcribed mRNA catabolic process);GO:0003676(nucleic acid binding);GO:0003824(catalytic activity);GO:0004532(exoribonuclease activity);GO:0005515(prote…	03018(RNA degradation)	8.5361	7.02251	0.822684	-0.28159	0.0232589	0.127567	down	no
hsa_circ_0000018|chr1:15860731-15863309+|NM_015291|DNAJC16	0.882256	0.555564	0.590442	0.952101	0.951162	0.669897	0.745387	1.02005	0.802417	GO:0005623(cell);GO:0016021(integral component of membrane);GO:0045454(cell redox homeostasis)		0.85595	0.766904	0.895968	-0.158481	0.165649	0.36739	down	no
hsa_circ_0000019|chr1:15964801-15970145+|NM_032341|DDI2	3.75058	5.30942	4.70953	4.45819	6.65179	6.83794	3.10108	3.30917	3.89449	GO:0004190(aspartic-type endopeptidase activity);GO:0005515(protein binding);GO:0005654(nucleoplasm);GO:0005737(cytoplasm);GO:0006508(proteolysis)		3.43491	5.28624	1.53897	0.621969	0.999935	0.999999	up	no
hsa_circ_0000020|chr1:15964801-15978390+|NM_032341|DDI2	4.64263	5.87216	5.03342	5.69749	6.99442	7.79655	2.77693	3.25771	3.59927	GO:0004190(aspartic-type endopeptidase activity);GO:0005515(protein binding);GO:0005654(nucleoplasm);GO:0005737(cytoplasm);GO:0006508(proteolysis)		3.2113	6.00611	1.8703	0.903272	0.974425	0.999999	up	no
hsa_circ_0000021|chr1:16044387-16047883+|NM_015164|PLEKHM2	11.818	9.64771	13.0158	9.01276	12.2696	12.0341	3.55179	3.08908	2.07325	GO:0005515(protein binding);GO:0005737(cytoplasm);GO:0007030(Golgi organization);GO:0019894(kinesin binding);GO:0032880(regulation of protein localization)		2.90471	11.2997	3.89013	1.95982	0.0865298	0.247168	up	no
hsa_circ_0000023|chr1:21076215-21100103-|NM_016287|HP1BP3	6.98515	7.55562	8.10244	6.99336	9.6013	7.64427	7.2754	6.98415	7.83919	GO:0000786(nucleosome);GO:0003677(DNA binding);GO:0005515(protein binding);GO:0005634(nucleus);GO:0005694(chromosome);GO:0006334(nucleosome assembly);GO:0006355(regulation of transcription, DNA-templated);GO:0031491(nucleosome binding);GO:0042127(regulation of cell proliferation);GO:0070828(heterochromatin organization);GO:0071456(cellular response to hypoxia);GO:0097298(regulation of nucleus siz…		7.36624	7.81369	1.06074	0.0850748	0.00599779	0.0687234	up	no
hsa_circ_0000024|chr1:21083658-21100103-|NM_016287|HP1BP3	2.99528	3.53162	3.85896	3.55689	4.23897	3.88622	4.255	4.0351	4.51404	GO:0000786(nucleosome);GO:0003677(DNA binding);GO:0005515(protein binding);GO:0005634(nucleus);GO:0005694(chromosome);GO:0006334(nucleosome assembly);GO:0006355(regulation of transcription, DNA-templated);GO:0031491(nucleosome binding);GO:0042127(regulation of cell proliferation);GO:0070828(heterochromatin organization);GO:0071456(cellular response to hypoxia);GO:0097298(regulation of nucleus siz…		4.26805	3.67799	0.86175	-0.214658	0.996806	0.999999	down	no
hsa_circ_0000025|chr1:21295966-21307720-|NM_001198802|EIF4G3	0.758443	1.11001	1.19672	0.994753	0.85508	1.17889	1.55911	1.21522	1.19532	GO:0000339(RNA cap binding);GO:0003723(RNA binding);GO:0003743(translation initiation factor activity);GO:0005488(binding);GO:0005515(protein binding);GO:0005829(cytosol);GO:0006413(translational initiation);GO:0006446(regulation of translational initiation);GO:0008135(translation factor activity, RNA binding);GO:0016032(viral process);GO:0016281(eukaryotic translation initiation factor 4F comple…	03013(RNA transport);05416(Viral myocarditis)	1.32322	1.01565	0.767561	-0.381646	0.999912	0.999999	down	no
hsa_circ_0000026|chr1:21377358-21437876-|NM_001198803|EIF4G3	11.0436	17.9753	23.7844	17.4159	19.4321	26.6072	25.8654	17.8244	21.523	GO:0000339(RNA cap binding);GO:0003723(RNA binding);GO:0003743(translation initiation factor activity);GO:0005488(binding);GO:0005515(protein binding);GO:0005829(cytosol);GO:0006413(translational initiation);GO:0006446(regulation of translational initiation);GO:0008135(translation factor activity, RNA binding);GO:0016032(viral process);GO:0016281(eukaryotic translation initiation factor 4F comple…	03013(RNA transport);05416(Viral myocarditis)	21.7376	19.3764	0.891377	-0.165892	0.246088	0.47991	down	no
hsa_circ_0000028|chr1:22041881-22048257-|NM_032236|USP48	1.29695	2.01485	2.06012	1.94752	2.2069	2.13519	1.71478	1.39856	2.03574	GO:0004197(cysteine-type endopeptidase activity);GO:0004843(ubiquitin-specific protease activity);GO:0005515(protein binding);GO:0005654(nucleoplasm);GO:0005737(cytoplasm);GO:0005739(mitochondrion);GO:0006511(ubiquitin-dependent protein catabolic process);GO:0016579(protein deubiquitination);GO:0036459(ubiquitinyl hydrolase activity);GO:0043161(proteasome-mediated ubiquitin-dependent protein cata…		1.71636	1.94359	1.13239	0.179368	0.452657	0.74997	up	no
hsa_circ_0000029|chr1:22074630-22079612-|NM_001032730|USP48	0.972711	1.5935	1.48065	1.40821	1.78093	1.7852	1.48274	1.5933	1.43258	GO:0004197(cysteine-type endopeptidase activity);GO:0004843(ubiquitin-specific protease activity);GO:0005515(protein binding);GO:0005654(nucleoplasm);GO:0005737(cytoplasm);GO:0005739(mitochondrion);GO:0006511(ubiquitin-dependent protein catabolic process);GO:0016579(protein deubiquitination);GO:0036459(ubiquitinyl hydrolase activity);GO:0043161(proteasome-mediated ubiquitin-dependent protein cata…		1.50287	1.50353	1.00044	0.000632852	0.92606	0.999999	no_diff	no
hsa_circ_0000032|chr1:25666964-25669564+|NM_014313|TMEM50A	3.06932	2.34619	4.36144	3.04889	1.86278	2.90908	3.92246	7.97507	1.97325	GO:0005737(cytoplasm);GO:0005783(endoplasmic reticulum);GO:0016021(integral component of membrane)		4.6236	2.93295	0.634344	-0.656662	0.220414	0.444519	down	no
hsa_circ_0000033|chr1:26584087-26586293+|NM_022778|CEP85	0.549195	0.321397	0.341461	0.727163	0.316651	0.663983	0.767039	0.873824	0.643452	GO:0000922(spindle pole);GO:0005515(protein binding);GO:0005730(nucleolus);GO:0005737(cytoplasm);GO:0005794(Golgi apparatus);GO:0005813(centrosome)		0.761438	0.486642	0.639108	-0.645867	0.997506	0.999999	down	no
hsa_circ_0000034|chr1:26772806-26774151+|NM_205861|DHDDS	3.46232	3.49519	4.30588	2.64895	4.32392	3.42366	2.14955	3.11371	2.52701	GO:0002094(polyprenyltransferase activity);GO:0005515(protein binding);GO:0005789(endoplasmic reticulum membrane);GO:0006488(dolichol-linked oligosaccharide biosynthetic process);GO:0006489(dolichyl diphosphate biosynthetic process);GO:0008152(metabolic process);GO:0016765(transferase activity, transferring alkyl or aryl (other than methyl) groups);GO:0018279(protein N-linked glycosylation via as…	00900(Terpenoid backbone biosynthesis)	2.59676	3.60999	1.39019	0.475283	0.998112	0.999999	up	no
hsa_circ_0000038|chr1:28800065-28802803+|NM_001048183|PHACTR4	1.501	1.78862	1.64505	2.23479	1.88125	1.96738	0.914667	0.98615	1.31541	GO:0001755(neural crest cell migration);GO:0001843(neural tube closure);GO:0003779(actin binding);GO:0005622(intracellular);GO:0005737(cytoplasm);GO:0007266(Rho protein signal transduction);GO:0008157(protein phosphatase 1 binding);GO:0030027(lamellipodium);GO:0030036(actin cytoskeleton organization);GO:0043085(positive regulation of catalytic activity);GO:0048484(enteric nervous system developme…		1.07208	1.83635	1.71289	0.776432	0.501914	0.809867	up	no
hsa_circ_0000039|chr1:29068914-29070498+|NM_001173128|YTHDF2	10.4568	5.80439	7.43191	6.18774	6.75712	7.48798	14.6487	13.3765	7.41028	GO:0000932(cytoplasmic mRNA processing body);GO:0006959(humoral immune response);GO:0043488(regulation of mRNA stability);GO:0044822(poly(A) RNA binding);GO:1990247(N6-methyladenosine-containing RNA binding)		11.8118	7.35432	0.622624	-0.683567	0.998511	0.999999	down	no
hsa_circ_0000041|chr1:29319841-29344954+|NM_001166006|EPB41	6.9911	9.2027	11.1822	9.18431	11.8178	11.2751	15.7322	8.29143	14.1916	GO:0003779(actin binding);GO:0005198(structural molecule activity);GO:0005200(structural constituent of cytoskeleton);GO:0005515(protein binding);GO:0005516(calmodulin binding);GO:0005545(1-phosphatidylinositol binding);GO:0005634(nucleus);GO:0005737(cytoplasm);GO:0005794(Golgi apparatus);GO:0005856(cytoskeleton);GO:0005886(plasma membrane);GO:0008015(blood circulation);GO:0008091(spectrin);GO:00…	04530(Tight junction)	12.7384	9.94221	0.780491	-0.357545	0.937988	0.999999	down	no
hsa_circ_0000042|chr1:29362337-29365938+|NM_001166007|EPB41	3.56981	2.54045	3.89123	2.49045	3.4713	3.68178	2.64063	2.5707	3.47179	GO:0003779(actin binding);GO:0005198(structural molecule activity);GO:0005200(structural constituent of cytoskeleton);GO:0005515(protein binding);GO:0005516(calmodulin binding);GO:0005545(1-phosphatidylinositol binding);GO:0005634(nucleus);GO:0005737(cytoplasm);GO:0005794(Golgi apparatus);GO:0005856(cytoskeleton);GO:0005886(plasma membrane);GO:0008015(blood circulation);GO:0008091(spectrin);GO:00…	04530(Tight junction)	2.89437	3.27417	1.13122	0.177879	0.140172	0.328908	up	no
hsa_circ_0000043|chr1:31465236-31468067-|NM_014676|PUM1	3.19907	2.78644	2.86414	2.80301	2.88534	3.01564	2.70648	2.74629	2.94317	GO:0000932(cytoplasmic mRNA processing body);GO:0003723(RNA binding);GO:0003730(mRNA 3'-UTR binding);GO:0005488(binding);GO:0005515(protein binding);GO:0005737(cytoplasm);GO:0005829(cytosol);GO:0006892(post-Golgi vesicle-mediated transport);GO:0007283(spermatogenesis);GO:0008344(adult locomotory behavior);GO:0010494(cytoplasmic stress granule);GO:0016441(posttranscriptional gene silencing);GO:004…		2.79865	2.92561	1.04536	0.0640062	0.0129506	0.0981396	up	no
hsa_circ_0000044|chr1:31465236-31479949-|NM_014676|PUM1	7.69301	8.69906	10.3516	10.7021	12.1553	10.5465	10.5169	8.91659	12.6534	GO:0000932(cytoplasmic mRNA processing body);GO:0003723(RNA binding);GO:0003730(mRNA 3'-UTR binding);GO:0005488(binding);GO:0005515(protein binding);GO:0005737(cytoplasm);GO:0005829(cytosol);GO:0006892(post-Golgi vesicle-mediated transport);GO:0007283(spermatogenesis);GO:0008344(adult locomotory behavior);GO:0010494(cytoplasmic stress granule);GO:0016441(posttranscriptional gene silencing);GO:004…		10.6956	10.0246	0.937264	-0.0934728	0.853697	0.999999	down	no
hsa_circ_0000045|chr1:31532050-31532424-|NM_014676|PUM1	3.06776	2.67476	2.88081	3.68825	2.2864	4.20438	2.31329	2.14719	2.32504	GO:0000932(cytoplasmic mRNA processing body);GO:0003723(RNA binding);GO:0003730(mRNA 3'-UTR binding);GO:0005488(binding);GO:0005515(protein binding);GO:0005737(cytoplasm);GO:0005829(cytosol);GO:0006892(post-Golgi vesicle-mediated transport);GO:0007283(spermatogenesis);GO:0008344(adult locomotory behavior);GO:0010494(cytoplasmic stress granule);GO:0016441(posttranscriptional gene silencing);GO:004…		2.26184	3.13373	1.38548	0.470383	0.262104	0.502424	up	no
hsa_circ_0000047|chr1:33244982-33248140-|NM_003680|YARS	8.89897	5.07442	5.95927	6.09322	7.22412	6.92087	12.5999	9.13075	5.89735	GO:0000049(tRNA binding);GO:0000166(nucleotide binding);GO:0004812(aminoacyl-tRNA ligase activity);GO:0004831(tyrosine-tRNA ligase activity);GO:0004871(signal transducer activity);GO:0005153(interleukin-8 receptor binding);GO:0005524(ATP binding);GO:0005615(extracellular space);GO:0005634(nucleus);GO:0005737(cytoplasm);GO:0005829(cytosol);GO:0006418(tRNA aminoacylation for protein translation);GO…	00970(Aminoacyl-tRNA biosynthesis)	9.20934	6.69514	0.726995	-0.459983	0.151909	0.346889	down	no
hsa_circ_0000048|chr1:33413822-33415375-|NM_153341|RNF19B	1.0615	0.545189	1.16068	0.86095	1.06278	0.923808	1.80542	0.957087	0.642352	GO:0005515(protein binding);GO:0005737(cytoplasm);GO:0008270(zinc ion binding);GO:0016021(integral component of membrane);GO:0016567(protein ubiquitination);GO:0016874(ligase activity);GO:0042267(natural killer cell mediated cytotoxicity);GO:0044194(cytolytic granule);GO:0072643(interferon-gamma secretion)		1.13495	0.935818	0.824543	-0.278334	0.161131	0.360622	down	no
hsa_circ_0000051|chr1:35846859-35854683+|NM_005095|ZMYM4	1.05313	1.08636	0.984351	1.05923	1.03666	1.02566	1.20524	1.5201	1.77524	GO:0003677(DNA binding);GO:0005515(protein binding);GO:0005634(nucleus);GO:0005654(nucleoplasm);GO:0005730(nucleolus);GO:0005737(cytoplasm);GO:0007010(cytoskeleton organization);GO:0007275(multicellular organismal development);GO:0008270(zinc ion binding);GO:0022604(regulation of cell morphogenesis)		1.50019	1.0409	0.693842	-0.52732	0.014348	0.102649	down	no
hsa_circ_0000057|chr1:40319641-40323089-|NM_017646|TRIT1	5.77401	7.4785	8.99895	10.9957	12.4146	10.6787	7.54408	7.68812	7.34471	GO:0003676(nucleic acid binding);GO:0005524(ATP binding);GO:0005575(cellular_component);GO:0005739(mitochondrion);GO:0006400(tRNA modification);GO:0008033(tRNA processing);GO:0008270(zinc ion binding);GO:0016740(transferase activity);GO:0046872(metal ion binding);GO:0052381(tRNA dimethylallyltransferase activity)	01100(Metabolic pathways)	7.52564	9.39009	1.24775	0.319325	0.464584	0.764165	up	no
hsa_circ_0000061|chr1:41536266-41541123-|NM_001172220|SCMH1	1.20504	1.75415	1.34773	1.87844	1.79544	1.61696	2.09893	1.36492	1.17959	GO:0003677(DNA binding);GO:0003700(sequence-specific DNA binding transcription factor activity);GO:0005515(protein binding);GO:0005634(nucleus);GO:0005654(nucleoplasm);GO:0006338(chromatin remodeling);GO:0006351(transcription, DNA-templated);GO:0006355(regulation of transcription, DNA-templated);GO:0007283(spermatogenesis);GO:0009653(anatomical structure morphogenesis);GO:0009952(anterior/posteri…		1.54781	1.59962	1.03347	0.0475022	0.997171	0.999999	up	no
hsa_circ_0000063|chr1:41578954-41608784-|NM_001172219|SCMH1	3.11704	3.45672	4.58095	3.83237	5.15594	4.49179	11.8073	4.14832	8.34958	GO:0003677(DNA binding);GO:0003700(sequence-specific DNA binding transcription factor activity);GO:0005515(protein binding);GO:0005634(nucleus);GO:0005654(nucleoplasm);GO:0006338(chromatin remodeling);GO:0006351(transcription, DNA-templated);GO:0006355(regulation of transcription, DNA-templated);GO:0007283(spermatogenesis);GO:0009653(anatomical structure morphogenesis);GO:0009952(anterior/posteri…		8.10174	4.1058	0.50678	-0.980567	0.93872	0.999999	down	no
hsa_circ_0000067|chr1:46032240-46032692+|NM_001202413|AKR1A1	94.5726	44.846	59.2909	56.382	51.4975	63.1724	21.3009	28.0931	22.0291	GO:0004032(alditol:NADP+ 1-oxidoreductase activity);GO:0005615(extracellular space);GO:0005829(cytosol);GO:0006006(glucose metabolic process);GO:0006081(cellular aldehyde metabolic process);GO:0009055(electron carrier activity);GO:0016324(apical plasma membrane);GO:0016491(oxidoreductase activity);GO:0019853(L-ascorbic acid biosynthetic process);GO:0042840(D-glucuronate catabolic process);GO:0046…	00010(Glycolysis / Gluconeogenesis);00561(Glycerolipid metabolism);01100(Metabolic pathways)	23.8077	61.6269	2.58853	1.37213	0.984737	0.999999	up	no
hsa_circ_0000068|chr1:46124699-46126897-|NM_021639|GPBP1L1	4.4273	4.03125	3.66944	4.34203	3.79652	4.23998	3.49353	3.82675	3.5803	GO:0003677(DNA binding);GO:0003700(sequence-specific DNA binding transcription factor activity);GO:0005634(nucleus);GO:0006351(transcription, DNA-templated);GO:0045893(positive regulation of transcription, DNA-templated)		3.63353	4.08442	1.12409	0.168761	0.539685	0.853407	up	no
hsa_circ_0000069|chr1:47745912-47748131-|NM_003035|STIL	0.0964814	0.0852227	0.266587	0.125921	0.145593	0.0503041	0.155892	0.363869	0.13236	GO:0000578(embryonic axis specification);GO:0001701(in utero embryonic development);GO:0001843(neural tube closure);GO:0001947(heart looping);GO:0005515(protein binding);GO:0005737(cytoplasm);GO:0005813(centrosome);GO:0005814(centriole);GO:0005829(cytosol);GO:0007052(mitotic spindle organization);GO:0007224(smoothened signaling pathway);GO:0007368(determination of left/right symmetry);GO:0008283(…		0.217374	0.128352	0.590465	-0.760076	0.0642424	0.208365	down	no
hsa_circ_0000072|chr1:58971731-59002413-|NM_145243|OMA1	4.47994	4.02973	3.58053	3.71605	4.13627	4.27883	3.95989	5.36824	5.61757	GO:0002024(diet induced thermogenesis);GO:0004222(metalloendopeptidase activity);GO:0005739(mitochondrion);GO:0005743(mitochondrial inner membrane);GO:0006006(glucose metabolic process);GO:0006508(proteolysis);GO:0006515(misfolded or incompletely synthesized protein catabolic process);GO:0006629(lipid metabolic process);GO:0006950(response to stress);GO:0007005(mitochondrion organization);GO:0010…		4.9819	4.03689	0.810311	-0.303453	0.0175108	0.113352	down	no
hsa_circ_0000073|chr1:58992932-59002413-|NM_145243|OMA1	4.00667	3.31728	2.83201	2.9127	3.13783	3.5075	3.79544	4.76702	4.77506	GO:0002024(diet induced thermogenesis);GO:0004222(metalloendopeptidase activity);GO:0005739(mitochondrion);GO:0005743(mitochondrial inner membrane);GO:0006006(glucose metabolic process);GO:0006508(proteolysis);GO:0006515(misfolded or incompletely synthesized protein catabolic process);GO:0006629(lipid metabolic process);GO:0006950(response to stress);GO:0007005(mitochondrion organization);GO:0010…		4.44584	3.28567	0.739043	-0.43627	0.00527177	0.0642818	down	no
hsa_circ_0000075|chr1:59787207-59812070+|NM_018291|FGGY	6.06722	5.46584	4.1929	5.60888	5.76691	6.981	9.29332	7.35956	5.29799	GO:0003674(molecular_function);GO:0005575(cellular_component);GO:0005737(cytoplasm);GO:0005975(carbohydrate metabolic process);GO:0016301(kinase activity);GO:0016773(phosphotransferase activity, alcohol group as acceptor);GO:0046835(carbohydrate phosphorylation);GO:0070050(neuron cellular homeostasis)		7.31696	5.68046	0.776342	-0.365236	0.0296419	0.143185	down	no
hsa_circ_0000076|chr1:59805629-59812070+|NM_018291|FGGY	5.11069	4.95552	3.29603	4.32345	3.59202	4.67199	8.27962	7.4591	5.04554	GO:0003674(molecular_function);GO:0005575(cellular_component);GO:0005737(cytoplasm);GO:0005975(carbohydrate metabolic process);GO:0016301(kinase activity);GO:0016773(phosphotransferase activity, alcohol group as acceptor);GO:0046835(carbohydrate phosphorylation);GO:0070050(neuron cellular homeostasis)		6.92809	4.32495	0.624263	-0.679773	0.998605	0.999999	down	no
hsa_circ_0000079|chr1:62908829-62914337+|NM_001017416|USP1	1.57995	1.61955	1.38118	1.70704	1.69846	1.57896	5.45711	5.45296	2.98843	GO:0001501(skeletal system development);GO:0004197(cysteine-type endopeptidase activity);GO:0004843(ubiquitin-specific protease activity);GO:0005515(protein binding);GO:0005634(nucleus);GO:0005654(nucleoplasm);GO:0006281(DNA repair);GO:0006282(regulation of DNA repair);GO:0006511(ubiquitin-dependent protein catabolic process);GO:0009411(response to UV);GO:0016579(protein deubiquitination);GO:0019…		4.63283	1.59419	0.344107	-1.53907	0.0113573	0.0930052	down	yes
hsa_circ_0000082|chr1:64515362-64516388+|NM_005012|ROR1	0.327855	0	0.286072	0.285264	0.179907	0	0.227032	0.188614	0.192761	GO:0004672(protein kinase activity);GO:0004714(transmembrane receptor protein tyrosine kinase activity);GO:0005515(protein binding);GO:0005524(ATP binding);GO:0005737(cytoplasm);GO:0005886(plasma membrane);GO:0005887(integral component of plasma membrane);GO:0006468(protein phosphorylation);GO:0007169(transmembrane receptor protein tyrosine kinase signaling pathway);GO:0016772(transferase activit…		0.202802	0.17985	0.886823	-0.173282	0.10773	0.277848	down	no
hsa_circ_0000085|chr1:70758070-70781249-|NM_030816|ANKRD13C	1.15339	2.3842	1.23634	1.13782	1.60548	1.62932	2.35408	2.01527	2.90857	GO:0005102(receptor binding);GO:0005515(protein binding);GO:0005783(endoplasmic reticulum);GO:0005789(endoplasmic reticulum membrane);GO:0006621(protein retention in ER lumen);GO:0010869(regulation of receptor biosynthetic process);GO:0048471(perinuclear region of cytoplasm);GO:2000209(regulation of anoikis)		2.42597	1.52442	0.628376	-0.6703	0.986997	0.999999	down	no
hsa_circ_0000087|chr1:78183551-78191447-|NM_201624|USP33	2.59894	2.76757	2.95546	2.3122	3.18285	2.5868	4.65939	5.60526	4.61862	GO:0001664(G-protein coupled receptor binding);GO:0004197(cysteine-type endopeptidase activity);GO:0004843(ubiquitin-specific protease activity);GO:0005515(protein binding);GO:0005737(cytoplasm);GO:0005776(autophagosome);GO:0005794(Golgi apparatus);GO:0005813(centrosome);GO:0006511(ubiquitin-dependent protein catabolic process);GO:0006897(endocytosis);GO:0007411(axon guidance);GO:0008234(cysteine…		4.96109	2.73397	0.551082	-0.859661	0.0544607	0.19031	down	no
hsa_circ_0000088|chr1:78324622-78327007+|NM_198549|FAM73A	2.58237	2.76981	2.1862	2.22683	2.89735	2.40259	2.70363	5.25023	3.31415	GO:0016021(integral component of membrane)		3.756	2.51086	0.668492	-0.581018	0.0436428	0.172465	down	no
hsa_circ_0000089|chr1:89206670-89206971+|NM_006256|PKN2	0.953488	1.01289	1.33688	1.10006	1.05955	1.1242	3.20238	3.38655	2.61472	GO:0004672(protein kinase activity);GO:0004674(protein serine/threonine kinase activity);GO:0004697(protein kinase C activity);GO:0005515(protein binding);GO:0005524(ATP binding);GO:0005634(nucleus);GO:0005654(nucleoplasm);GO:0005737(cytoplasm);GO:0005813(centrosome);GO:0005829(cytosol);GO:0005886(plasma membrane);GO:0006351(transcription, DNA-templated);GO:0006355(regulation of transcription, DN…		3.06789	1.09784	0.35785	-1.48257	0.0201608	0.119132	down	yes
hsa_circ_0000091|chr1:92798947-92846430+|NM_024813|RPAP2	33.8891	48.6464	50.0145	43.2033	57.4402	46.9683	46.0287	38.733	46.4034	GO:0005634(nucleus);GO:0005730(nucleolus);GO:0005737(cytoplasm);GO:0008420(CTD phosphatase activity);GO:0009301(snRNA transcription);GO:0016591(DNA-directed RNA polymerase II, holoenzyme);GO:0046872(metal ion binding);GO:0070940(dephosphorylation of RNA polymerase II C-terminal domain)		43.7217	46.6936	1.06797	0.0948763	0.00932397	0.0839875	up	no
hsa_circ_0000095|chr1:95609446-95616975+|NM_001199691|TMEM56-RWDD3	28.5712	63.6923	36.8208	41.0632	42.7063	20.9932	21.565	24.6485	80.5737	GO:0003674(molecular_function);GO:0005575(cellular_component);GO:0008150(biological_process);GO:0016021(integral component of membrane)		42.2624	38.9745	0.922203	-0.116844	0.10306	0.270988	down	no
hsa_circ_0000097|chr1:100889777-100908552+|NM_033312|CDC14A	13.9759	11.511	17.9762	8.64132	15.7595	8.13617	11.4191	14.7714	13.2091	GO:0004721(phosphoprotein phosphatase activity);GO:0004725(protein tyrosine phosphatase activity);GO:0005515(protein binding);GO:0005634(nucleus);GO:0005654(nucleoplasm);GO:0005737(cytoplasm);GO:0005813(centrosome);GO:0005819(spindle);GO:0006470(protein dephosphorylation);GO:0007049(cell cycle);GO:0008138(protein tyrosine/serine/threonine phosphatase activity);GO:0008283(cell proliferation);GO:00…	04110(Cell cycle)	13.1332	12.6667	0.964479	-0.0521789	0.09752	0.263269	down	no
hsa_circ_0000098|chr1:101372407-101387397+|NM_001144884|SLC30A7	8.88055	7.14756	7.77037	5.74892	7.37667	6.52187	12.668	11.1523	9.30123	GO:0005737(cytoplasm);GO:0005794(Golgi apparatus);GO:0006812(cation transport);GO:0006829(zinc II ion transport);GO:0008324(cation transmembrane transporter activity);GO:0016021(integral component of membrane);GO:0016023(cytoplasmic membrane-bounded vesicle);GO:0031982(vesicle);GO:0032119(sequestering of zinc ion);GO:0044267(cellular protein metabolic process);GO:0048471(perinuclear region of cyt…		11.0405	7.24099	0.655857	-0.608548	0.00864885	0.0813975	down	no
hsa_circ_0000099|chr1:104108056-104118162+|NM_020978|AMY2B	8.7505	8.03223	7.58341	7.72832	11.3233	7.52257	5.32107	7.20578	8.37178	GO:0003824(catalytic activity);GO:0004556(alpha-amylase activity);GO:0005975(carbohydrate metabolic process);GO:0007586(digestion);GO:0043169(cation binding);GO:0046872(metal ion binding);GO:0070062(extracellular exosome)	00500(Starch and sucrose metabolism);01100(Metabolic pathways);04972(Pancreatic secretion);04973(Carbohydrate digestion and absorption)	6.96621	8.49005	1.21875	0.285399	0.172634	0.37689	up	no
hsa_circ_0000106|chr1:111690263-111703918+|NM_001007794|CEPT1	6.72388	4.38911	5.51575	6.65697	5.69951	4.75128	8.64309	9.2947	6.03422	GO:0004142(diacylglycerol cholinephosphotransferase activity);GO:0004307(ethanolaminephosphotransferase activity);GO:0005789(endoplasmic reticulum membrane);GO:0006629(lipid metabolic process);GO:0006644(phospholipid metabolic process);GO:0006646(phosphatidylethanolamine biosynthetic process);GO:0006656(phosphatidylcholine biosynthetic process);GO:0006657(CDP-choline pathway);GO:0008654(phospholi…	00564(Glycerophospholipid metabolism);00565(Ether lipid metabolism);01100(Metabolic pathways)	7.99067	5.62275	0.703664	-0.507041	0.692997	0.999999	down	no
hsa_circ_0000107|chr1:113098489-113159517-|NM_138729|ST7L	1.56674	2.07739	2.32654	2.41181	2.681	2.05636	3.44331	2.4787	2.72791	GO:0016021(integral component of membrane);GO:0030308(negative regulation of cell growth)		2.88331	2.18664	0.758378	-0.39901	0.053085	0.188613	down	no
hsa_circ_0000108|chr1:113143415-113153625-|NM_138727|ST7L	1.21669	2.11832	1.96103	1.98009	2.37157	1.48012	1.96842	1.86344	1.59568	GO:0016021(integral component of membrane);GO:0030308(negative regulation of cell growth)		1.80918	1.85464	1.02513	0.0358012	0.583936	0.902184	up	no
hsa_circ_0000109|chr1:113196219-113202401+|NM_006135|CAPZA1	16.4661	14.4809	16.2942	12.5212	15.2262	14.4736	18.4146	26.407	18.5266	GO:0003779(actin binding);GO:0005515(protein binding);GO:0005576(extracellular region);GO:0005829(cytosol);GO:0005856(cytoskeleton);GO:0006461(protein complex assembly);GO:0006928(movement of cell or subcellular component);GO:0007596(blood coagulation);GO:0008290(F-actin capping protein complex);GO:0015629(actin cytoskeleton);GO:0045087(innate immune response);GO:0051016(barbed-end actin filament…		21.1161	14.9104	0.706115	-0.502026	0.0422587	0.169786	down	no
hsa_circ_0000110|chr1:114372213-114377061-|NM_015967|PTPN22	0.440671	0.444854	0.740537	0.48993	0.84724	0.485048	0.847649	0.779329	1.1707	GO:0002230(positive regulation of defense response to virus by host);GO:0002685(regulation of leukocyte migration);GO:0004725(protein tyrosine phosphatase activity);GO:0005515(protein binding);GO:0005634(nucleus);GO:0005737(cytoplasm);GO:0006470(protein dephosphorylation);GO:0006914(autophagy);GO:0009898(cytoplasmic side of plasma membrane);GO:0010507(negative regulation of autophagy);GO:0010628(…		0.93256	0.574713	0.616275	-0.698354	0.441371	0.735737	down	no
hsa_circ_0000111|chr1:114391161-114397671-|NM_015967|PTPN22	0.192903	0.517336	0.700312	0.286142	0.743522	0.341719	0.767149	0.620398	0.875054	GO:0002230(positive regulation of defense response to virus by host);GO:0002685(regulation of leukocyte migration);GO:0004725(protein tyrosine phosphatase activity);GO:0005515(protein binding);GO:0005634(nucleus);GO:0005737(cytoplasm);GO:0006470(protein dephosphorylation);GO:0006914(autophagy);GO:0009898(cytoplasmic side of plasma membrane);GO:0010507(negative regulation of autophagy);GO:0010628(…		0.7542	0.463656	0.614765	-0.701894	0.320285	0.579812	down	no
hsa_circ_0000112|chr1:114440461-114444507-|NM_006594|AP4B1	2.47722	2.7928	2.99772	2.28914	3.17015	2.81416	4.55775	3.32879	3.57207	GO:0005215(transporter activity);GO:0005488(binding);GO:0005515(protein binding);GO:0005802(trans-Golgi network);GO:0005905(coated pit);GO:0006886(intracellular protein transport);GO:0006892(post-Golgi vesicle-mediated transport);GO:0008565(protein transporter activity);GO:0015031(protein transport);GO:0016192(vesicle-mediated transport);GO:0030117(membrane coat);GO:0030131(clathrin adaptor compl…	04142(Lysosome)	3.81954	2.75687	0.72178	-0.470369	0.0059123	0.0684178	down	no
hsa_circ_0000116|chr1:117944807-117948267+|NM_006699|MAN1A2	4.04642	2.57051	2.94345	3.75082	2.95351	4.11256	15.4671	14.5806	12.1215	GO:0000139(Golgi membrane);GO:0004571(mannosyl-oligosaccharide 1,2-alpha-mannosidase activity);GO:0005509(calcium ion binding);GO:0005794(Golgi apparatus);GO:0006491(N-glycan processing);GO:0007585(respiratory gaseous exchange);GO:0008152(metabolic process);GO:0009100(glycoprotein metabolic process);GO:0016020(membrane);GO:0016021(integral component of membrane);GO:0018279(protein N-linked glycos…		14.0564	3.39621	0.241613	-2.04923	0.11467	0.289567	down	no
hsa_circ_0000117|chr1:117944807-117957453+|NM_006699|MAN1A2	5.22918	3.49102	3.74164	4.89458	4.92133	5.57457	18.6488	15.1962	16.103	GO:0000139(Golgi membrane);GO:0004571(mannosyl-oligosaccharide 1,2-alpha-mannosidase activity);GO:0005509(calcium ion binding);GO:0005794(Golgi apparatus);GO:0006491(N-glycan processing);GO:0007585(respiratory gaseous exchange);GO:0008152(metabolic process);GO:0009100(glycoprotein metabolic process);GO:0016020(membrane);GO:0016021(integral component of membrane);GO:0018279(protein N-linked glycos…		16.6493	4.64205	0.278814	-1.84263	0.00403045	0.0551862	down	yes
hsa_circ_0000118|chr1:117944807-117963271+|NM_006699|MAN1A2	5.18901	3.52857	3.7024	4.81531	5.25644	5.63318	18.447	14.6822	16.4111	GO:0000139(Golgi membrane);GO:0004571(mannosyl-oligosaccharide 1,2-alpha-mannosidase activity);GO:0005509(calcium ion binding);GO:0005794(Golgi apparatus);GO:0006491(N-glycan processing);GO:0007585(respiratory gaseous exchange);GO:0008152(metabolic process);GO:0009100(glycoprotein metabolic process);GO:0016020(membrane);GO:0016021(integral component of membrane);GO:0018279(protein N-linked glycos…		16.5134	4.68749	0.283859	-1.81675	0.00189826	0.0365965	down	yes
hsa_circ_0000119|chr1:117944807-117984947+|NM_006699|MAN1A2	8.01164	6.73812	7.94588	7.96027	11.1009	11.0802	26.2329	20.0352	27.0503	GO:0000139(Golgi membrane);GO:0004571(mannosyl-oligosaccharide 1,2-alpha-mannosidase activity);GO:0005509(calcium ion binding);GO:0005794(Golgi apparatus);GO:0006491(N-glycan processing);GO:0007585(respiratory gaseous exchange);GO:0008152(metabolic process);GO:0009100(glycoprotein metabolic process);GO:0016020(membrane);GO:0016021(integral component of membrane);GO:0018279(protein N-linked glycos…		24.4395	8.80617	0.360326	-1.47263	0.00225362	0.040422	down	yes
hsa_circ_0000120|chr1:117944807-118009049+|NM_006699|MAN1A2	11.7159	12.8701	13.4822	12.4173	18.9484	17.0967	39.3124	27.9764	40.3224	GO:0000139(Golgi membrane);GO:0004571(mannosyl-oligosaccharide 1,2-alpha-mannosidase activity);GO:0005509(calcium ion binding);GO:0005794(Golgi apparatus);GO:0006491(N-glycan processing);GO:0007585(respiratory gaseous exchange);GO:0008152(metabolic process);GO:0009100(glycoprotein metabolic process);GO:0016020(membrane);GO:0016021(integral component of membrane);GO:0018279(protein N-linked glycos…		35.8704	14.4218	0.402053	-1.31454	0.88134	0.999999	down	no
hsa_circ_0000126|chr1:150997086-150999803+|NM_021222|PRUNE	1.46137	0.797152	0.81764	1.02175	0.924444	1.36324	0.410599	0.630461	0.522927	GO:0004309(exopolyphosphatase activity);GO:0004427(inorganic diphosphatase activity);GO:0005515(protein binding);GO:0005634(nucleus);GO:0005737(cytoplasm);GO:0005925(focal adhesion);GO:0006798(polyphosphate catabolic process);GO:0016462(pyrophosphatase activity);GO:0046872(metal ion binding)	00230(Purine metabolism)	0.521329	1.06427	2.04145	1.02959	0.0335963	0.152033	up	yes
hsa_circ_0000127|chr1:151060665-151070478+|NM_144618|GABPB2	0.681922	1.21445	1.16056	0.786891	1.30169	0.69905	0.451697	0.794746	0.605868	GO:0005515(protein binding);GO:0005634(nucleus);GO:0006351(transcription, DNA-templated);GO:0042803(protein homodimerization activity);GO:0044212(transcription regulatory region DNA binding);GO:0045944(positive regulation of transcription from RNA polymerase II promoter);GO:0046982(protein heterodimerization activity)		0.617437	0.974095	1.57764	0.65777	0.0280785	0.139464	up	no
hsa_circ_0000128|chr1:151139409-151139890+|NM_001204848|TNFAIP8L2-SCNM1	3.03147	1.53013	1.98385	2.63766	1.76745	2.27207	3.7611	8.79266	3.49041	GO:0005515(protein binding);GO:0005634(nucleus);GO:0005730(nucleolus);GO:0006397(mRNA processing);GO:0016607(nuclear speck);GO:0019899(enzyme binding);GO:0046872(metal ion binding)		5.34806	2.20377	0.412069	-1.27904	0.578813	0.896665	down	no
hsa_circ_0000130|chr1:151611363-151611595+|NM_030918|SNX27	2.03934	1.01581	0.817916	0.957248	1.06605	1.64249	0.85227	1.71661	1.05177	GO:0001770(establishment of natural killer cell polarity);GO:0001772(immunological synapse);GO:0005515(protein binding);GO:0005622(intracellular);GO:0005654(nucleoplasm);GO:0005737(cytoplasm);GO:0005768(endosome);GO:0005769(early endosome);GO:0005829(cytosol);GO:0006886(intracellular protein transport);GO:0007165(signal transduction);GO:0016197(endosomal transport);GO:0030904(retromer complex);GO…		1.20688	1.25648	1.04109	0.0580952	0.897579	0.999999	up	no
hsa_circ_0000131|chr1:151611363-151641111+|NM_030918|SNX27	2.39386	1.96895	3.14593	3.5517	3.54449	3.10235	2.47124	3.66101	2.87775	GO:0001770(establishment of natural killer cell polarity);GO:0001772(immunological synapse);GO:0005515(protein binding);GO:0005622(intracellular);GO:0005654(nucleoplasm);GO:0005737(cytoplasm);GO:0005768(endosome);GO:0005769(early endosome);GO:0005829(cytosol);GO:0006886(intracellular protein transport);GO:0007165(signal transduction);GO:0016197(endosomal transport);GO:0030904(retromer complex);GO…		3.00333	2.95121	0.982646	-0.0252568	0.0227789	0.126622	down	no
hsa_circ_0000133|chr1:153637695-153641033-|NM_004515|ILF2	4.19979	3.54556	4.58879	3.4793	4.44091	3.59946	8.57462	9.8605	6.88328	GO:0003677(DNA binding);GO:0003723(RNA binding);GO:0003725(double-stranded RNA binding);GO:0005515(protein binding);GO:0005524(ATP binding);GO:0005634(nucleus);GO:0005654(nucleoplasm);GO:0005730(nucleolus);GO:0005737(cytoplasm);GO:0006351(transcription, DNA-templated);GO:0006955(immune response);GO:0008152(metabolic process);GO:0016020(membrane);GO:0016740(transferase activity);GO:0030529(ribonuc…		8.43947	3.97563	0.471077	-1.08597	0.254393	0.491754	down	no
hsa_circ_0000137|chr1:155408117-155408859-|NM_018489|ASH1L	0.950375	0.74022	0.675868	0.905546	0.713585	0.930093	1.0507	1.18218	0.825668	GO:0002674(negative regulation of acute inflammatory response);GO:0003677(DNA binding);GO:0003682(chromatin binding);GO:0005515(protein binding);GO:0005634(nucleus);GO:0005654(nucleoplasm);GO:0005694(chromosome);GO:0005737(cytoplasm);GO:0005794(Golgi apparatus);GO:0005923(bicellular tight junction);GO:0006323(DNA packaging);GO:0006366(transcription from RNA polymerase II promoter);GO:0007267(cell…	00310(Lysine degradation);04530(Tight junction)	1.01951	0.819281	0.803599	-0.315452	0.0165011	0.109757	down	no
hsa_circ_0000139|chr1:155823066-155823597-|NM_001037533|GON4L	3.21045	3.40165	3.50019	2.39601	2.38315	3.12185	3.36429	3.93566	3.49721	GO:0003677(DNA binding);GO:0003682(chromatin binding);GO:0005634(nucleus);GO:0006355(regulation of transcription, DNA-templated)		3.59905	3.00222	0.834169	-0.261588	0.962175	0.999999	down	no
hsa_circ_0000140|chr1:155891165-155895634-|NM_014949|KIAA0907	4.0784	4.88791	5.21716	5.32255	5.91029	4.77717	4.14043	2.497	5.27313	GO:0003723(RNA binding);GO:0005515(protein binding)		3.97019	5.03225	1.26751	0.341996	0.979548	0.999999	up	no
hsa_circ_0000145|chr1:161071837-161072165-|NM_012394|PFDN2	8.71549	5.32851	8.14029	8.43772	9.43032	11.3923	6.12026	4.14302	4.9077	GO:0005515(protein binding);GO:0005634(nucleus);GO:0005654(nucleoplasm);GO:0005730(nucleolus);GO:0005737(cytoplasm);GO:0005739(mitochondrion);GO:0006457(protein folding);GO:0016272(prefoldin complex);GO:0044183(protein binding involved in protein folding);GO:0044267(cellular protein metabolic process);GO:0051082(unfolded protein binding);GO:0051084('de novo' posttranslational protein folding);GO:…		5.057	8.57411	1.69549	0.761706	0.313301	0.571147	up	no
hsa_circ_0000153|chr1:167734819-167745403+|NM_003953|MPZL1	6.33533	3.76456	9.85371	6.6922	5.41037	6.36081	12.0836	10.223	4.24665	GO:0005198(structural molecule activity);GO:0005515(protein binding);GO:0005887(integral component of plasma membrane);GO:0005925(focal adhesion);GO:0007165(signal transduction);GO:0007169(transmembrane receptor protein tyrosine kinase signaling pathway);GO:0007267(cell-cell signaling);GO:0009986(cell surface)	04514(Cell adhesion molecules (CAMs))	8.85108	6.40283	0.723395	-0.467144	0.455109	0.752967	down	no
hsa_circ_0000154|chr1:167921037-167944253+|NM_001017977|DCAF6	20.6171	19.738	16.4472	21.4607	26.9247	19.0873	25.5593	22.7116	30.5836	GO:0005515(protein binding);GO:0005634(nucleus);GO:0005654(nucleoplasm);GO:0005737(cytoplasm);GO:0005925(focal adhesion);GO:0016567(protein ubiquitination);GO:0030374(ligand-dependent nuclear receptor transcription coactivator activity);GO:0045944(positive regulation of transcription from RNA polymerase II promoter);GO:0080008(Cul4-RING E3 ubiquitin ligase complex)		26.2848	20.7125	0.788001	-0.343731	0.203414	0.42155	down	no
hsa_circ_0000155|chr1:168007608-168014465+|NM_001017977|DCAF6	4.92135	6.20524	3.90848	4.09239	5.11737	3.93573	8.84971	10.3313	9.93481	GO:0005515(protein binding);GO:0005634(nucleus);GO:0005654(nucleoplasm);GO:0005737(cytoplasm);GO:0005925(focal adhesion);GO:0016567(protein ubiquitination);GO:0030374(ligand-dependent nuclear receptor transcription coactivator activity);GO:0045944(positive regulation of transcription from RNA polymerase II promoter);GO:0080008(Cul4-RING E3 ubiquitin ligase complex)		9.70527	4.69676	0.483939	-1.0471	0.061486	0.203612	down	no
hsa_circ_0000156|chr1:169279207-169293738-|NM_013330|NME7	1.53537	1.81777	2.25909	1.39485	1.89566	2.1308	2.99157	2.88803	2.70814	GO:0003351(epithelial cilium movement);GO:0004550(nucleoside diphosphate kinase activity);GO:0005515(protein binding);GO:0005524(ATP binding);GO:0005622(intracellular);GO:0005813(centrosome);GO:0006165(nucleoside diphosphate phosphorylation);GO:0006183(GTP biosynthetic process);GO:0006228(UTP biosynthetic process);GO:0006241(CTP biosynthetic process);GO:0007368(determination of left/right symmetr…	00230(Purine metabolism);00240(Pyrimidine metabolism);01100(Metabolic pathways)	2.86258	1.83892	0.642401	-0.638453	0.992015	0.999999	down	no
hsa_circ_0000161|chr1:174241551-174247917+|NM_014857|RABGAP1L	1.57758	1.6527	2.10616	1.26334	2.11453	1.47169	1.98361	2.17649	2.11427	GO:0005096(GTPase activator activity);GO:0005515(protein binding);GO:0005634(nucleus);GO:0005769(early endosome);GO:0005794(Golgi apparatus);GO:0017137(Rab GTPase binding);GO:0032880(regulation of protein localization);GO:0043547(positive regulation of GTPase activity)		2.09146	1.69767	0.811715	-0.300955	0.0314602	0.147396	down	no
hsa_circ_0000162|chr1:178745816-178754742+|NM_152663|RALGPS2	15.8999	21.0741	19.5257	18.6764	25.8595	17.9156	25.5819	13.0093	44.0483	GO:0005085(guanyl-nucleotide exchange factor activity);GO:0005622(intracellular);GO:0005737(cytoplasm);GO:0005886(plasma membrane);GO:0007264(small GTPase mediated signal transduction);GO:0043547(positive regulation of GTPase activity)		27.5465	19.8252	0.7197	-0.474533	0.999553	0.999999	down	no
hsa_circ_0000164|chr1:180366650-180399397-|NM_032360|ACBD6	11.2156	8.09658	13.2106	14.2288	14.9818	15.1471	28.3809	19.1934	17.5215	GO:0000062(fatty-acyl-CoA binding);GO:0005515(protein binding);GO:0005737(cytoplasm);GO:0008289(lipid binding)		21.6986	12.8134	0.590519	-0.759945	0.0363457	0.157877	down	no
hsa_circ_0000167|chr1:193181194-193205486+|NM_024529|CDC73	11.2671	8.35491	12.0464	9.62605	13.4406	11.2371	22.2177	15.952	18.2742	GO:0000122(negative regulation of transcription from RNA polymerase II promoter);GO:0000993(RNA polymerase II core binding);GO:0001711(endodermal cell fate commitment);GO:0005515(protein binding);GO:0005634(nucleus);GO:0005654(nucleoplasm);GO:0006351(transcription, DNA-templated);GO:0006378(mRNA polyadenylation);GO:0007049(cell cycle);GO:0008285(negative regulation of cell proliferation);GO:00103…		18.8146	10.9953	0.584404	-0.774962	0.711619	0.999999	down	no
hsa_circ_0000174|chr1:204437997-204439014-|NM_002646|PIK3C2B	2.98229	1.66102	2.60221	2.3488	2.37413	2.41282	0.545963	0.907153	0.443394	GO:0001727(lipid kinase activity);GO:0002250(adaptive immune response);GO:0005488(binding);GO:0005515(protein binding);GO:0005524(ATP binding);GO:0005634(nucleus);GO:0005737(cytoplasm);GO:0005783(endoplasmic reticulum);GO:0005829(cytosol);GO:0005886(plasma membrane);GO:0005942(phosphatidylinositol 3-kinase complex);GO:0006468(protein phosphorylation);GO:0006644(phospholipid metabolic process);GO:…	00562(Inositol phosphate metabolism);01100(Metabolic pathways);04070(Phosphatidylinositol signaling system)	0.63217	2.39688	3.79151	1.92277	0.367761	0.643102	up	no
hsa_circ_0000179|chr1:212218001-212220759+|NM_016448|DTL	0.370872	0	0.431475	0.322692	0.305267	0.290051	0.428033	0.711205	0.072684	GO:0000209(protein polyubiquitination);GO:0004842(ubiquitin-protein transferase activity);GO:0005515(protein binding);GO:0005634(nucleus);GO:0005654(nucleoplasm);GO:0005694(chromosome);GO:0005730(nucleolus);GO:0005737(cytoplasm);GO:0005813(centrosome);GO:0006260(DNA replication);GO:0006281(DNA repair);GO:0006511(ubiquitin-dependent protein catabolic process);GO:0006513(protein monoubiquitination)…		0.403974	0.286726	0.709764	-0.494588	0.0799487	0.235609	down	no
hsa_circ_0000182|chr1:213037066-213058738+|NM_014053|FLVCR1	0.600447	1.08523	1.20009	0.790614	1.45146	1.12115	1.91355	1.02993	1.34557	GO:0001568(blood vessel development);GO:0001701(in utero embryonic development);GO:0005215(transporter activity);GO:0005515(protein binding);GO:0005739(mitochondrion);GO:0005886(plasma membrane);GO:0005887(integral component of plasma membrane);GO:0006810(transport);GO:0006839(mitochondrial transport);GO:0006879(cellular iron ion homeostasis);GO:0007275(multicellular organismal development);GO:00…		1.42968	1.0415	0.728483	-0.457033	0.994224	0.999999	down	no
hsa_circ_0000183|chr1:213037066-213062599+|NM_014053|FLVCR1	0.548772	1.02843	1.17511	0.73472	1.30046	1.03932	2.11053	1.11755	1.43851	GO:0001568(blood vessel development);GO:0001701(in utero embryonic development);GO:0005215(transporter activity);GO:0005515(protein binding);GO:0005739(mitochondrion);GO:0005886(plasma membrane);GO:0005887(integral component of plasma membrane);GO:0006810(transport);GO:0006839(mitochondrial transport);GO:0006879(cellular iron ion homeostasis);GO:0007275(multicellular organismal development);GO:00…		1.55553	0.971134	0.62431	-0.679666	0.0711153	0.220315	down	no
hsa_circ_0000184|chr1:215749243-215752480+|NM_016121|KCTD3	11.8806	9.61682	7.9821	11.2564	11.7933	8.88818	18.7414	16.5205	13.3152	GO:0005515(protein binding);GO:0051260(protein homooligomerization)		16.1924	10.2362	0.632163	-0.661631	0.0228834	0.126944	down	no
hsa_circ_0000188|chr1:224437913-224455835-|NM_001243146|NVL	4.00618	8.98525	9.07076	9.13106	10.6217	7.94456	6.37541	3.14727	6.53524	GO:0005524(ATP binding);GO:0005634(nucleus);GO:0005730(nucleolus);GO:0005737(cytoplasm);GO:0005739(mitochondrion);GO:0005886(plasma membrane);GO:0016020(membrane);GO:0044822(poly(A) RNA binding)	03008(Ribosome biogenesis in eukaryotes)	5.35264	8.29324	1.54937	0.631686	0.0655342	0.21051	up	no
hsa_circ_0000190|chr1:224553580-224559125+|NM_014184|CNIH4	12.3355	8.62504	10.0598	8.41922	9.94161	10.4658	18.1533	21.4773	13.6377	GO:0005515(protein binding);GO:0005622(intracellular);GO:0005783(endoplasmic reticulum);GO:0005793(endoplasmic reticulum-Golgi intermediate compartment);GO:0006888(ER to Golgi vesicle-mediated transport);GO:0015031(protein transport);GO:0016020(membrane);GO:0016021(integral component of membrane);GO:0031730(CCR5 chemokine receptor binding);GO:0035556(intracellular signal transduction)		17.7561	9.9745	0.561751	-0.831997	0.435392	0.728814	down	no
hsa_circ_0000195|chr1:231090078-231097049-|NM_024525|TTC13	1.37215	1.40699	1.92947	1.59499	2.98809	1.48824	2.7034	2.28323	1.56691	GO:0005515(protein binding)		2.18451	1.79666	0.822451	-0.281999	0.000116004	0.00711493	down	no
hsa_circ_0000196|chr1:231506307-231509845-|NM_022051|EGLN1	18.8044	16.0567	20.8909	12.6585	16.5471	16.32	32.5012	29.1865	30.1605	GO:0001666(response to hypoxia);GO:0005506(iron ion binding);GO:0005515(protein binding);GO:0005634(nucleus);GO:0005737(cytoplasm);GO:0005829(cytosol);GO:0016491(oxidoreductase activity);GO:0016705(oxidoreductase activity, acting on paired donors, with incorporation or reduction of molecular oxygen);GO:0016706(oxidoreductase activity, acting on paired donors, with incorporation or reduction of mo…	05200(Pathways in cancer);05211(Renal cell carcinoma)	30.616	16.8796	0.551332	-0.859008	3.42023e-05	0.00353335	down	no
hsa_circ_0000199|chr1:243708811-243736350-|NM_181690|AKT3	1.6292	1.98073	2.79197	1.94315	2.72156	1.20885	2.7015	3.73024	3.94621	GO:0000002(mitochondrial genome maintenance);GO:0004672(protein kinase activity);GO:0004674(protein serine/threonine kinase activity);GO:0005515(protein binding);GO:0005524(ATP binding);GO:0005654(nucleoplasm);GO:0005737(cytoplasm);GO:0005794(Golgi apparatus);GO:0005886(plasma membrane);GO:0006468(protein phosphorylation);GO:0007165(signal transduction);GO:0016772(transferase activity, transferri…		3.45932	2.04591	0.591421	-0.757742	0.019754	0.118149	down	no
hsa_circ_0000203|chr10:888871-931700-|NM_015155|LARP4B	21.2041	26.8985	37.5856	33.4911	32.0673	25.5547	33.1572	19.0044	38.5351	GO:0005515(protein binding);GO:0005730(nucleolus);GO:0005737(cytoplasm);GO:0005829(cytosol);GO:0010494(cytoplasmic stress granule);GO:0016020(membrane);GO:0042788(polysomal ribosome);GO:0044822(poly(A) RNA binding);GO:0045727(positive regulation of translation)		30.2322	29.4669	0.974684	-0.0369941	0.606648	0.926376	down	no
hsa_circ_0000205|chr10:1118055-1142186+|NM_014023|WDR37	2.20193	3.72201	4.08385	4.12124	4.612	3.52499	2.86754	1.99532	3.08098	GO:0005515(protein binding)		2.64795	3.711	1.40146	0.486935	0.999155	0.999999	up	no
hsa_circ_0000206|chr10:1130342-1142186+|NM_014023|WDR37	2.29153	3.81979	4.94619	4.41611	5.04155	3.98572	1.96661	1.32826	2.04439	GO:0005515(protein binding)		1.77975	4.08348	2.29441	1.19812	0.769593	0.999999	up	no
hsa_circ_0000210|chr10:5815804-5828013-|NM_001494|GDI2	22.1152	22.2575	19.5287	19.1893	23.9806	21.0993	30.7198	33.1448	32.4005	GO:0005093(Rab GDP-dissociation inhibitor activity);GO:0005096(GTPase activator activity);GO:0005515(protein binding);GO:0005737(cytoplasm);GO:0005794(Golgi apparatus);GO:0005829(cytosol);GO:0005925(focal adhesion);GO:0007165(signal transduction);GO:0007264(small GTPase mediated signal transduction);GO:0015031(protein transport);GO:0016020(membrane);GO:0016192(vesicle-mediated transport);GO:00312…		32.0883	21.3618	0.665717	-0.587018	0.152615	0.347884	down	no
hsa_circ_0000211|chr10:7318853-7327916-|NM_001018039|SFMBT2	0.713739	1.11667	2.37457	1.13304	2.10603	0.967262	0.918136	1.76563	1.14902	GO:0005515(protein binding);GO:0005634(nucleus);GO:0005654(nucleoplasm);GO:0006355(regulation of transcription, DNA-templated);GO:0010629(negative regulation of gene expression);GO:0016235(aggresome);GO:0042393(histone binding);GO:0043231(intracellular membrane-bounded organelle)		1.27759	1.40189	1.09729	0.133939	0.099144	0.265599	up	no
hsa_circ_0000213|chr10:12039670-12056183-|NM_015542|UPF2	1.56645	2.05235	1.91921	2.11793	2.35506	2.83273	3.09176	2.54604	3.5216	GO:0000184(nuclear-transcribed mRNA catabolic process, nonsense-mediated decay);GO:0001889(liver development);GO:0003723(RNA binding);GO:0005488(binding);GO:0005515(protein binding);GO:0005634(nucleus);GO:0005737(cytoplasm);GO:0005829(cytosol);GO:0006406(mRNA export from nucleus);GO:0010467(gene expression);GO:0031100(organ regeneration);GO:0035145(exon-exon junction complex);GO:0048471(perinucle…	03013(RNA transport);03015(mRNA surveillance pathway)	3.05314	2.14062	0.701122	-0.512262	0.212399	0.433967	down	no
hsa_circ_0000214|chr10:12160747-12162266+|NM_018706|DHTKD1	6.1282	5.06458	4.30927	4.33852	3.48642	4.74798	5.47913	3.93525	4.77686	GO:0002244(hematopoietic progenitor cell differentiation);GO:0004591(oxoglutarate dehydrogenase (succinyl-transferring) activity);GO:0005739(mitochondrion);GO:0006091(generation of precursor metabolites and energy);GO:0006096(glycolytic process);GO:0006099(tricarboxylic acid cycle);GO:0008152(metabolic process);GO:0016624(oxidoreductase activity, acting on the aldehyde or oxo group of donors, dis…		4.73041	4.67917	0.989167	-0.0157142	0.000847443	0.0232927	down	no
hsa_circ_0000225|chr10:27453992-27454468+|NM_001172304|MASTL	0.895195	0.852542	0.648467	1.07283	0.815623	0.863034	0.888914	1.65838	1.36381	GO:0000086(G2/M transition of mitotic cell cycle);GO:0000278(mitotic cell cycle);GO:0004672(protein kinase activity);GO:0004674(protein serine/threonine kinase activity);GO:0005524(ATP binding);GO:0005634(nucleus);GO:0005654(nucleoplasm);GO:0005737(cytoplasm);GO:0005813(centrosome);GO:0006468(protein phosphorylation);GO:0006974(cellular response to DNA damage stimulus);GO:0007067(mitotic nuclear …		1.3037	0.857948	0.658087	-0.60365	0.996591	0.999999	down	no
hsa_circ_0000226|chr10:27821435-27822923+|NM_021252|RAB18	23.377	19.4139	15.3857	14.4053	19.9425	16.0361	50.7987	60.6326	36.1663	GO:0001654(eye development);GO:0003924(GTPase activity);GO:0005515(protein binding);GO:0005525(GTP binding);GO:0005622(intracellular);GO:0005794(Golgi apparatus);GO:0005886(plasma membrane);GO:0006886(intracellular protein transport);GO:0006913(nucleocytoplasmic transport);GO:0007165(signal transduction);GO:0007264(small GTPase mediated signal transduction);GO:0007420(brain development);GO:000815…		49.1992	18.0934	0.367758	-1.44317	0.0432475	0.171773	down	yes
hsa_circ_0000231|chr10:32197099-32199491-|NM_018287|ARHGAP12	18.3867	12.2006	14.1014	10.8362	13.0465	16.6542	29.1517	17.9241	18.5659	GO:0002011(morphogenesis of an epithelial sheet);GO:0005096(GTPase activator activity);GO:0005515(protein binding);GO:0005829(cytosol);GO:0007165(signal transduction);GO:0007264(small GTPase mediated signal transduction);GO:0043547(positive regulation of GTPase activity);GO:0051056(regulation of small GTPase mediated signal transduction)		21.8806	14.2043	0.649173	-0.623325	0.99523	0.999999	down	no
hsa_circ_0000234|chr10:35349801-35360267-|NM_001198778|CUL2	3.50676	3.22212	4.38787	3.93101	4.35082	3.83906	3.45618	3.73511	3.29119	GO:0000082(G1/S transition of mitotic cell cycle);GO:0005515(protein binding);GO:0005654(nucleoplasm);GO:0005730(nucleolus);GO:0005829(cytosol);GO:0006511(ubiquitin-dependent protein catabolic process);GO:0007050(cell cycle arrest);GO:0008285(negative regulation of cell proliferation);GO:0016032(viral process);GO:0030163(protein catabolic process);GO:0031461(cullin-RING ubiquitin ligase complex);…	04120(Ubiquitin mediated proteolysis);05200(Pathways in cancer);05211(Renal cell carcinoma)	3.49416	3.87294	1.1084	0.148485	0.00147961	0.0312646	up	no
hsa_circ_0000235|chr10:35805450-35819171+|NM_145012|CCNY	15.0495	14.566	32.6949	16.1596	31.7498	17.6428	23.7387	26.3805	34.5193	GO:0000079(regulation of cyclin-dependent protein serine/threonine kinase activity);GO:0000086(G2/M transition of mitotic cell cycle);GO:0000308(cytoplasmic cyclin-dependent protein kinase holoenzyme complex);GO:0005515(protein binding);GO:0005634(nucleus);GO:0005886(plasma membrane);GO:0016055(Wnt signaling pathway);GO:0016538(cyclin-dependent protein serine/threonine kinase regulator activity);…		28.2128	21.3104	0.755345	-0.404793	1.35646e-06	0.000673131	down	no
hsa_circ_0000236|chr10:43650344-43654379+|NM_018590|CSGALNACT2	1.00178	0.715683	0.982732	0.630263	1.03117	0.908024	1.35291	1.72453	1.10549	GO:0000139(Golgi membrane);GO:0005515(protein binding);GO:0005975(carbohydrate metabolic process);GO:0008376(acetylgalactosaminyltransferase activity);GO:0016020(membrane);GO:0030166(proteoglycan biosynthetic process);GO:0030173(integral component of Golgi membrane);GO:0030203(glycosaminoglycan metabolic process);GO:0030204(chondroitin sulfate metabolic process);GO:0030206(chondroitin sulfate bio…	00532(Glycosaminoglycan biosynthesis - chondroitin sulfate);01100(Metabolic pathways)	1.39431	0.878275	0.629899	-0.666807	0.0983163	0.264155	down	no
hsa_circ_0000239|chr10:70152894-70154208-|NM_017987|RUFY2	0.467519	0.518717	0.957778	0.398186	0.643227	0.445655	0.509781	0.743761	0.565485	GO:0005634(nucleus);GO:0046872(metal ion binding)		0.606342	0.571847	0.943109	-0.0845037	0.000315245	0.0126221	down	no
hsa_circ_0000251|chr10:94291504-94297307-|NM_004969|IDE	1.53643	2.26207	1.49664	1.34429	1.3651	1.51337	2.87291	3.40534	3.01602	GO:0001540(beta-amyloid binding);GO:0001948(glycoprotein binding);GO:0003824(catalytic activity);GO:0004222(metalloendopeptidase activity);GO:0005102(receptor binding);GO:0005515(protein binding);GO:0005524(ATP binding);GO:0005615(extracellular space);GO:0005634(nucleus);GO:0005654(nucleoplasm);GO:0005737(cytoplasm);GO:0005739(mitochondrion);GO:0005777(peroxisome);GO:0005782(peroxisomal matrix);G…	05010(Alzheimer's disease)	3.09809	1.58632	0.51203	-0.9657	0.87278	0.999999	down	no
hsa_circ_0000252|chr10:96347985-96354611+|NM_018063|HELLS	0.141792	0.18608	0.511382	0.185058	0.264543	0.133071	0.379659	0.630828	0.255655	GO:0000775(chromosome, centromeric region);GO:0001655(urogenital system development);GO:0003677(DNA binding);GO:0003682(chromatin binding);GO:0004386(helicase activity);GO:0005515(protein binding);GO:0005524(ATP binding);GO:0005634(nucleus);GO:0005721(pericentric heterochromatin);GO:0006306(DNA methylation);GO:0006342(chromatin silencing);GO:0006346(methylation-dependent chromatin silencing);GO:0…		0.422047	0.236988	0.561519	-0.832593	0.00631345	0.0701979	down	no
hsa_circ_0000255|chr10:103432671-103436193-|NM_022039|FBXW4	3.29088	2.32676	3.15918	2.89169	3.58401	3.15544	2.16203	1.67492	2.14271	GO:0000151(ubiquitin ligase complex);GO:0002053(positive regulation of mesenchymal cell proliferation);GO:0003674(molecular_function);GO:0005515(protein binding);GO:0006511(ubiquitin-dependent protein catabolic process);GO:0016055(Wnt signaling pathway);GO:0030326(embryonic limb morphogenesis);GO:0042733(embryonic digit morphogenesis);GO:0051216(cartilage development);GO:0060173(limb development)		1.99322	3.06799	1.53922	0.622196	0.0327117	0.150188	up	no
hsa_circ_0000257|chr10:103916775-103917971+|NM_004741|NOLC1	4.50986	4.17329	5.37173	4.48456	4.2424	5.09466	16.2593	10.8311	7.15497	GO:0005515(protein binding);GO:0005524(ATP binding);GO:0005525(GTP binding);GO:0005654(nucleoplasm);GO:0005730(nucleolus);GO:0005737(cytoplasm);GO:0006364(rRNA processing);GO:0007000(nucleolus organization);GO:0007049(cell cycle);GO:0007067(mitotic nuclear division);GO:0015030(Cajal body);GO:0044822(poly(A) RNA binding)		11.4151	4.64608	0.407012	-1.29686	0.911339	0.999999	down	no
hsa_circ_0000258|chr10:105197771-105198565+|NM_014976|PDCD11	8.35234	9.67805	5.9993	5.94023	5.18106	7.15281	7.00761	6.40677	3.41615	GO:0003676(nucleic acid binding);GO:0005515(protein binding);GO:0005622(intracellular);GO:0005634(nucleus);GO:0005730(nucleolus);GO:0005829(cytosol);GO:0006364(rRNA processing);GO:0006396(RNA processing);GO:0006397(mRNA processing);GO:0008134(transcription factor binding);GO:0032040(small-subunit processome);GO:0044822(poly(A) RNA binding)		5.61018	7.05063	1.25676	0.329707	0.312105	0.569347	up	no
hsa_circ_0000260|chr10:112356155-112358048+|NM_005445|SMC3	3.9434	2.55293	1.99469	4.02784	3.62217	3.84389	9.45854	12.8227	6.08186	GO:0000278(mitotic cell cycle);GO:0000775(chromosome, centromeric region);GO:0000785(chromatin);GO:0000800(lateral element);GO:0000922(spindle pole);GO:0003682(chromatin binding);GO:0003777(microtubule motor activity);GO:0005515(protein binding);GO:0005524(ATP binding);GO:0005604(basement membrane);GO:0005634(nucleus);GO:0005654(nucleoplasm);GO:0005694(chromosome);GO:0005737(cytoplasm);GO:0005829…	04110(Cell cycle);04114(Oocyte meiosis)	9.45436	3.33082	0.352305	-1.5051	0.927478	0.999999	down	no
hsa_circ_0000261|chr10:112723882-112724819+|NM_007373|SHOC2	4.44079	2.83055	2.86334	2.88399	2.68985	2.8904	5.92147	7.06347	4.39688	GO:0000164(protein phosphatase type 1 complex);GO:0005515(protein binding);GO:0005634(nucleus);GO:0005654(nucleoplasm);GO:0005737(cytoplasm);GO:0007265(Ras protein signal transduction);GO:0008543(fibroblast growth factor receptor signaling pathway);GO:0019888(protein phosphatase regulator activity);GO:0019903(protein phosphatase binding);GO:0046579(positive regulation of Ras protein signal transd…		5.79394	3.09982	0.535011	-0.90236	0.865922	0.999999	down	no
hsa_circ_0000264|chr10:125798030-125806240-|NM_015892|CHST15	1.80902	1.03387	4.23545	3.13522	2.37356	2.56724	1.32856	3.5206	1.0973	GO:0000139(Golgi membrane);GO:0005975(carbohydrate metabolic process);GO:0008146(sulfotransferase activity);GO:0016021(integral component of membrane);GO:0019319(hexose biosynthetic process);GO:0030203(glycosaminoglycan metabolic process);GO:0030204(chondroitin sulfate metabolic process);GO:0030206(chondroitin sulfate biosynthetic process);GO:0044281(small molecule metabolic process);GO:0050656(3…	00532(Glycosaminoglycan biosynthesis - chondroitin sulfate)	1.98215	2.52573	1.27423	0.349629	0.998166	0.999999	up	no
hsa_circ_0000267|chr10:126370175-126370948-|NM_014661|FAM53B	1.40936	1.07388	2.4267	1.45191	1.4725	1.17571	0.374764	0.743775	0.60103	GO:0008168(methyltransferase activity);GO:0032259(methylation)		0.57319	1.50168	2.61986	1.38949	0.0770075	0.230896	up	no
hsa_circ_0000271|chr10:135209216-135216277+|NM_138384|MTG1	20.7129	25.042	33.2916	28.5301	31.6767	27.4579	11.467	11.3128	13.5071	GO:0003924(GTPase activity);GO:0005525(GTP binding);GO:0005739(mitochondrion);GO:0008152(metabolic process);GO:0042254(ribosome biogenesis)		12.0956	27.7852	2.29712	1.19983	0.00443134	0.0583229	up	yes
hsa_circ_0000274|chr11:3752620-3774638-|NM_005387|NUP98	3.01598	5.47638	4.75472	3.91867	4.9889	4.00114	4.61049	3.81519	8.57979	GO:0000059(protein import into nucleus, docking);GO:0000278(mitotic cell cycle);GO:0000776(kinetochore);GO:0005215(transporter activity);GO:0005515(protein binding);GO:0005635(nuclear envelope);GO:0005643(nuclear pore);GO:0005654(nucleoplasm);GO:0005829(cytosol);GO:0005975(carbohydrate metabolic process);GO:0006260(DNA replication);GO:0006810(transport);GO:0006913(nucleocytoplasmic transport);GO:…	03013(RNA transport);05164(Influenza A)	5.66849	4.3593	0.76904	-0.378869	0.109819	0.281226	down	no
hsa_circ_0000277|chr11:14793482-14810788+|NM_000922|PDE3B	22.5879	45.1906	82.6194	53.0748	69.9079	43.3586	15.1784	20.7257	100.454	GO:0001525(angiogenesis);GO:0004114(3',5'-cyclic-nucleotide phosphodiesterase activity);GO:0004119(cGMP-inhibited cyclic-nucleotide phosphodiesterase activity);GO:0005515(protein binding);GO:0005783(endoplasmic reticulum);GO:0005794(Golgi apparatus);GO:0005829(cytosol);GO:0006198(cAMP catabolic process);GO:0007162(negative regulation of cell adhesion);GO:0007165(signal transduction);GO:0007596(bl…		45.4528	52.7899	1.16142	0.215892	0.958407	0.999999	up	no
hsa_circ_0000278|chr11:14880588-14882912+|NM_000922|PDE3B	3.45226	2.47257	4.21101	2.39049	4.15997	3.45008	2.20963	2.74902	3.37648	GO:0001525(angiogenesis);GO:0004114(3',5'-cyclic-nucleotide phosphodiesterase activity);GO:0004119(cGMP-inhibited cyclic-nucleotide phosphodiesterase activity);GO:0005515(protein binding);GO:0005783(endoplasmic reticulum);GO:0005794(Golgi apparatus);GO:0005829(cytosol);GO:0006198(cAMP catabolic process);GO:0007162(negative regulation of cell adhesion);GO:0007165(signal transduction);GO:0007596(bl…		2.77838	3.35606	1.20792	0.272528	0.137999	0.32563	up	no
hsa_circ_0000279|chr11:18312988-18313566-|NM_181508|HPS5	1.07342	1.06357	1.22379	0.570526	0.684162	0.693413	3.81229	15.1816	3.11523	GO:0005515(protein binding);GO:0006996(organelle organization);GO:0007596(blood coagulation);GO:0031084(BLOC-2 complex);GO:0043473(pigmentation)		7.36972	0.884814	0.120061	-3.05816	0.0346912	0.15467	down	yes
hsa_circ_0000280|chr11:18312988-18314523-|NM_181508|HPS5	1.31381	1.32941	1.73983	0.829833	0.971709	0.921296	3.80091	15.3541	3.64193	GO:0005515(protein binding);GO:0006996(organelle organization);GO:0007596(blood coagulation);GO:0031084(BLOC-2 complex);GO:0043473(pigmentation)		7.59897	1.18431	0.155852	-2.68175	0.00648755	0.0713021	down	yes
hsa_circ_0000283|chr11:33127112-33127610-|NM_001326|CSTF3	0.761178	1.26787	1.36155	0.596065	0.835374	1.02193	1.87998	2.41577	1.76029	GO:0000398(mRNA splicing, via spliceosome);GO:0003723(RNA binding);GO:0003729(mRNA binding);GO:0005622(intracellular);GO:0005634(nucleus);GO:0005654(nucleoplasm);GO:0006366(transcription from RNA polymerase II promoter);GO:0006369(termination of RNA polymerase II transcription);GO:0006378(mRNA polyadenylation);GO:0006379(mRNA cleavage);GO:0006396(RNA processing);GO:0006397(mRNA processing);GO:000…	03015(mRNA surveillance pathway)	2.01868	0.973994	0.482491	-1.05142	0.0210629	0.121753	down	yes
hsa_circ_0000284|chr11:33307958-33309057+|NM_005734|HIPK3	9.66057	8.48659	7.32657	7.32796	7.04323	8.40231	20.0776	21.5145	10.1086	GO:0004672(protein kinase activity);GO:0004674(protein serine/threonine kinase activity);GO:0005515(protein binding);GO:0005524(ATP binding);GO:0005634(nucleus);GO:0005737(cytoplasm);GO:0006355(regulation of transcription, DNA-templated);GO:0006468(protein phosphorylation);GO:0006915(apoptotic process);GO:0009299(mRNA transcription);GO:0016605(PML body);GO:0016772(transferase activity, transferri…		17.2336	8.04121	0.466601	-1.09974	0.629808	0.950926	down	no
hsa_circ_0000285|chr11:33362513-33363232+|NM_005734|HIPK3	4.06555	3.56073	3.18114	2.6509	2.95539	3.69131	10.4767	8.25544	5.55725	GO:0004672(protein kinase activity);GO:0004674(protein serine/threonine kinase activity);GO:0005515(protein binding);GO:0005524(ATP binding);GO:0005634(nucleus);GO:0005737(cytoplasm);GO:0006355(regulation of transcription, DNA-templated);GO:0006468(protein phosphorylation);GO:0006915(apoptotic process);GO:0009299(mRNA transcription);GO:0016605(PML body);GO:0016772(transferase activity, transferri…		8.09646	3.35084	0.413864	-1.27277	0.0937465	0.257799	down	no
hsa_circ_0000287|chr11:34107610-34113603+|NM_005898|CAPRIN1	11.4622	9.73252	10.2134	9.29062	8.44545	11.1319	11.7662	14.335	11.4355	GO:0000932(cytoplasmic mRNA processing body);GO:0003723(RNA binding);GO:0005737(cytoplasm);GO:0005829(cytosol);GO:0005887(integral component of plasma membrane);GO:0010494(cytoplasmic stress granule);GO:0016020(membrane);GO:0017148(negative regulation of translation);GO:0030425(dendrite);GO:0044822(poly(A) RNA binding);GO:0050775(positive regulation of dendrite morphogenesis);GO:0061003(positive …		12.5122	10.046	0.802896	-0.316715	0.038101	0.161377	down	no
hsa_circ_0000288|chr11:34111725-34112225+|NM_005898|CAPRIN1	7.69367	5.16938	6.55581	4.44682	3.79303	5.80391	7.80961	10.9335	6.43047	GO:0000932(cytoplasmic mRNA processing body);GO:0003723(RNA binding);GO:0005737(cytoplasm);GO:0005829(cytosol);GO:0005887(integral component of plasma membrane);GO:0010494(cytoplasmic stress granule);GO:0016020(membrane);GO:0017148(negative regulation of translation);GO:0030425(dendrite);GO:0044822(poly(A) RNA binding);GO:0050775(positive regulation of dendrite morphogenesis);GO:0061003(positive …		8.39118	5.5771	0.664639	-0.589357	0.0150132	0.104847	down	no
hsa_circ_0000290|chr11:34991685-35006275+|NM_001135024|PDHX	3.5476	3.57178	2.93827	2.77612	4.52998	3.25498	5.41441	4.84708	6.43614	GO:0005515(protein binding);GO:0005739(mitochondrion);GO:0005759(mitochondrial matrix);GO:0006090(pyruvate metabolic process);GO:0008152(metabolic process);GO:0010510(regulation of acetyl-CoA biosynthetic process from pyruvate);GO:0016746(transferase activity, transferring acyl groups);GO:0044237(cellular metabolic process);GO:0044281(small molecule metabolic process);GO:0045254(pyruvate dehydrog…	01100(Metabolic pathways)	5.56588	3.43645	0.617415	-0.695688	0.0013971	0.0301832	down	no
hsa_circ_0000295|chr11:45883610-45893784+|NM_001127457|CRY2	12.2026	27.4376	16.073	22.171	17.1883	12.9737	1.94067	3.82103	9.75654	GO:0000122(negative regulation of transcription from RNA polymerase II promoter);GO:0000976(transcription regulatory region sequence-specific DNA binding);GO:0000989(transcription factor binding transcription factor activity);GO:0003677(DNA binding);GO:0003684(damaged DNA binding);GO:0003697(single-stranded DNA binding);GO:0003913(DNA photolyase activity);GO:0005515(protein binding);GO:0005576(ex…	04710(Circadian rhythm - mammal)	5.17275	18.0077	3.48127	1.79961	0.0199094	0.118602	up	yes
hsa_circ_0000298|chr11:47187818-47189802-|NM_032389|ARFGAP2	10.9809	8.40129	10.8909	10.3014	8.9791	11.5723	7.45415	8.72777	7.97478	GO:0000139(Golgi membrane);GO:0005096(GTPase activator activity);GO:0005730(nucleolus);GO:0005737(cytoplasm);GO:0005794(Golgi apparatus);GO:0005886(plasma membrane);GO:0015031(protein transport);GO:0016192(vesicle-mediated transport);GO:0043547(positive regulation of GTPase activity);GO:0046872(metal ion binding)	04144(Endocytosis)	8.05223	10.1877	1.2652	0.339361	0.764893	0.999999	up	no
hsa_circ_0000303|chr11:47380394-47397280-|NM_003120|SPI1	3.06404	2.73963	5.63226	6.04292	4.06727	4.97522	3.67196	4.29771	1.73857	GO:0000122(negative regulation of transcription from RNA polymerase II promoter);GO:0000790(nuclear chromatin);GO:0000978(RNA polymerase II core promoter proximal region sequence-specific DNA binding);GO:0000979(RNA polymerase II core promoter sequence-specific DNA binding);GO:0000980(RNA polymerase II distal enhancer sequence-specific DNA binding);GO:0000981(sequence-specific DNA binding RNA pol…	04380(Osteoclast differentiation);05200(Pathways in cancer);05221(Acute myeloid leukemia)	3.23608	4.42022	1.36592	0.449871	0.0487609	0.181506	up	no
hsa_circ_0000304|chr11:47504246-47510576-|NM_198700|CELF1	6.3202	4.54983	5.77414	5.71436	6.87734	6.23866	4.79563	4.27387	5.63633	GO:0000166(nucleotide binding);GO:0000900(translation repressor activity, nucleic acid binding);GO:0003676(nucleic acid binding);GO:0003723(RNA binding);GO:0003729(mRNA binding);GO:0005515(protein binding);GO:0005634(nucleus);GO:0005654(nucleoplasm);GO:0005737(cytoplasm);GO:0006376(mRNA splice site selection);GO:0006397(mRNA processing);GO:0007281(germ cell development);GO:0007286(spermatid devel…		4.90194	5.91242	1.20614	0.270396	0.222078	0.44661	up	no
hsa_circ_0000310|chr11:61120456-61121464-|NM_001161454|CYBASC3	11.9958	6.59867	9.6271	7.18744	7.84385	9.55018	2.25493	3.91202	1.71746	GO:0005515(protein binding);GO:0005764(lysosome);GO:0005765(lysosomal membrane);GO:0016021(integral component of membrane);GO:0016491(oxidoreductase activity);GO:0031902(late endosome membrane);GO:0046872(metal ion binding);GO:0055114(oxidation-reduction process)		2.62814	8.8005	3.34857	1.74355	0.954174	0.999999	up	no
hsa_circ_0000311|chr11:61205096-61205585+|NM_017841|SDHAF2	1.76919	1.72277	1.78507	1.78457	2.31966	1.82854	2.6454	2.83083	1.80422	GO:0005739(mitochondrion);GO:0018293(protein-FAD linkage)		2.42681	1.8683	0.769857	-0.377338	0.967826	0.999999	down	no
hsa_circ_0000330|chr11:66407170-66407594+|NM_001198844|RBM4	9.86706	6.52086	8.49555	7.87837	8.45964	10.8781	9.88796	12.2827	8.18586	GO:0000166(nucleotide binding);GO:0003676(nucleic acid binding);GO:0008270(zinc ion binding)		10.1188	8.68326	0.858127	-0.220736	0.0321268	0.148867	down	no
hsa_circ_0000335|chr11:68552282-68552478-|NM_001876|CPT1A	7.19064	7.90793	8.50933	5.58713	8.10501	6.06039	3.24154	5.40414	3.9765	GO:0001676(long-chain fatty acid metabolic process);GO:0004095(carnitine O-palmitoyltransferase activity);GO:0005515(protein binding);GO:0005739(mitochondrion);GO:0005741(mitochondrial outer membrane);GO:0005743(mitochondrial inner membrane);GO:0006006(glucose metabolic process);GO:0006635(fatty acid beta-oxidation);GO:0006641(triglyceride metabolic process);GO:0006853(carnitine shuttle);GO:00076…	00071(Fatty acid metabolism);03320(PPAR signaling pathway);04920(Adipocytokine signaling pathway)	4.20739	7.22674	1.71763	0.780418	0.439904	0.73419	up	no
hsa_circ_0000336|chr11:68552282-68560870-|NM_001876|CPT1A	8.26575	51.574	24.1767	9.70996	20.1436	12.373	3.28078	4.50584	10.3047	GO:0001676(long-chain fatty acid metabolic process);GO:0004095(carnitine O-palmitoyltransferase activity);GO:0005515(protein binding);GO:0005739(mitochondrion);GO:0005741(mitochondrial outer membrane);GO:0005743(mitochondrial inner membrane);GO:0006006(glucose metabolic process);GO:0006635(fatty acid beta-oxidation);GO:0006641(triglyceride metabolic process);GO:0006853(carnitine shuttle);GO:00076…	00071(Fatty acid metabolism);03320(PPAR signaling pathway);04920(Adipocytokine signaling pathway)	6.03043	21.0405	3.48906	1.80284	0.948851	0.999999	up	no
hsa_circ_0000337|chr11:70200406-70202360+|NM_177423|PPFIA1	0.94606	0.743035	0.861508	0.947155	0.914489	0.96783	0.79064	0.765063	0.788055	GO:0004871(signal transducer activity);GO:0005515(protein binding);GO:0005737(cytoplasm);GO:0005829(cytosol);GO:0005925(focal adhesion);GO:0007160(cell-matrix adhesion);GO:0007165(signal transduction);GO:0007268(synaptic transmission);GO:0007269(neurotransmitter secretion);GO:0014047(glutamate secretion);GO:0048786(presynaptic active zone);GO:0051497(negative regulation of stress fiber assembly);…		0.781253	0.896679	1.14775	0.198803	0.160096	0.359093	up	no
hsa_circ_0000339|chr11:73418464-73429763-|NM_198896|RAB6A	6.12319	6.98783	6.94014	5.47964	8.85532	7.20071	13.6645	11.3876	17.961	GO:0000042(protein targeting to Golgi);GO:0000139(Golgi membrane);GO:0003924(GTPase activity);GO:0005515(protein binding);GO:0005525(GTP binding);GO:0005622(intracellular);GO:0005794(Golgi apparatus);GO:0005802(trans-Golgi network);GO:0005829(cytosol);GO:0006886(intracellular protein transport);GO:0006890(retrograde vesicle-mediated transport, Golgi to ER);GO:0006913(nucleocytoplasmic transport);…		14.3377	6.93114	0.483421	-1.04865	0.234325	0.464676	down	no
hsa_circ_0000342|chr11:77043774-77064644-|NM_002576|PAK1	1.98508	1.38383	2.10993	2.45535	1.82521	2.0819	1.555	1.81468	2.49154	GO:0001726(ruffle);GO:0001934(positive regulation of protein phosphorylation);GO:0002223(stimulatory C-type lectin receptor signaling pathway);GO:0004672(protein kinase activity);GO:0004674(protein serine/threonine kinase activity);GO:0005515(protein binding);GO:0005518(collagen binding);GO:0005524(ATP binding);GO:0005622(intracellular);GO:0005634(nucleus);GO:0005737(cytoplasm);GO:0005794(Golgi a…	04010(MAPK signaling pathway);04012(ErbB signaling pathway);04062(Chemokine signaling pathway);04360(Axon guidance);04510(Focal adhesion);04650(Natural killer cell mediated cytotoxicity);04660(T cell receptor signaling pathway);04666(Fc gamma R-mediated phagocytosis);04810(Regulation of actin cytoskeleton);05120(Epithelial cell signaling in Helicobacter pylori infection);05211(Renal cell carcinom…	1.95374	1.97355	1.01014	0.0145565	0.961799	0.999999	up	no
hsa_circ_0000343|chr11:77336007-77336863-|NM_001293|CLNS1A	3.58995	2.95369	3.32815	2.41942	3.47871	3.00779	7.41475	11.7272	4.81514	GO:0000387(spliceosomal snRNP assembly);GO:0005515(protein binding);GO:0005634(nucleus);GO:0005654(nucleoplasm);GO:0005737(cytoplasm);GO:0005829(cytosol);GO:0005856(cytoskeleton);GO:0005886(plasma membrane);GO:0006821(chloride transport);GO:0006884(cell volume homeostasis);GO:0010467(gene expression);GO:0034660(ncRNA metabolic process);GO:0034709(methylosome);GO:0034715(pICln-Sm protein complex);…	03013(RNA transport)	7.98569	3.12962	0.391904	-1.35143	0.577138	0.894662	down	no
hsa_circ_0000344|chr11:77394754-77404656-|NM_016578|RSF1	1.25367	2.0415	2.14399	1.82381	2.0794	1.93058	1.59871	1.64191	1.93963	GO:0005515(protein binding);GO:0005634(nucleus);GO:0005654(nucleoplasm);GO:0006334(nucleosome assembly);GO:0006338(chromatin remodeling);GO:0006352(DNA-templated transcription, initiation);GO:0006355(regulation of transcription, DNA-templated);GO:0008270(zinc ion binding);GO:0016584(nucleosome positioning);GO:0031213(RSF complex);GO:0034080(CENP-A containing nucleosome assembly);GO:0042393(histon…		1.72675	1.87882	1.08807	0.121771	0.999416	0.999999	up	no
hsa_circ_0000345|chr11:77409531-77413540-|NM_016578|RSF1	0.535719	0.548743	0.593782	0.558724	0.517158	0.469087	1.70387	2.15665	1.56682	GO:0005515(protein binding);GO:0005634(nucleus);GO:0005654(nucleoplasm);GO:0006334(nucleosome assembly);GO:0006338(chromatin remodeling);GO:0006352(DNA-templated transcription, initiation);GO:0006355(regulation of transcription, DNA-templated);GO:0008270(zinc ion binding);GO:0016584(nucleosome positioning);GO:0031213(RSF complex);GO:0034080(CENP-A containing nucleosome assembly);GO:0042393(histon…		1.80911	0.537202	0.296942	-1.75175	0.00879628	0.0822191	down	yes
hsa_circ_0000347|chr11:85722072-85742653-|NM_007166|PICALM	5.85029	4.52231	6.23523	6.00937	6.58075	5.0215	12.3652	10.6847	12.4369	GO:0005515(protein binding);GO:0005543(phospholipid binding);GO:0005545(1-phosphatidylinositol binding);GO:0005622(intracellular);GO:0005634(nucleus);GO:0005794(Golgi apparatus);GO:0005905(coated pit);GO:0006461(protein complex assembly);GO:0006897(endocytosis);GO:0006898(receptor-mediated endocytosis);GO:0007409(axonogenesis);GO:0008283(cell proliferation);GO:0010629(negative regulation of gene …		11.8289	5.70324	0.482143	-1.05247	0.829567	0.999999	down	no
hsa_circ_0000348|chr11:92085261-92088570+|NM_001008781|FAT3	0.252852	0.0398832	0.505604	0.25438	0.303514	0.140073	0.116729	0.400029	0.210606	GO:0000904(cell morphogenesis involved in differentiation);GO:0001764(neuron migration);GO:0005509(calcium ion binding);GO:0005515(protein binding);GO:0005886(plasma membrane);GO:0007155(cell adhesion);GO:0007156(homophilic cell adhesion via plasma membrane adhesion molecules);GO:0007275(multicellular organismal development);GO:0010842(retina layer formation);GO:0016020(membrane);GO:0016021(integ…		0.242454	0.249384	1.02858	0.0406575	0.708204	0.999999	up	no
hsa_circ_0000349|chr11:93523739-93527201+|NM_004268|MED17	0.921126	1.25262	1.11097	1.15011	1.39039	0.939229	1.84422	1.83447	1.72408	GO:0000151(ubiquitin ligase complex);GO:0001104(RNA polymerase II transcription cofactor activity);GO:0003712(transcription cofactor activity);GO:0003713(transcription coactivator activity);GO:0004872(receptor activity);GO:0005515(protein binding);GO:0005634(nucleus);GO:0005654(nucleoplasm);GO:0005667(transcription factor complex);GO:0006357(regulation of transcription from RNA polymerase II prom…		1.80092	1.12741	0.626018	-0.675724	0.00711703	0.0745671	down	no
hsa_circ_0000350|chr11:94528176-94533477+|NM_130847|AMOTL1	2.93294	5.53008	3.42206	4.92887	4.21689	1.0326	2.2103	2.46459	2.50475	GO:0003365(establishment of cell polarity involved in ameboidal cell migration);GO:0005515(protein binding);GO:0005737(cytoplasm);GO:0005829(cytosol);GO:0005923(bicellular tight junction);GO:0008180(COP9 signalosome);GO:0016055(Wnt signaling pathway);GO:0016324(apical plasma membrane);GO:0030027(lamellipodium);GO:0030054(cell junction);GO:0031410(cytoplasmic vesicle);GO:0035329(hippo signaling);G…	04530(Tight junction)	2.39321	3.67724	1.53653	0.619674	4.86893e-05	0.00414127	up	no
hsa_circ_0000356|chr11:108106396-108119829+|NM_000051|ATM	1.29915	1.38373	2.00621	1.51956	2.1681	1.56259	1.80158	3.00477	2.71077	GO:0000077(DNA damage checkpoint);GO:0000723(telomere maintenance);GO:0000724(double-strand break repair via homologous recombination);GO:0000781(chromosome, telomeric region);GO:0001666(response to hypoxia);GO:0001756(somitogenesis);GO:0002331(pre-B cell allelic exclusion);GO:0003677(DNA binding);GO:0004672(protein kinase activity);GO:0004674(protein serine/threonine kinase activity);GO:0004677(…	04110(Cell cycle);04115(p53 signaling pathway);04210(Apoptosis)	2.50571	1.65656	0.661114	-0.59703	0.177011	0.383278	down	no
hsa_circ_0000359|chr11:118422500-118423050-|NM_001168618|IFT46	3.0435	1.88534	2.01184	2.74843	3.34017	3.10155	1.76694	2.5291	1.68096	GO:0003674(molecular_function);GO:0005515(protein binding);GO:0005737(cytoplasm);GO:0005813(centrosome);GO:0005929(cilium);GO:0006996(organelle organization);GO:0007224(smoothened signaling pathway);GO:0008022(protein C-terminus binding);GO:0008150(biological_process);GO:0030992(intraciliary transport particle B);GO:0031512(motile primary cilium);GO:0031514(motile cilium);GO:0036064(ciliary basal…		1.99233	2.68847	1.34941	0.432327	0.0264341	0.135828	up	no
hsa_circ_0000360|chr11:118629482-118634015-|NM_004397|DDX6	9.46396	11.619	11.1872	11.5115	13.1479	13.013	14.4881	17.4213	18.7494	GO:0000288(nuclear-transcribed mRNA catabolic process, deadenylation-dependent decay);GO:0000932(cytoplasmic mRNA processing body);GO:0003676(nucleic acid binding);GO:0003724(RNA helicase activity);GO:0004004(ATP-dependent RNA helicase activity);GO:0004386(helicase activity);GO:0005515(protein binding);GO:0005524(ATP binding);GO:0005737(cytoplasm);GO:0005829(cytosol);GO:0006417(regulation of tran…		16.8863	11.6571	0.690329	-0.534645	0.101951	0.269893	down	no
hsa_circ_0000362|chr11:119144577-119145663+|NM_005188|CBL	0.92153	0.898744	1.54457	0.611554	0.94279	0.863223	1.55749	2.59985	1.03464	GO:0001784(phosphotyrosine binding);GO:0003700(sequence-specific DNA binding transcription factor activity);GO:0004842(ubiquitin-protein transferase activity);GO:0004871(signal transducer activity);GO:0005509(calcium ion binding);GO:0005515(protein binding);GO:0005634(nucleus);GO:0005737(cytoplasm);GO:0005829(cytosol);GO:0005886(plasma membrane);GO:0006355(regulation of transcription, DNA-templat…	04012(ErbB signaling pathway);04120(Ubiquitin mediated proteolysis);04144(Endocytosis);04630(Jak-STAT signaling pathway);04660(T cell receptor signaling pathway);04910(Insulin signaling pathway);05100(Bacterial invasion of epithelial cells);05200(Pathways in cancer);05220(Chronic myeloid leukemia)	1.73066	0.963735	0.556861	-0.844612	0.00437782	0.0579702	down	no
hsa_circ_0000365|chr11:120916382-120924441+|NM_152715|TBCEL	4.1935	4.08889	3.12829	4.21624	4.64102	1.98187	2.07142	3.85256	3.35308	GO:0005515(protein binding);GO:0005737(cytoplasm);GO:0005856(cytoskeleton)		3.09235	3.7083	1.19918	0.262053	0.0333956	0.151618	up	no
hsa_circ_0000367|chr11:124517260-124518071-|NM_001199922|SIAE	17.4935	10.8175	10.4721	8.67103	11.0547	11.8446	8.40979	9.94579	5.22222	GO:0001681(sialate O-acetylesterase activity);GO:0002682(regulation of immune system process);GO:0005615(extracellular space);GO:0005764(lysosome);GO:0005975(carbohydrate metabolic process);GO:0070062(extracellular exosome)		7.85927	11.7256	1.49194	0.577189	0.0505525	0.184433	up	no
hsa_circ_0000369|chr11:128628009-128642880+|NM_002017|FLI1	2.04913	2.41528	5.53331	3.59242	3.89888	3.04521	2.73049	3.47731	1.55252	GO:0000978(RNA polymerase II core promoter proximal region sequence-specific DNA binding);GO:0000980(RNA polymerase II distal enhancer sequence-specific DNA binding);GO:0000981(sequence-specific DNA binding RNA polymerase II transcription factor activity);GO:0001077(RNA polymerase II core promoter proximal region sequence-specific DNA binding transcription factor activity involved in positive reg…		2.58677	3.42237	1.32303	0.403843	0.0560866	0.193322	up	no
hsa_circ_0000371|chr11:128993340-128994789-|NM_001142685|ARHGAP32	1.95483	2.08417	1.0156	1.65498	1.23905	1.65848	2.2972	1.15199	1.99124	GO:0000139(Golgi membrane);GO:0005096(GTPase activator activity);GO:0005515(protein binding);GO:0005789(endoplasmic reticulum membrane);GO:0005829(cytosol);GO:0005938(cell cortex);GO:0007165(signal transduction);GO:0007264(small GTPase mediated signal transduction);GO:0010008(endosome membrane);GO:0014069(postsynaptic density);GO:0015629(actin cytoskeleton);GO:0030054(cell junction);GO:0035091(ph…		1.81348	1.60118	0.882937	-0.179617	0.624732	0.945702	down	no
hsa_circ_0000373|chr12:1136913-1137738+|NM_178040|ERC1	1.89945	1.94201	1.78335	2.01853	1.77885	2.1206	1.67524	1.50116	1.68057	GO:0000139(Golgi membrane);GO:0005515(protein binding);GO:0005737(cytoplasm);GO:0006355(regulation of transcription, DNA-templated);GO:0007252(I-kappaB phosphorylation);GO:0007275(multicellular organismal development);GO:0008385(IkappaB kinase complex);GO:0015031(protein transport);GO:0017137(Rab GTPase binding);GO:0030165(PDZ domain binding);GO:0042147(retrograde transport, endosome to Golgi);GO…		1.61899	1.9238	1.18827	0.248863	0.994372	0.999999	up	no
hsa_circ_0000374|chr12:2929251-2930958+|NM_018463|ITFG2	2.03415	1.93983	2.1514	2.46946	2.40008	3.0434	0.794309	1.21495	1.03367	GO:0002314(germinal center B cell differentiation);GO:0005515(protein binding);GO:0005654(nucleoplasm);GO:0005829(cytosol)		1.01431	2.33972	2.30671	1.20584	0.999814	0.999999	up	no
hsa_circ_0000375|chr12:6657590-6657991-|NM_080730|IFFO1	3.03012	4.35181	8.61326	4.40319	4.83394	4.88617	1.21138	2.94729	1.61624	GO:0005882(intermediate filament)		1.92497	5.01975	2.6077	1.38278	0.902138	0.999999	up	no
hsa_circ_0000378|chr12:12397195-12397589-|NM_002336|LRP6	7.14272	5.63208	5.83867	6.6113	6.59113	7.89573	5.31532	5.48231	6.17768	GO:0005515(protein binding)		5.65843	6.6186	1.16969	0.226124	0.995887	0.999999	up	no
hsa_circ_0000384|chr12:27867712-27877119+|NM_001190864|MRPS35	7.88994	5.83258	3.88893	4.25403	5.21828	5.74113	9.52197	8.5564	6.53817	GO:0003735(structural constituent of ribosome);GO:0005737(cytoplasm);GO:0005739(mitochondrion);GO:0005743(mitochondrial inner membrane);GO:0005763(mitochondrial small ribosomal subunit);GO:0006996(organelle organization);GO:0032543(mitochondrial translation);GO:0042769(DNA damage response, detection of DNA damage);GO:0044822(poly(A) RNA binding);GO:0070124(mitochondrial translational initiation);…		8.20552	5.47082	0.666724	-0.584838	0.0248307	0.131912	down	no
hsa_circ_0000390|chr12:32760890-32764217+|NM_139241|FGD4	1.29818	1.92404	1.68469	1.35669	1.91872	1.4656	1.27569	1.77918	2.98027	GO:0001726(ruffle);GO:0003779(actin binding);GO:0005085(guanyl-nucleotide exchange factor activity);GO:0005089(Rho guanyl-nucleotide exchange factor activity);GO:0005737(cytoplasm);GO:0005794(Golgi apparatus);GO:0005829(cytosol);GO:0007010(cytoskeleton organization);GO:0007264(small GTPase mediated signal transduction);GO:0008360(regulation of cell shape);GO:0015629(actin cytoskeleton);GO:0030027…		2.01171	1.60799	0.799313	-0.323167	0.793885	0.999999	down	no
hsa_circ_0000396|chr12:46622935-46637097-|NM_030674|SLC38A1	1.67381	2.61419	6.37614	3.68704	5.08944	2.21548	8.97967	13.4475	8.78905	GO:0001504(neurotransmitter uptake);GO:0003333(amino acid transmembrane transport);GO:0005283(sodium:amino acid symporter activity);GO:0005515(protein binding);GO:0005886(plasma membrane);GO:0005887(integral component of plasma membrane);GO:0006811(ion transport);GO:0006814(sodium ion transport);GO:0006865(amino acid transport);GO:0006868(glutamine transport);GO:0007268(synaptic transmission);GO:…	04724(Glutamatergic synapse)	10.4054	3.60935	0.346873	-1.52752	0.411846	0.698837	down	no
hsa_circ_0000398|chr12:46633461-46637097-|NM_030674|SLC38A1	0.587635	0.575884	2.06634	1.59249	1.89127	0.819322	2.35314	5.34826	2.55176	GO:0001504(neurotransmitter uptake);GO:0003333(amino acid transmembrane transport);GO:0005283(sodium:amino acid symporter activity);GO:0005515(protein binding);GO:0005886(plasma membrane);GO:0005887(integral component of plasma membrane);GO:0006811(ion transport);GO:0006814(sodium ion transport);GO:0006865(amino acid transport);GO:0006868(glutamine transport);GO:0007268(synaptic transmission);GO:…	04724(Glutamatergic synapse)	3.41772	1.25549	0.367347	-1.44478	0.987574	0.999999	down	no
hsa_circ_0000402|chr12:53670403-53671011+|NM_012291|ESPL1	0.0679129	0.0685576	0.0790103	0.0590904	0	0	0	0	0	GO:0000070(mitotic sister chromatid segregation);GO:0000212(meiotic spindle organization);GO:0000278(mitotic cell cycle);GO:0000910(cytokinesis);GO:0003824(catalytic activity);GO:0004197(cysteine-type endopeptidase activity);GO:0005515(protein binding);GO:0005634(nucleus);GO:0005737(cytoplasm);GO:0005813(centrosome);GO:0005829(cytosol);GO:0006508(proteolysis);GO:0006915(apoptotic process);GO:0007…	04110(Cell cycle);04114(Oocyte meiosis)	0	0.0457619	#DIV/0!	#DIV/0!	0.999725	0.999999	up	no
hsa_circ_0000408|chr12:56824664-56826308-|NM_003920|TIMELESS	1.52175	0.942668	1.40829	1.44443	1.44235	1.91142	1.43697	1.59174	1.19294	GO:0000122(negative regulation of transcription from RNA polymerase II promoter);GO:0000790(nuclear chromatin);GO:0002009(morphogenesis of an epithelium);GO:0005515(protein binding);GO:0005634(nucleus);GO:0005730(nucleolus);GO:0006351(transcription, DNA-templated);GO:0006974(cellular response to DNA damage stimulus);GO:0007067(mitotic nuclear division);GO:0007623(circadian rhythm);GO:0009582(dete…		1.40722	1.44515	1.02696	0.0383754	0.809697	0.999999	up	no
hsa_circ_0000409|chr12:57135218-57137907-|NM_000946|PRIM1	0.708268	0.356587	0.421437	0.757386	0.806976	0.505799	0.614009	0.841887	0.616263	GO:0000082(G1/S transition of mitotic cell cycle);GO:0000278(mitotic cell cycle);GO:0000722(telomere maintenance via recombination);GO:0000723(telomere maintenance);GO:0003896(DNA primase activity);GO:0005515(protein binding);GO:0005654(nucleoplasm);GO:0006269(DNA replication, synthesis of RNA primer);GO:0006270(DNA replication initiation);GO:0006271(DNA strand elongation involved in DNA replicat…	00230(Purine metabolism);00240(Pyrimidine metabolism);01100(Metabolic pathways);03030(DNA replication)	0.690719	0.592742	0.858152	-0.220695	0.0259778	0.1348	down	no
hsa_circ_0000411|chr12:57463016-57466695-|NM_001130963|TMEM194A	2.62716	2.86258	4.07527	2.9934	4.25621	2.54385	2.13689	4.41423	3.72671	GO:0003674(molecular_function);GO:0008150(biological_process);GO:0016021(integral component of membrane)		3.42594	3.22641	0.941759	-0.0865708	0.819625	0.999999	down	no
hsa_circ_0000412|chr12:58340777-58347472+|NM_033276|XRCC6BP1	2.92428	1.21555	2.43485	0.972854	2.92615	2.0628	3.4941	3.89244	3.70832	GO:0004222(metalloendopeptidase activity);GO:0004677(DNA-dependent protein kinase activity);GO:0005958(DNA-dependent protein kinase-DNA ligase 4 complex);GO:0006303(double-strand break repair via nonhomologous end joining);GO:0006468(protein phosphorylation);GO:0006508(proteolysis);GO:0046872(metal ion binding)		3.69829	2.08941	0.564968	-0.82376	0.486398	0.78989	down	no
hsa_circ_0000413|chr12:64878082-64879797+|NM_013254|TBK1	1.72181	1.2894	1.4787	1.26933	1.47736	1.18827	2.38173	3.46753	2.45413	GO:0002218(activation of innate immune response);GO:0002224(toll-like receptor signaling pathway);GO:0002756(MyD88-independent toll-like receptor signaling pathway);GO:0003676(nucleic acid binding);GO:0004672(protein kinase activity);GO:0004674(protein serine/threonine kinase activity);GO:0005515(protein binding);GO:0005524(ATP binding);GO:0005737(cytoplasm);GO:0005829(cytosol);GO:0006468(protein…	04620(Toll-like receptor signaling pathway);04622(RIG-I-like receptor signaling pathway);04623(Cytosolic DNA-sensing pathway);05160(Hepatitis C);05162(Measles);05164(Influenza A)	2.7678	1.40414	0.507314	-0.979049	0.421992	0.712574	down	no
hsa_circ_0000414|chr12:66597490-66605377+|NM_007199|IRAK3	2.12524	2.46786	4.69841	2.33915	3.33725	1.02568	1.24242	5.42687	4.60842	GO:0000287(magnesium ion binding);GO:0001960(negative regulation of cytokine-mediated signaling pathway);GO:0002755(MyD88-dependent toll-like receptor signaling pathway);GO:0004672(protein kinase activity);GO:0004674(protein serine/threonine kinase activity);GO:0005515(protein binding);GO:0005524(ATP binding);GO:0005622(intracellular);GO:0005634(nucleus);GO:0005737(cytoplasm);GO:0005886(plasma me…	04210(Apoptosis);04722(Neurotrophin signaling pathway)	3.75924	2.6656	0.709079	-0.495981	0.946639	0.999999	down	no
hsa_circ_0000417|chr12:69644908-69656342+|NM_007007|CPSF6	3.68829	3.67668	3.73759	3.73866	4.5911	3.59154	5.47892	4.16593	4.83324	GO:0000166(nucleotide binding);GO:0003676(nucleic acid binding);GO:0003723(RNA binding);GO:0003729(mRNA binding);GO:0005515(protein binding);GO:0005634(nucleus);GO:0005654(nucleoplasm);GO:0005849(mRNA cleavage factor complex);GO:0006378(mRNA polyadenylation);GO:0006397(mRNA processing);GO:0016020(membrane);GO:0030529(ribonucleoprotein complex);GO:0042382(paraspeckles);GO:0044822(poly(A) RNA bindi…	03015(mRNA surveillance pathway)	4.82603	3.83731	0.795128	-0.330741	0.0573663	0.196287	down	no
hsa_circ_0000418|chr12:69983264-69985939+|NM_001198842|CCT2	7.54721	6.01984	5.50343	5.38811	5.33314	4.90288	20.6867	21.4744	13.5522	GO:0002199(zona pellucida receptor complex);GO:0005515(protein binding);GO:0005524(ATP binding);GO:0005737(cytoplasm);GO:0005829(cytosol);GO:0005832(chaperonin-containing T-complex);GO:0005874(microtubule);GO:0006457(protein folding);GO:0007339(binding of sperm to zona pellucida);GO:0031625(ubiquitin protein ligase binding);GO:0043209(myelin sheath);GO:0044267(cellular protein metabolic process);…		18.5711	5.78244	0.311368	-1.68331	0.0155998	0.106576	down	yes
hsa_circ_0000419|chr12:70193988-70195501+|NM_175623|RAB3IP	8.35534	7.12584	8.46368	8.398	10.9682	5.44545	11.1062	19.02	12.7611	GO:0005515(protein binding);GO:0005634(nucleus);GO:0005813(centrosome);GO:0005829(cytosol);GO:0005856(cytoskeleton);GO:0006612(protein targeting to membrane);GO:0006893(Golgi to plasma membrane transport);GO:0006996(organelle organization);GO:0017112(Rab guanyl-nucleotide exchange factor activity);GO:0030027(lamellipodium);GO:0033365(protein localization to organelle);GO:0036064(ciliary basal bod…		14.2958	8.12608	0.568425	-0.814959	0.162841	0.363297	down	no
hsa_circ_0000424|chr12:80214553-80215970-|NM_002480|PPP1R12A	1.67814	1.37985	1.71618	1.40714	1.60407	1.28421	5.1106	6.36352	4.62028	GO:0000086(G2/M transition of mitotic cell cycle);GO:0000278(mitotic cell cycle);GO:0000776(kinetochore);GO:0004857(enzyme inhibitor activity);GO:0004871(signal transducer activity);GO:0005515(protein binding);GO:0005654(nucleoplasm);GO:0005737(cytoplasm);GO:0005813(centrosome);GO:0005829(cytosol);GO:0005925(focal adhesion);GO:0006470(protein dephosphorylation);GO:0007067(mitotic nuclear division…	04270(Vascular smooth muscle contraction);04510(Focal adhesion);04720(Long-term potentiation);04810(Regulation of actin cytoskeleton)	5.3648	1.5116	0.281762	-1.82745	0.0691531	0.216465	down	no
hsa_circ_0000426|chr12:90035934-90049884-|NM_001001323|ATP2B1	6.47754	13.9013	9.63025	4.45683	9.67182	14.4151	14.9069	7.71958	19.2764	GO:0000166(nucleotide binding);GO:0003407(neural retina development);GO:0005388(calcium-transporting ATPase activity);GO:0005515(protein binding);GO:0005516(calmodulin binding);GO:0005524(ATP binding);GO:0005634(nucleus);GO:0005886(plasma membrane);GO:0005887(integral component of plasma membrane);GO:0006810(transport);GO:0007420(brain development);GO:0007568(aging);GO:0007596(blood coagulation);…	04020(Calcium signaling pathway);04961(Endocrine and other factor-regulated calcium reabsorption);04970(Salivary secretion);04972(Pancreatic secretion);04978(Mineral absorption)	13.9676	9.75881	0.698674	-0.51731	0.137727	0.325192	down	no
hsa_circ_0000431|chr12:102301963-102308010+|NM_018370|DRAM1	1.93065	1.23899	1.73273	2.20779	1.51345	1.03537	2.13908	2.24255	1.08106	GO:0005515(protein binding);GO:0005737(cytoplasm);GO:0005764(lysosome);GO:0005765(lysosomal membrane);GO:0006914(autophagy);GO:0006915(apoptotic process);GO:0010506(regulation of autophagy);GO:0016021(integral component of membrane)		1.82089	1.60983	0.884087	-0.17774	3.26695e-05	0.0034967	down	no
hsa_circ_0000437|chr12:109046047-109048186-|NM_014325|CORO1C	3.4289	4.8215	4.66586	2.07105	4.94066	5.71004	9.35345	4.3057	14.2343	GO:0001755(neural crest cell migration);GO:0001932(regulation of protein phosphorylation);GO:0001933(negative regulation of protein phosphorylation);GO:0005515(protein binding);GO:0005737(cytoplasm);GO:0005925(focal adhesion);GO:0006909(phagocytosis);GO:0007165(signal transduction);GO:0010632(regulation of epithelial cell migration);GO:0010633(negative regulation of epithelial cell migration);GO:…		9.29781	4.273	0.459571	-1.12164	0.980619	0.999999	down	no
hsa_circ_0000438|chr12:111951160-111957880-|NM_002973|ATXN2	1.86915	1.71281	2.44312	2.2042	2.60039	2.89016	2.51076	1.67484	2.39999	GO:0002091(negative regulation of receptor internalization);GO:0003723(RNA binding);GO:0005154(epidermal growth factor receptor binding);GO:0005515(protein binding);GO:0005654(nucleoplasm);GO:0005737(cytoplasm);GO:0005794(Golgi apparatus);GO:0005802(trans-Golgi network);GO:0005844(polysome);GO:0006417(regulation of translation);GO:0008022(protein C-terminus binding);GO:0010494(cytoplasmic stress …		2.1952	2.28664	1.04165	0.0588772	0.11312	0.286803	up	no
hsa_circ_0000439|chr12:111991961-111993723-|NM_002973|ATXN2	4.52846	5.07939	7.29115	5.55064	6.40956	6.74593	7.16212	5.55158	9.29755	GO:0002091(negative regulation of receptor internalization);GO:0003723(RNA binding);GO:0005154(epidermal growth factor receptor binding);GO:0005515(protein binding);GO:0005654(nucleoplasm);GO:0005737(cytoplasm);GO:0005794(Golgi apparatus);GO:0005802(trans-Golgi network);GO:0005844(polysome);GO:0006417(regulation of translation);GO:0008022(protein C-terminus binding);GO:0010494(cytoplasmic stress …		7.33708	5.93419	0.808794	-0.306156	0.13509	0.3208	down	no
hsa_circ_0000441|chr12:116534473-116549317-|NM_015335|MED13L	22.7342	31.1322	31.8189	26.0299	33.5442	28.8647	32.069	26.6482	52.1518	GO:0001104(RNA polymerase II transcription cofactor activity);GO:0006351(transcription, DNA-templated);GO:0006357(regulation of transcription from RNA polymerase II promoter);GO:0016592(mediator complex)		36.9564	29.0207	0.785269	-0.348741	0.863317	0.999999	down	no
hsa_circ_0000446|chr12:118619175-118619412-|NM_016281|TAOK3	1.8571	1.41069	2.18195	1.88782	1.61435	1.4802	1.65015	2.00137	1.67204	GO:0000165(MAPK cascade);GO:0000186(activation of MAPKK activity);GO:0004672(protein kinase activity);GO:0004674(protein serine/threonine kinase activity);GO:0004709(MAP kinase kinase kinase activity);GO:0004860(protein kinase inhibitor activity);GO:0005515(protein binding);GO:0005524(ATP binding);GO:0005634(nucleus);GO:0005737(cytoplasm);GO:0005886(plasma membrane);GO:0006281(DNA repair);GO:0006…	04010(MAPK signaling pathway)	1.77452	1.73868	0.979807	-0.0294306	0.879157	0.999999	down	no
hsa_circ_0000448|chr12:120592773-120593523-|NM_006836|GCN1L1	12.9724	8.14232	8.84753	7.54428	8.48313	9.8283	5.08886	4.74332	5.26912	GO:0005488(binding);GO:0005515(protein binding);GO:0005737(cytoplasm);GO:0005840(ribosome);GO:0006412(translation);GO:0006417(regulation of translation);GO:0008135(translation factor activity, RNA binding);GO:0016020(membrane);GO:0044822(poly(A) RNA binding)		5.03376	9.303	1.84812	0.886058	0.0279141	0.138954	up	no
hsa_circ_0000450|chr12:122218777-122219098-|NM_019034|RHOF	2.1344	1.83147	1.48991	2.04284	3.16232	2.67084	0.591209	1.14606	0.920268	GO:0003924(GTPase activity);GO:0005525(GTP binding);GO:0005622(intracellular);GO:0005829(cytosol);GO:0005856(cytoskeleton);GO:0005886(plasma membrane);GO:0006886(intracellular protein transport);GO:0006913(nucleocytoplasmic transport);GO:0007015(actin filament organization);GO:0007165(signal transduction);GO:0007264(small GTPase mediated signal transduction);GO:0008152(metabolic process);GO:00150…		0.885844	2.22196	2.5083	1.32671	0.134343	0.32014	up	no
hsa_circ_0000451|chr12:122468605-122473333+|NM_001024808|BCL7A	1.24159	1.10592	2.2092	1.46158	1.36262	2.28476	1.55096	1.06442	1.40272	GO:0003674(molecular_function);GO:0005515(protein binding);GO:0005575(cellular_component);GO:0045892(negative regulation of transcription, DNA-templated)		1.33937	1.61095	1.20277	0.266355	0.956833	0.999999	up	no
hsa_circ_0000452|chr12:122468605-122481959+|NM_001024808|BCL7A	2.52423	3.30884	4.93834	3.83534	5.91268	6.66636	1.9132	1.41606	2.55473	GO:0003674(molecular_function);GO:0005515(protein binding);GO:0005575(cellular_component);GO:0045892(negative regulation of transcription, DNA-templated)		1.96133	4.53096	2.31015	1.20799	0.855658	0.999999	up	no
hsa_circ_0000455|chr12:122720332-122724492-|NM_022916|VPS33A	3.01495	2.02052	2.35806	1.41084	2.12711	2.74762	1.46203	2.65275	1.52932	GO:0005623(cell);GO:0006904(vesicle docking involved in exocytosis)		1.88137	2.27985	1.2118	0.277157	0.999893	0.999999	up	no
hsa_circ_0000458|chr12:124071293-124074996+|NM_006815|TMED2	99.7865	66.8527	72.1566	65.5909	63.3962	79.3136	133.226	210.316	146.897	GO:0001893(maternal placenta development);GO:0005515(protein binding);GO:0005783(endoplasmic reticulum);GO:0005789(endoplasmic reticulum membrane);GO:0005793(endoplasmic reticulum-Golgi intermediate compartment);GO:0005794(Golgi apparatus);GO:0006810(transport);GO:0006886(intracellular protein transport);GO:0006888(ER to Golgi vesicle-mediated transport);GO:0007030(Golgi organization);GO:0016021(…		163.48	74.5161	0.455813	-1.13349	0.994739	0.999999	down	no
hsa_circ_0000460|chr12:124218472-124221818+|NM_012463|ATP6V0A2	2.50291	2.36875	2.48292	2.27498	2.9063	3.02942	5.84956	4.98828	3.17088	GO:0000220(vacuolar proton-transporting V-type ATPase, V0 domain);GO:0001669(acrosomal vesicle);GO:0005515(protein binding);GO:0005737(cytoplasm);GO:0005765(lysosomal membrane);GO:0005886(plasma membrane);GO:0005925(focal adhesion);GO:0006879(cellular iron ion homeostasis);GO:0006955(immune response);GO:0007035(vacuolar acidification);GO:0008286(insulin receptor signaling pathway);GO:0010008(endo…	00190(Oxidative phosphorylation);01100(Metabolic pathways);04142(Lysosome);04145(Phagosome);04966(Collecting duct acid secretion);05110(Vibrio cholerae infection);05120(Epithelial cell signaling in Helicobacter pylori infection);05152(Tuberculosis);05323(Rheumatoid arthritis)	4.66958	2.59421	0.555557	-0.847994	0.483218	0.786051	down	no
hsa_circ_0000462|chr12:129299319-129299615-|NM_145648|SLC15A4	1.88443	1.18895	2.56917	1.43467	1.07519	1.83608	0.842762	1.30996	0.969447	GO:0005215(transporter activity);GO:0005765(lysosomal membrane);GO:0006810(transport);GO:0006811(ion transport);GO:0006857(oligopeptide transport);GO:0015031(protein transport);GO:0015293(symporter activity);GO:0016020(membrane);GO:0016021(integral component of membrane);GO:0055085(transmembrane transport)		1.04072	1.66475	1.59961	0.677716	0.747459	0.999999	up	no
hsa_circ_0000464|chr13:20315704-20356931-|NM_001042414|PSPC1	2.92465	3.51889	3.97677	3.83824	3.95049	3.54215	4.96201	3.67693	4.78485	GO:0000166(nucleotide binding);GO:0001047(core promoter binding);GO:0003676(nucleic acid binding);GO:0003723(RNA binding);GO:0005515(protein binding);GO:0005654(nucleoplasm);GO:0005730(nucleolus);GO:0005737(cytoplasm);GO:0006351(transcription, DNA-templated);GO:0016363(nuclear matrix);GO:0016607(nuclear speck);GO:0042382(paraspeckles);GO:0042752(regulation of circadian rhythm);GO:0044822(poly(A) …		4.4746	3.6252	0.810173	-0.303698	0.0780367	0.232478	down	no
hsa_circ_0000465|chr13:20638590-20641530+|NM_001190965|ZMYM2	1.88219	1.48274	1.87551	1.44319	1.86201	1.96933	2.70295	3.04794	2.79224	GO:0005515(protein binding);GO:0005829(cytosol);GO:0006351(transcription, DNA-templated);GO:0006355(regulation of transcription, DNA-templated);GO:0008150(biological_process);GO:0008270(zinc ion binding);GO:0016605(PML body);GO:0031624(ubiquitin conjugating enzyme binding)		2.84771	1.7525	0.615406	-0.70039	0.313085	0.570881	down	no
hsa_circ_0000467|chr13:21742126-21742538-|NM_145061|SKA3	0.126925	0.0320324	0.147665	0.027609	0.139297	0	0	0.267738	0.223874	GO:0000940(condensed chromosome outer kinetochore);GO:0005515(protein binding);GO:0005737(cytoplasm);GO:0005876(spindle microtubule);GO:0007059(chromosome segregation);GO:0007067(mitotic nuclear division);GO:0031110(regulation of microtubule polymerization or depolymerization);GO:0051301(cell division)		0.16387	0.0789212	0.481608	-1.05407	0.064404	0.208651	down	no
hsa_circ_0000469|chr13:28840851-28845003+|NM_175854|PAN3	0.871293	0.907652	0.863589	0.778397	0.653354	0.877528	0.962412	1.07238	1.20355	GO:0000288(nuclear-transcribed mRNA catabolic process, deadenylation-dependent decay);GO:0000289(nuclear-transcribed mRNA poly(A) tail shortening);GO:0000290(deadenylation-dependent decapping of nuclear-transcribed mRNA);GO:0000932(cytoplasmic mRNA processing body);GO:0004535(poly(A)-specific ribonuclease activity);GO:0004672(protein kinase activity);GO:0005515(protein binding);GO:0005524(ATP bin…		1.07945	0.825302	0.764559	-0.3873	0.99996	0.999999	down	no
hsa_circ_0000471|chr13:33091993-33101669-|NM_033111|N4BP2L2	43.7201	59.6167	62.506	61.3082	72.4633	52.8104	61.1304	64.7038	87.3274	GO:0000122(negative regulation of transcription from RNA polymerase II promoter);GO:0001106(RNA polymerase II transcription corepressor activity);GO:0003674(molecular_function);GO:0005515(protein binding);GO:0005634(nucleus);GO:0017053(transcriptional repressor complex);GO:0019899(enzyme binding);GO:0070062(extracellular exosome);GO:1902035(positive regulation of hematopoietic stem cell prolifera…		71.0539	58.7375	0.826661	-0.274632	0.0301344	0.144439	down	no
hsa_circ_0000478|chr13:42439871-42442613-|NM_001009814|KIAA0564	2.33782	2.24755	1.50621	1.5637	1.82978	1.94909	1.94372	1.92736	2.43819	GO:0005524(ATP binding);GO:0005576(extracellular region);GO:0005739(mitochondrion);GO:0008152(metabolic process);GO:0016887(ATPase activity)		2.10309	1.90569	0.906137	-0.142199	0.0564238	0.194081	down	no
hsa_circ_0000479|chr13:43528083-43544806-|NM_033255|EPSTI1	1.94247	3.12396	3.94307	3.94337	4.84182	2.00669	2.21668	3.55748	4.86641			3.54686	3.30023	0.930465	-0.103976	4.32462e-05	0.00393859	down	no
hsa_circ_0000481|chr13:49712882-49720071+|NM_001079673|FNDC3A	10.7149	14.6793	12.2968	9.0964	13.7767	12.4475	16.1459	13.7111	26.8978	GO:0000139(Golgi membrane);GO:0001669(acrosomal vesicle);GO:0005515(protein binding);GO:0005794(Golgi apparatus);GO:0005829(cytosol);GO:0007286(spermatid development);GO:0009566(fertilization);GO:0012506(vesicle membrane);GO:0016020(membrane);GO:0016021(integral component of membrane);GO:0016337(single organismal cell-cell adhesion);GO:0031410(cytoplasmic vesicle);GO:0044822(poly(A) RNA binding);…		18.9183	12.1686	0.643218	-0.63662	0.00369662	0.0525484	down	no
hsa_circ_0000483|chr13:50054354-50057699+|NM_001160308|SETDB2	0.78831	0.899917	0.877693	1.0478	1.22489	1.00964	1.09522	1.59071	1.07444	GO:0001947(heart looping);GO:0003677(DNA binding);GO:0005515(protein binding);GO:0005634(nucleus);GO:0005654(nucleoplasm);GO:0005694(chromosome);GO:0006325(chromatin organization);GO:0007059(chromosome segregation);GO:0007067(mitotic nuclear division);GO:0008270(zinc ion binding);GO:0018024(histone-lysine N-methyltransferase activity);GO:0034968(histone lysine methylation);GO:0045892(negative reg…	00310(Lysine degradation)	1.25346	0.974709	0.777617	-0.362867	0.0345937	0.15445	down	no
hsa_circ_0000485|chr13:50280233-50280508-|NM_002267|KPNA3	1.28024	0.79532	0.973866	1.62805	0.864636	1.335	2.09131	2.83277	2.04583	GO:0005488(binding);GO:0005515(protein binding);GO:0005634(nucleus);GO:0005643(nuclear pore);GO:0005654(nucleoplasm);GO:0005737(cytoplasm);GO:0005829(cytosol);GO:0006461(protein complex assembly);GO:0006606(protein import into nucleus);GO:0006607(NLS-bearing protein import into nucleus);GO:0008022(protein C-terminus binding);GO:0008139(nuclear localization sequence binding);GO:0008565(protein tra…		2.3233	1.14618	0.493343	-1.01934	0.722321	0.999999	down	no
hsa_circ_0000494|chr13:76134888-76143643+|NM_006002|UCHL3	5.62011	3.9592	4.05876	4.46871	4.07653	4.4143	15.7492	10.3861	9.2968	GO:0004843(ubiquitin-specific protease activity);GO:0005515(protein binding);GO:0005622(intracellular);GO:0005634(nucleus);GO:0005654(nucleoplasm);GO:0005737(cytoplasm);GO:0006511(ubiquitin-dependent protein catabolic process);GO:0008233(peptidase activity);GO:0016579(protein deubiquitination);GO:0030163(protein catabolic process);GO:0043130(ubiquitin binding);GO:0070062(extracellular exosome)		11.8107	4.43294	0.375332	-1.41376	0.456854	0.755167	down	no
hsa_circ_0000497|chr13:78293666-78327493+|NM_001040153|SLAIN1	1.90568	1.54471	2.04916	2.00745	2.12118	1.87334	6.48203	3.26419	2.79925	GO:0005515(protein binding)		4.18182	1.91692	0.458394	-1.12534	0.972699	0.999999	down	no
hsa_circ_0000498|chr13:79209244-79219132-|NM_024546|RNF219	1.66303	2.14515	2.3916	2.80856	3.15052	2.22069	3.71073	3.93324	2.75223	GO:0005515(protein binding);GO:0008270(zinc ion binding);GO:0048026(positive regulation of mRNA splicing, via spliceosome)		3.4654	2.39659	0.691577	-0.532038	0.000633331	0.0195687	down	no
hsa_circ_0000500|chr13:100909848-100925600+|NM_001178004|PCCA	2.94134	2.79525	2.63941	2.44594	3.28941	2.73156	8.31774	4.08902	7.1223	GO:0003824(catalytic activity);GO:0004075(biotin carboxylase activity);GO:0004658(propionyl-CoA carboxylase activity);GO:0005524(ATP binding);GO:0005576(extracellular region);GO:0005739(mitochondrion);GO:0005759(mitochondrial matrix);GO:0005829(cytosol);GO:0006635(fatty acid beta-oxidation);GO:0006766(vitamin metabolic process);GO:0006767(water-soluble vitamin metabolic process);GO:0006768(biotin…	00280(Valine, leucine and isoleucine degradation);00630(Glyoxylate and dicarboxylate metabolism);00640(Propanoate metabolism);01100(Metabolic pathways)	6.50969	2.80715	0.431227	-1.21348	0.00864796	0.0813975	down	yes
hsa_circ_0000503|chr13:111857635-111870227+|NM_001113511|ARHGEF7	10.9039	12.1618	16.2477	13.1517	13.6634	11.5832	9.21171	7.40504	20.0229	GO:0000322(storage vacuole);GO:0001726(ruffle);GO:0002244(hematopoietic progenitor cell differentiation);GO:0005085(guanyl-nucleotide exchange factor activity);GO:0005089(Rho guanyl-nucleotide exchange factor activity);GO:0005515(protein binding);GO:0005622(intracellular);GO:0005737(cytoplasm);GO:0005829(cytosol);GO:0005886(plasma membrane);GO:0005925(focal adhesion);GO:0005938(cell cortex);GO:00…	04810(Regulation of actin cytoskeleton)	12.2132	12.9519	1.06049	0.084726	0.106286	0.275838	up	no
hsa_circ_0000504|chr13:113170753-113181798-|NM_006322|TUBGCP3	1.57243	1.65406	1.61343	1.63346	1.78992	1.7826	1.54048	1.37757	1.80625	GO:0000226(microtubule cytoskeleton organization);GO:0000922(spindle pole);GO:0005815(microtubule organizing center)		1.57477	1.67432	1.06322	0.0884352	0.743036	0.999999	up	no
hsa_circ_0000509|chr13:113960799-113964177+|NM_005561|LAMP1	156.088	76.1827	96.6188	59.4594	74.0451	59.2531	55.3409	96.1358	41.4133	GO:0005515(protein binding);GO:0005737(cytoplasm);GO:0005764(lysosome);GO:0005768(endosome);GO:0005770(late endosome);GO:0005771(multivesicular body);GO:0005773(vacuole);GO:0005886(plasma membrane);GO:0005887(integral component of plasma membrane);GO:0006914(autophagy);GO:0008021(synaptic vesicle);GO:0008626(granzyme-mediated apoptotic signaling pathway);GO:0009897(external side of plasma membran…	04142(Lysosome);04145(Phagosome);05152(Tuberculosis)	64.2966	86.9412	1.35219	0.435297	0.639014	0.960605	up	no
hsa_circ_0000522|chr14:21825355-21829372-|NM_007192|SUPT16H	6.78541	5.61686	5.91104	4.72314	5.79198	5.35303	11.9174	14.1398	7.56517	GO:0005515(protein binding);GO:0005634(nucleus);GO:0005654(nucleoplasm);GO:0005694(chromosome);GO:0006260(DNA replication);GO:0006281(DNA repair);GO:0006337(nucleosome disassembly);GO:0006366(transcription from RNA polymerase II promoter);GO:0006368(transcription elongation from RNA polymerase II promoter);GO:0010467(gene expression);GO:0016032(viral process);GO:0032786(positive regulation of DNA…		11.2075	5.69691	0.508315	-0.976206	0.0272388	0.137158	down	no
hsa_circ_0000523|chr14:21971315-21972024-|NM_019852|METTL3	4.02199	2.48554	3.1778	3.26336	3.52356	3.26769	3.4358	3.64274	2.59912	GO:0000398(mRNA splicing, via spliceosome);GO:0001510(RNA methylation);GO:0003723(RNA binding);GO:0005634(nucleus);GO:0005654(nucleoplasm);GO:0006139(nucleobase-containing compound metabolic process);GO:0006382(adenosine to inosine editing);GO:0006397(mRNA processing);GO:0007623(circadian rhythm);GO:0008168(methyltransferase activity);GO:0008173(RNA methyltransferase activity);GO:0010467(gene exp…		3.22589	3.28999	1.01987	0.0283859	0.976503	0.999999	up	no
hsa_circ_0000524|chr14:23378691-23380612-|NM_001077352|RBM23	3.0435	4.95773	2.60198	4.19287	3.91067	3.28188	5.08793	6.46425	6.17618	GO:0000166(nucleotide binding);GO:0003676(nucleic acid binding);GO:0003723(RNA binding);GO:0005515(protein binding);GO:0005634(nucleus);GO:0006397(mRNA processing);GO:0016020(membrane)		5.90945	3.66477	0.620154	-0.689301	0.691338	0.999999	down	no
hsa_circ_0000530|chr14:39746137-39748741+|NM_001247989|CTAGE5	8.00472	6.90414	5.76779	5.90567	8.23456	7.29882	13.1677	10.3986	12.9147	GO:0005515(protein binding)		12.1603	7.01928	0.577229	-0.792784	0.999907	0.999999	down	no
hsa_circ_0000532|chr14:45564423-45566208+|NM_017922|PRPF39	3.28313	2.67837	4.17887	2.72121	5.24613	4.66276	6.26107	5.74733	6.36751	GO:0005622(intracellular);GO:0005634(nucleus);GO:0006396(RNA processing);GO:0006397(mRNA processing);GO:0008380(RNA splicing)		6.12531	3.79508	0.619574	-0.690652	0.404399	0.68991	down	no
hsa_circ_0000542|chr14:58785259-58796887+|NM_002892|ARID4A	3.70718	2.83785	2.87986	2.94552	3.13782	7.30225	3.48492	2.90949	4.71126	GO:0003677(DNA binding);GO:0003700(sequence-specific DNA binding transcription factor activity);GO:0005634(nucleus);GO:0005654(nucleoplasm);GO:0006325(chromatin organization);GO:0006349(regulation of gene expression by genetic imprinting);GO:0006357(regulation of transcription from RNA polymerase II promoter);GO:0006366(transcription from RNA polymerase II promoter);GO:0007283(spermatogenesis);GO…		3.70189	3.80175	1.02698	0.0384012	0.683713	0.999999	up	no
hsa_circ_0000544|chr14:60582436-60592541+|NM_022495|C14orf135	2.99176	2.92737	2.89287	2.361	2.6742	2.49357	3.32982	4.42132	3.32672	GO:0005515(protein binding);GO:0016021(integral component of membrane)		3.69262	2.72346	0.737543	-0.439202	0.567791	0.884526	down	no
hsa_circ_0000545|chr14:68228082-68229536-|NM_015346|ZFYVE26	1.83524	1.9289	2.76776	2.59237	2.41198	1.93736	1.31095	1.94651	1.81168	GO:0000724(double-strand break repair via homologous recombination);GO:0000910(cytokinesis);GO:0005515(protein binding);GO:0005765(lysosomal membrane);GO:0005813(centrosome);GO:0030496(midbody);GO:0032266(phosphatidylinositol-3-phosphate binding);GO:0046872(metal ion binding)		1.68971	2.2456	1.32898	0.410323	0.0189558	0.116579	up	no
hsa_circ_0000546|chr14:68234420-68236447-|NM_015346|ZFYVE26	1.70892	2.08455	2.24573	1.7843	1.73483	1.69291	0.81522	0.917594	0.703324	GO:0000724(double-strand break repair via homologous recombination);GO:0000910(cytokinesis);GO:0005515(protein binding);GO:0005765(lysosomal membrane);GO:0005813(centrosome);GO:0030496(midbody);GO:0032266(phosphatidylinositol-3-phosphate binding);GO:0046872(metal ion binding)		0.812046	1.87521	2.30924	1.20742	2.14135e-05	0.00287433	up	yes
hsa_circ_0000551|chr14:70633355-70635201-|NM_183002|SLC8A3	0	0.243071	0	0.0123238	0.0155445	0.0147697	0.0130775	0.0217291	0	GO:0002244(hematopoietic progenitor cell differentiation);GO:0005432(calcium:sodium antiporter activity);GO:0005516(calmodulin binding);GO:0005739(mitochondrion);GO:0005874(microtubule);GO:0005886(plasma membrane);GO:0006811(ion transport);GO:0006814(sodium ion transport);GO:0006816(calcium ion transport);GO:0007154(cell communication);GO:0007596(blood coagulation);GO:0015368(calcium:cation antip…	04020(Calcium signaling pathway);04974(Protein digestion and absorption)	0.0116022	0.0476182	4.10424	2.03712	0.316718	0.575519	up	no
hsa_circ_0000556|chr14:75567694-75568468-|NM_033116|NEK9	3.55534	4.29522	4.2458	3.72728	3.37776	3.6286	1.3184	2.59766	1.72068	GO:0000278(mitotic cell cycle);GO:0004672(protein kinase activity);GO:0004674(protein serine/threonine kinase activity);GO:0005515(protein binding);GO:0005524(ATP binding);GO:0005634(nucleus);GO:0005829(cytosol);GO:0006468(protein phosphorylation);GO:0007067(mitotic nuclear division);GO:0007077(mitotic nuclear envelope disassembly);GO:0016772(transferase activity, transferring phosphorus-containi…		1.87891	3.805	2.02511	1.018	0.0171427	0.112191	up	yes
hsa_circ_0000557|chr14:75576387-75577074-|NM_033116|NEK9	4.15236	3.06135	4.13898	3.40159	3.18116	3.46211	3.90643	4.7811	3.92017	GO:0000278(mitotic cell cycle);GO:0004672(protein kinase activity);GO:0004674(protein serine/threonine kinase activity);GO:0005515(protein binding);GO:0005524(ATP binding);GO:0005634(nucleus);GO:0005829(cytosol);GO:0006468(protein phosphorylation);GO:0007067(mitotic nuclear division);GO:0007077(mitotic nuclear envelope disassembly);GO:0016772(transferase activity, transferring phosphorus-containi…		4.20257	3.56626	0.84859	-0.23686	0.813363	0.999999	down	no
hsa_circ_0000560|chr14:91247081-91252672-|NM_001010854|TTC7B	3.06656	3.06852	3.93538	3.66876	2.83408	2.79801	0.689212	1.47015	2.10346	GO:0005515(protein binding)		1.42094	3.22855	2.27212	1.18404	0.275879	0.520903	up	no
hsa_circ_0000563|chr14:93760203-93762503-|NM_001002860|BTBD7	1.93899	1.46493	1.57213	1.62957	2.2121	1.76497	2.00382	1.94549	2.17954	GO:0005515(protein binding);GO:0005634(nucleus);GO:0007275(multicellular organismal development)		2.04295	1.76378	0.863349	-0.211984	0.999375	0.999999	down	no
hsa_circ_0000566|chr14:97299803-97327072+|NM_003384|VRK1	0.910595	1.2156	1.45055	1.06717	1.2948	0.963459	1.91238	3.95948	1.83701	GO:0000278(mitotic cell cycle);GO:0004672(protein kinase activity);GO:0004674(protein serine/threonine kinase activity);GO:0005515(protein binding);GO:0005524(ATP binding);GO:0005634(nucleus);GO:0005654(nucleoplasm);GO:0005730(nucleolus);GO:0005737(cytoplasm);GO:0005795(Golgi stack);GO:0005819(spindle);GO:0005829(cytosol);GO:0006468(protein phosphorylation);GO:0006897(endocytosis);GO:0007067(mito…		2.56963	1.15036	0.447677	-1.15947	0.169847	0.373444	down	no
hsa_circ_0000567|chr14:99924615-99932150-|NM_199123|SETD3	7.23101	6.22746	6.15555	5.61806	8.1835	7.93394	10.6096	9.19844	8.42533	GO:0000790(nuclear chromatin);GO:0001102(RNA polymerase II activating transcription factor binding);GO:0003713(transcription coactivator activity);GO:0005515(protein binding);GO:0006351(transcription, DNA-templated);GO:0010452(histone H3-K36 methylation);GO:0018022(peptidyl-lysine methylation);GO:0018023(peptidyl-lysine trimethylation);GO:0018026(peptidyl-lysine monomethylation);GO:0018027(peptid…		9.41111	6.89159	0.732282	-0.449529	0.985943	0.999999	down	no
hsa_circ_0000571|chr14:103470264-103478525-|NM_006035|CDC42BPB	2.41919	8.84675	13.3493	6.94204	9.31888	12.2424	5.78379	5.55472	8.12591	GO:0000287(magnesium ion binding);GO:0004672(protein kinase activity);GO:0004674(protein serine/threonine kinase activity);GO:0005515(protein binding);GO:0005524(ATP binding);GO:0005622(intracellular);GO:0005737(cytoplasm);GO:0005856(cytoskeleton);GO:0005886(plasma membrane);GO:0005911(cell-cell junction);GO:0006468(protein phosphorylation);GO:0007010(cytoskeleton organization);GO:0007163(establi…		6.48814	8.8531	1.36451	0.448378	0.000881519	0.0238214	up	no
hsa_circ_0000572|chr14:104219336-104220581-|NM_015316|PPP1R13B	0.514846	0.624391	0.452469	0.440319	0.542533	0.610771	0.910697	0.749403	0.630579	GO:0005515(protein binding);GO:0005634(nucleus);GO:0005654(nucleoplasm);GO:0005737(cytoplasm);GO:0005886(plasma membrane);GO:0006915(apoptotic process);GO:0008134(transcription factor binding);GO:0045786(negative regulation of cell cycle);GO:0072332(intrinsic apoptotic signaling pathway by p53 class mediator)		0.76356	0.530888	0.69528	-0.524334	0.0234893	0.128385	down	no
hsa_circ_0000591|chr15:41961025-41962156+|NM_001164273|MGA	4.80084	3.98293	4.3302	3.22842	3.82263	3.46277	6.28962	7.23505	5.11063	GO:0003677(DNA binding);GO:0003700(sequence-specific DNA binding transcription factor activity);GO:0005634(nucleus);GO:0005654(nucleoplasm);GO:0005667(transcription factor complex);GO:0005737(cytoplasm);GO:0006351(transcription, DNA-templated);GO:0006355(regulation of transcription, DNA-templated);GO:0046983(protein dimerization activity);GO:0071339(MLL1 complex)		6.21177	3.93797	0.633953	-0.657553	0.0275864	0.138138	down	no
hsa_circ_0000592|chr15:41988272-41991357+|NM_001164273|MGA	2.86975	2.12911	2.4201	2.09484	2.45934	2.09361	4.4049	5.02292	3.92067	GO:0003677(DNA binding);GO:0003700(sequence-specific DNA binding transcription factor activity);GO:0005634(nucleus);GO:0005654(nucleoplasm);GO:0005667(transcription factor complex);GO:0005737(cytoplasm);GO:0006351(transcription, DNA-templated);GO:0006355(regulation of transcription, DNA-templated);GO:0046983(protein dimerization activity);GO:0071339(MLL1 complex)		4.44949	2.34446	0.526904	-0.924387	0.482064	0.784408	down	no
hsa_circ_0000596|chr15:44624185-44630515+|NM_138423|CASC4	0.697946	1.20535	1.04047	1.35706	1.03582	1.26443	4.37998	6.39068	3.91464	GO:0005794(Golgi apparatus);GO:0016021(integral component of membrane)		4.8951	1.10018	0.224751	-2.1536	0.968156	0.999999	down	no
hsa_circ_0000597|chr15:44861595-44862856-|NM_025137|SPG11	2.83073	2.34498	3.57612	2.64474	3.43867	3.57629	1.82055	1.93101	1.88594	GO:0005515(protein binding);GO:0005730(nucleolus);GO:0005737(cytoplasm);GO:0005765(lysosomal membrane);GO:0005829(cytosol);GO:0005886(plasma membrane);GO:0016021(integral component of membrane);GO:0031410(cytoplasmic vesicle);GO:0070062(extracellular exosome)		1.87917	3.06859	1.63295	0.707482	0.324032	0.584206	up	no
hsa_circ_0000599|chr15:50741596-50763992+|NM_001128611|USP8	3.42304	5.02124	4.90718	4.498	5.31158	4.97223	2.99869	3.13565	5.11878	GO:0000281(mitotic cytokinesis);GO:0001669(acrosomal vesicle);GO:0004197(cysteine-type endopeptidase activity);GO:0004843(ubiquitin-specific protease activity);GO:0005515(protein binding);GO:0005622(intracellular);GO:0005654(nucleoplasm);GO:0005737(cytoplasm);GO:0005769(early endosome);GO:0005794(Golgi apparatus);GO:0005829(cytosol);GO:0006511(ubiquitin-dependent protein catabolic process);GO:000…	04144(Endocytosis)	3.75104	4.68888	1.25002	0.321953	0.0108287	0.0909321	up	no
hsa_circ_0000600|chr15:50862083-50867986-|NM_017672|TRPM7	6.48518	5.88347	3.46906	5.00319	3.89974	4.43506	5.73688	6.06349	7.80813	GO:0001726(ruffle);GO:0003779(actin binding);GO:0004674(protein serine/threonine kinase activity);GO:0005216(ion channel activity);GO:0005262(calcium channel activity);GO:0005515(protein binding);GO:0005524(ATP binding);GO:0005623(cell);GO:0005886(plasma membrane);GO:0006468(protein phosphorylation);GO:0006811(ion transport);GO:0006812(cation transport);GO:0006816(calcium ion transport);GO:001096…		6.53617	4.86262	0.743955	-0.426712	0.90573	0.999999	down	no
hsa_circ_0000601|chr15:50929618-50941082-|NM_017672|TRPM7	2.73782	2.25627	1.99541	2.00727	2.50401	2.62722	2.33922	2.31194	2.61861	GO:0001726(ruffle);GO:0003779(actin binding);GO:0004674(protein serine/threonine kinase activity);GO:0005216(ion channel activity);GO:0005262(calcium channel activity);GO:0005515(protein binding);GO:0005524(ATP binding);GO:0005623(cell);GO:0005886(plasma membrane);GO:0006468(protein phosphorylation);GO:0006811(ion transport);GO:0006812(cation transport);GO:0006816(calcium ion transport);GO:001096…		2.42326	2.35467	0.971695	-0.0414241	0.832941	0.999999	down	no
hsa_circ_0000603|chr15:56680669-56687032+|NM_198524|TEX9	0.285374	0.229688	0.363413	0.285211	0.571363	0.213132	0.491366	0.715862	0.281152			0.496127	0.324697	0.654463	-0.611615	0.335855	0.60004	down	no
hsa_circ_0000604|chr15:59179173-59179739-|NM_024755|SLTM	5.82611	5.32197	5.78622	7.98716	7.82877	5.96336	18.6568	20.7056	19.0328	GO:0000166(nucleotide binding);GO:0003676(nucleic acid binding);GO:0005654(nucleoplasm);GO:0006351(transcription, DNA-templated);GO:0006355(regulation of transcription, DNA-templated);GO:0006915(apoptotic process);GO:0044822(poly(A) RNA binding)		19.4651	6.45227	0.331479	-1.59301	0.17742	0.38401	down	no
hsa_circ_0000605|chr15:59204761-59209198-|NM_024755|SLTM	6.24937	9.66462	9.26845	9.76803	12.8845	7.23263	14.103	15.2441	16.503	GO:0000166(nucleotide binding);GO:0003676(nucleic acid binding);GO:0005654(nucleoplasm);GO:0006351(transcription, DNA-templated);GO:0006355(regulation of transcription, DNA-templated);GO:0006915(apoptotic process);GO:0044822(poly(A) RNA binding)		15.2833	9.17793	0.600518	-0.735721	0.185191	0.394984	down	no
hsa_circ_0000607|chr15:62299506-62306191-|NM_020821|VPS13C	3.81554	3.16214	4.14008	3.35303	4.11565	3.33729	7.90891	11.0159	6.63048	GO:0005622(intracellular);GO:0005623(cell);GO:0006623(protein targeting to vacuole);GO:0019898(extrinsic component of membrane);GO:0045053(protein retention in Golgi apparatus);GO:0070062(extracellular exosome)		8.51843	3.65396	0.428947	-1.22113	0.0136247	0.100188	down	yes
hsa_circ_0000613|chr15:63845913-63852169+|NM_006537|USP3	0.962216	0.959231	0.985271	1.01979	1.39558	1.08226	2.79354	2.23733	2.19361	GO:0000278(mitotic cell cycle);GO:0000790(nuclear chromatin);GO:0004197(cysteine-type endopeptidase activity);GO:0004843(ubiquitin-specific protease activity);GO:0005634(nucleus);GO:0006281(DNA repair);GO:0006355(regulation of transcription, DNA-templated);GO:0006511(ubiquitin-dependent protein catabolic process);GO:0008270(zinc ion binding);GO:0016578(histone deubiquitination);GO:0031647(regulat…		2.40816	1.06739	0.44324	-1.17384	0.977508	0.999999	down	no
hsa_circ_0000614|chr15:64410315-64411053+|NM_003099|SNX1	5.64384	4.14194	4.27426	4.86227	5.57855	4.39189	10.7954	6.9116	6.23228	GO:0005154(epidermal growth factor receptor binding);GO:0005158(insulin receptor binding);GO:0005515(protein binding);GO:0005737(cytoplasm);GO:0005768(endosome);GO:0005769(early endosome);GO:0005794(Golgi apparatus);GO:0005829(cytosol);GO:0006886(intracellular protein transport);GO:0010008(endosome membrane);GO:0016020(membrane);GO:0016050(vesicle organization);GO:0016197(endosomal transport);GO:…		7.97975	4.81546	0.603459	-0.728671	0.0243326	0.130925	down	no
hsa_circ_0000617|chr15:65790201-65793117-|NM_017743|DPP8	1.17066	0.791053	1.43005	1.15439	1.29323	1.20086	0.767918	1.34521	0.818111	GO:0005654(nucleoplasm);GO:0005737(cytoplasm);GO:0006508(proteolysis);GO:0006955(immune response);GO:0008236(serine-type peptidase activity);GO:0008239(dipeptidyl-peptidase activity);GO:0016020(membrane)		0.97708	1.17337	1.2009	0.264112	0.0736109	0.225066	up	no
hsa_circ_0000619|chr15:65992881-65994228-|NM_001144823|DENND4A	0.464031	0.566063	0.527339	0.260416	0.558848	0.484344	1.60277	0.769091	0.892036	GO:0003677(DNA binding);GO:0005634(nucleus);GO:0006351(transcription, DNA-templated);GO:0006355(regulation of transcription, DNA-templated);GO:0017112(Rab guanyl-nucleotide exchange factor activity);GO:0043547(positive regulation of GTPase activity)		1.08797	0.47684	0.438286	-1.19006	0.03394	0.152903	down	yes
hsa_circ_0000620|chr15:67524151-67529158-|NM_024666|AAGAB	3.80595	4.09441	5.9587	3.32384	4.62724	3.42286	5.2384	8.09619	5.70097	GO:0005515(protein binding);GO:0005654(nucleoplasm);GO:0005737(cytoplasm);GO:0005829(cytosol);GO:0015031(protein transport)		6.34519	4.2055	0.662786	-0.593386	0.867739	0.999999	down	no
hsa_circ_0000631|chr15:73064123-73067438-|NM_031284|ADPGK	3.10244	4.93188	4.96457	5.60217	6.18914	5.39321	5.33219	5.91732	5.52021	GO:0005576(extracellular region);GO:0005783(endoplasmic reticulum);GO:0005975(carbohydrate metabolic process);GO:0006096(glycolytic process);GO:0016020(membrane);GO:0016301(kinase activity);GO:0016310(phosphorylation);GO:0016773(phosphotransferase activity, alcohol group as acceptor);GO:0043843(ADP-specific glucokinase activity);GO:0046872(metal ion binding)	00010(Glycolysis / Gluconeogenesis);01100(Metabolic pathways)	5.58991	5.03057	0.899938	-0.152102	0.0317819	0.148048	down	no
hsa_circ_0000633|chr15:74963795-74967483-|NM_025083|EDC3	1.53302	1.22559	1.58861	1.62844	1.07273	1.1831	0.774245	0.525371	0.943183	GO:0000288(nuclear-transcribed mRNA catabolic process, deadenylation-dependent decay);GO:0000932(cytoplasmic mRNA processing body);GO:0003723(RNA binding);GO:0005515(protein binding);GO:0005829(cytosol);GO:0010467(gene expression);GO:0016020(membrane);GO:0042802(identical protein binding);GO:0043928(exonucleolytic nuclear-transcribed mRNA catabolic process involved in deadenylation-dependent deca…	03018(RNA degradation)	0.747599	1.37192	1.8351	0.875856	0.058123	0.197392	up	no
hsa_circ_0000636|chr15:75703832-75706652-|NM_001145358|SIN3A	0.739947	0.495398	0.878778	0.769183	0.747051	0.852944	0.561163	0.397006	0.452053	GO:0000122(negative regulation of transcription from RNA polymerase II promoter);GO:0000776(kinetochore);GO:0000785(chromatin);GO:0000976(transcription regulatory region sequence-specific DNA binding);GO:0001102(RNA polymerase II activating transcription factor binding);GO:0001103(RNA polymerase II repressing transcription factor binding);GO:0001106(RNA polymerase II transcription corepressor act…	05016(Huntington's disease)	0.470074	0.747217	1.58957	0.668639	0.126301	0.307555	up	no
hsa_circ_0000638|chr15:76566752-76588078-|NM_000126|ETFA	8.02353	7.13241	8.52673	6.36486	7.92061	8.61043	10.9361	9.95747	11.7969	GO:0005515(protein binding);GO:0005739(mitochondrion);GO:0005759(mitochondrial matrix);GO:0009055(electron carrier activity);GO:0016491(oxidoreductase activity);GO:0022904(respiratory electron transport chain);GO:0044237(cellular metabolic process);GO:0044281(small molecule metabolic process);GO:0050660(flavin adenine dinucleotide binding);GO:0070062(extracellular exosome)		10.8968	7.7631	0.712418	-0.489205	0.00553199	0.066029	down	no
hsa_circ_0000639|chr15:76580186-76585041-|NM_000126|ETFA	7.83102	5.53588	6.96592	5.76295	5.76337	7.41249	11.7773	11.9846	10.8712	GO:0005515(protein binding);GO:0005739(mitochondrion);GO:0005759(mitochondrial matrix);GO:0009055(electron carrier activity);GO:0016491(oxidoreductase activity);GO:0022904(respiratory electron transport chain);GO:0044237(cellular metabolic process);GO:0044281(small molecule metabolic process);GO:0050660(flavin adenine dinucleotide binding);GO:0070062(extracellular exosome)		11.5444	6.54527	0.566967	-0.818663	0.991233	0.999999	down	no
hsa_circ_0000640|chr15:77020935-77025725-|NM_001145923|SCAPER	0.96597	1.19016	1.26625	1.04785	1.56637	0.906982	1.16639	1.40742	1.7958	GO:0003676(nucleic acid binding);GO:0005634(nucleus);GO:0005654(nucleoplasm);GO:0005737(cytoplasm);GO:0005783(endoplasmic reticulum);GO:0008270(zinc ion binding);GO:0046872(metal ion binding)		1.45654	1.15726	0.79453	-0.331827	0.0618447	0.204274	down	no
hsa_circ_0000641|chr15:77344726-77348597-|NM_005724|TSPAN3	14.6948	7.58738	14.6531	9.40621	12.0747	9.26824	11.9908	20.8245	10.147	GO:0003674(molecular_function);GO:0008150(biological_process);GO:0016021(integral component of membrane);GO:0070062(extracellular exosome)		14.3208	11.2807	0.787718	-0.344248	0.989725	0.999999	down	no
hsa_circ_0000642|chr15:80390757-80415142+|NM_001242916|ZFAND6	27.2355	31.2612	25.7	20.1602	33.0996	27.4645	35.2353	23.3464	45.468	GO:0003674(molecular_function);GO:0003677(DNA binding);GO:0005515(protein binding);GO:0005575(cellular_component);GO:0005737(cytoplasm);GO:0006625(protein targeting to peroxisome);GO:0006915(apoptotic process);GO:0008270(zinc ion binding);GO:0031593(polyubiquitin binding);GO:0043066(negative regulation of apoptotic process);GO:0043122(regulation of I-kappaB kinase/NF-kappaB signaling);GO:0071356(…		34.6832	27.4868	0.79251	-0.335498	0.825788	0.999999	down	no
hsa_circ_0000643|chr15:80412669-80415142+|NM_001242916|ZFAND6	11.6178	7.94381	5.8842	6.60359	6.68423	8.02559	14.3199	11.5677	10.773	GO:0003674(molecular_function);GO:0003677(DNA binding);GO:0005515(protein binding);GO:0005575(cellular_component);GO:0005737(cytoplasm);GO:0006625(protein targeting to peroxisome);GO:0006915(apoptotic process);GO:0008270(zinc ion binding);GO:0031593(polyubiquitin binding);GO:0043066(negative regulation of apoptotic process);GO:0043122(regulation of I-kappaB kinase/NF-kappaB signaling);GO:0071356(…		12.2202	7.7932	0.637731	-0.648979	0.46547	0.765315	down	no
hsa_circ_0000645|chr15:81271271-81274523-|NM_015154|MESDC2	11.4349	8.66851	7.33175	9.25548	9.60851	7.95224	14.7013	16.9447	13.8091	GO:0003674(molecular_function);GO:0005515(protein binding);GO:0005575(cellular_component);GO:0005783(endoplasmic reticulum);GO:0005886(plasma membrane);GO:0006457(protein folding);GO:0007498(mesoderm development);GO:0016055(Wnt signaling pathway);GO:0034394(protein localization to cell surface);GO:0050750(low-density lipoprotein particle receptor binding)		15.1517	9.0419	0.596758	-0.744783	0.0623422	0.205333	down	no
hsa_circ_0000646|chr15:83819966-83832827-|NM_016073|HDGFRP3	1.66009	1.26411	3.26334	1.83044	1.37429	1.04463	3.14481	5.60953	1.9633	GO:0005634(nucleus);GO:0005654(nucleoplasm);GO:0005737(cytoplasm);GO:0008083(growth factor activity);GO:0008283(cell proliferation)		3.57255	1.73948	0.486903	-1.03829	0.127457	0.309404	down	no
hsa_circ_0000650|chr15:90760670-90764997+|NM_020210|SEMA4B	2.40481	2.92441	3.65474	3.6543	3.48159	2.71745	5.32372	3.92517	1.87548	GO:0005515(protein binding);GO:0005886(plasma membrane);GO:0016020(membrane);GO:0016021(integral component of membrane);GO:0045202(synapse)	04360(Axon guidance)	3.70812	3.13955	0.846668	-0.240132	0.686782	0.999999	down	no
hsa_circ_0000651|chr15:90982563-90986710+|NM_003870|IQGAP1	2.3567	2.23309	3.6455	1.83473	2.58642	2.29041	3.90803	7.74209	3.65972	GO:0001817(regulation of cytokine production);GO:0005095(GTPase inhibitor activity);GO:0005096(GTPase activator activity);GO:0005509(calcium ion binding);GO:0005515(protein binding);GO:0005516(calmodulin binding);GO:0005547(phosphatidylinositol-3,4,5-trisphosphate binding);GO:0005622(intracellular);GO:0005654(nucleoplasm);GO:0005737(cytoplasm);GO:0005829(cytosol);GO:0005874(microtubule);GO:000588…	04520(Adherens junction);04810(Regulation of actin cytoskeleton)	5.10328	2.49114	0.488145	-1.03462	0.879051	0.999999	down	no
hsa_circ_0000652|chr15:90984737-90986710+|NM_003870|IQGAP1	2.10789	1.95627	2.95164	1.75158	1.77895	1.6834	3.34073	6.47134	2.21661	GO:0001817(regulation of cytokine production);GO:0005095(GTPase inhibitor activity);GO:0005096(GTPase activator activity);GO:0005509(calcium ion binding);GO:0005515(protein binding);GO:0005516(calmodulin binding);GO:0005547(phosphatidylinositol-3,4,5-trisphosphate binding);GO:0005622(intracellular);GO:0005654(nucleoplasm);GO:0005737(cytoplasm);GO:0005829(cytosol);GO:0005874(microtubule);GO:000588…	04520(Adherens junction);04810(Regulation of actin cytoskeleton)	4.00956	2.03829	0.508357	-0.976086	0.795283	0.999999	down	no
hsa_circ_0000653|chr15:91029261-91030814+|NM_003870|IQGAP1	2.55867	2.79821	4.17059	3.25826	3.18834	2.97384	8.8591	18.4531	5.39062	GO:0001817(regulation of cytokine production);GO:0005095(GTPase inhibitor activity);GO:0005096(GTPase activator activity);GO:0005509(calcium ion binding);GO:0005515(protein binding);GO:0005516(calmodulin binding);GO:0005547(phosphatidylinositol-3,4,5-trisphosphate binding);GO:0005622(intracellular);GO:0005654(nucleoplasm);GO:0005737(cytoplasm);GO:0005829(cytosol);GO:0005874(microtubule);GO:000588…	04520(Adherens junction);04810(Regulation of actin cytoskeleton)	10.901	3.15799	0.289698	-1.78738	0.428907	0.721193	down	no
hsa_circ_0000654|chr15:93480747-93482948+|NM_001042572|CHD2	2.16536	2.30497	1.97131	2.00554	2.65823	1.95504	3.93645	2.76909	5.73794			4.14782	2.17674	0.524792	-0.930183	0.721616	0.999999	down	no
hsa_circ_0000655|chr15:93540186-93541851+|NM_001271|CHD2	1.43153	1.51697	1.58198	1.66591	2.00962	1.71676	1.27344	0.968877	1.40051	GO:0001046(core promoter sequence-specific DNA binding);GO:0003677(DNA binding);GO:0004003(ATP-dependent DNA helicase activity);GO:0004386(helicase activity);GO:0005515(protein binding);GO:0005524(ATP binding);GO:0005634(nucleus);GO:0005654(nucleoplasm);GO:0005730(nucleolus);GO:0006351(transcription, DNA-templated);GO:0006355(regulation of transcription, DNA-templated);GO:0006357(regulation of tr…		1.21428	1.65379	1.36196	0.445683	0.606823	0.926557	up	no
hsa_circ_0000657|chr15:94841429-94841959+|NM_001159643|MCTP2	0.394664	0.224106	0.688732	0.379163	0.676771	0.128608	0.364393	0.321652	0.773467	GO:0005509(calcium ion binding);GO:0005515(protein binding);GO:0005622(intracellular);GO:0016020(membrane);GO:0016021(integral component of membrane);GO:0019722(calcium-mediated signaling)		0.486504	0.415341	0.853724	-0.228158	0.892246	0.999999	down	no
hsa_circ_0000659|chr15:94899365-94913409+|NM_001159643|MCTP2	0.752976	0.827979	1.67471	1.34186	1.69253	0.538681	1.34582	1.03698	1.6838	GO:0005509(calcium ion binding);GO:0005515(protein binding);GO:0005622(intracellular);GO:0016020(membrane);GO:0016021(integral component of membrane);GO:0019722(calcium-mediated signaling)		1.35553	1.13812	0.839613	-0.252203	0.0215466	0.122864	down	no
hsa_circ_0000660|chr15:94899365-94945248+|NM_001159643|MCTP2	0.812638	1.09815	2.03685	1.48997	1.90371	0.627554	1.80238	1.21976	2.63834	GO:0005509(calcium ion binding);GO:0005515(protein binding);GO:0005622(intracellular);GO:0016020(membrane);GO:0016021(integral component of membrane);GO:0019722(calcium-mediated signaling)		1.88683	1.32815	0.703904	-0.50655	0.127243	0.30916	down	no
hsa_circ_0000669|chr16:8952206-8953192-|NM_001042476|CARHSP1	33.7029	21.3311	23.6005	26.8267	23.265	34.365	10.7294	11.4324	6.54761	GO:0000177(cytoplasmic exosome (RNase complex));GO:0000932(cytoplasmic mRNA processing body);GO:0003676(nucleic acid binding);GO:0003677(DNA binding);GO:0003730(mRNA 3'-UTR binding);GO:0005515(protein binding);GO:0005737(cytoplasm);GO:0005829(cytosol);GO:0006355(regulation of transcription, DNA-templated);GO:0019902(phosphatase binding);GO:0035556(intracellular signal transduction);GO:0043186(P g…		9.56978	27.1819	2.84039	1.50609	0.999013	0.999999	up	no
hsa_circ_0000672|chr16:11114049-11154879+|NM_015226|CLEC16A	2.30989	3.55597	5.12779	4.30115	5.33159	3.56221	2.34455	1.89246	3.353	GO:0005515(protein binding);GO:0005765(lysosomal membrane);GO:0006914(autophagy);GO:0010008(endosome membrane)		2.53	4.03143	1.59345	0.672153	0.93897	0.999999	up	no
hsa_circ_0000673|chr16:11940357-11940700-|NM_015659|RSL1D1	4.54624	3.64198	2.86011	2.09824	2.50939	3.01977	7.88672	9.14771	4.14837	GO:0001649(osteoblast differentiation);GO:0003723(RNA binding);GO:0005515(protein binding);GO:0005730(nucleolus);GO:0016020(membrane);GO:0032880(regulation of protein localization);GO:0042981(regulation of apoptotic process);GO:0044822(poly(A) RNA binding);GO:2000772(regulation of cellular senescence)		7.06093	3.11262	0.440823	-1.18173	0.99995	0.999999	down	no
hsa_circ_0000676|chr16:16101672-16110478+|NM_019899|ABCC1	0.440056	0.738395	1.37674	0.810296	1.04664	0.605198	0.453443	0.415033	0.264495	GO:0005215(transporter activity);GO:0005524(ATP binding);GO:0005886(plasma membrane);GO:0006691(leukotriene metabolic process);GO:0006766(vitamin metabolic process);GO:0006767(water-soluble vitamin metabolic process);GO:0006810(transport);GO:0009235(cobalamin metabolic process);GO:0016020(membrane);GO:0016021(integral component of membrane);GO:0016323(basolateral plasma membrane);GO:0016887(ATPas…		0.377657	0.836219	2.21423	1.14681	0.997989	0.999999	up	no
hsa_circ_0000679|chr16:16218645-16219768+|NM_019899|ABCC1	0.818266	0.922085	2.08107	1.15902	1.7334	0.754049	0.474387	1.06557	0.223765	GO:0005215(transporter activity);GO:0005524(ATP binding);GO:0005886(plasma membrane);GO:0006691(leukotriene metabolic process);GO:0006766(vitamin metabolic process);GO:0006767(water-soluble vitamin metabolic process);GO:0006810(transport);GO:0009235(cobalamin metabolic process);GO:0016020(membrane);GO:0016021(integral component of membrane);GO:0016323(basolateral plasma membrane);GO:0016887(ATPas…		0.587906	1.24465	2.11709	1.08208	0.964155	0.999999	up	no
hsa_circ_0000681|chr16:23999828-24046868+|NM_002738|PRKCB	13.0779	15.845	36.0991	16.4421	28.3408	14.1433	11.2137	12.4421	19.0193	GO:0000278(mitotic cell cycle);GO:0001666(response to hypoxia);GO:0003682(chromatin binding);GO:0004672(protein kinase activity);GO:0004674(protein serine/threonine kinase activity);GO:0004697(protein kinase C activity);GO:0005080(protein kinase C binding);GO:0005246(calcium channel regulator activity);GO:0005515(protein binding);GO:0005524(ATP binding);GO:0005622(intracellular);GO:0005634(nucleu…	04010(MAPK signaling pathway);04012(ErbB signaling pathway);04020(Calcium signaling pathway);04062(Chemokine signaling pathway);04070(Phosphatidylinositol signaling system);04270(Vascular smooth muscle contraction);04310(Wnt signaling pathway);04370(VEGF signaling pathway);04510(Focal adhesion);04530(Tight junction);04540(Gap junction);04650(Natural killer cell mediated cytotoxicity);04662(B cell…	14.225	20.658	1.45223	0.538272	0.998565	0.999999	up	no
hsa_circ_0000682|chr16:24043456-24046868+|NM_002738|PRKCB	0.61358	0.273804	2.01952	1.08557	1.6074	1.01819	0.550937	1.83084	1.24536	GO:0000278(mitotic cell cycle);GO:0001666(response to hypoxia);GO:0003682(chromatin binding);GO:0004672(protein kinase activity);GO:0004674(protein serine/threonine kinase activity);GO:0004697(protein kinase C activity);GO:0005080(protein kinase C binding);GO:0005246(calcium channel regulator activity);GO:0005515(protein binding);GO:0005524(ATP binding);GO:0005622(intracellular);GO:0005634(nucleu…	04010(MAPK signaling pathway);04012(ErbB signaling pathway);04020(Calcium signaling pathway);04062(Chemokine signaling pathway);04070(Phosphatidylinositol signaling system);04270(Vascular smooth muscle contraction);04310(Wnt signaling pathway);04370(VEGF signaling pathway);04510(Focal adhesion);04530(Tight junction);04540(Gap junction);04650(Natural killer cell mediated cytotoxicity);04662(B cell…	1.20905	1.10301	0.912298	-0.132422	0.969763	0.999999	down	no
hsa_circ_0000688|chr16:29845053-29845387+|NM_005115|MVP	4.45137	3.00721	4.75296	3.16957	2.97973	2.60933	2.9469	10.0979	1.86376	GO:0005515(protein binding);GO:0005634(nucleus);GO:0005643(nuclear pore);GO:0005737(cytoplasm);GO:0005856(cytoskeleton);GO:0015031(protein transport);GO:0016020(membrane);GO:0019901(protein kinase binding);GO:0019903(protein phosphatase binding);GO:0023057(negative regulation of signaling);GO:0030529(ribonucleoprotein complex);GO:0031953(negative regulation of protein autophosphorylation);GO:0038…		4.96953	3.49503	0.703291	-0.507806	0.962025	0.999999	down	no
hsa_circ_0000690|chr16:30495147-30495584+|NM_001114380|ITGAL	0.805569	0.580869	1.62449	1.01066	1.54085	1.16575	1.24955	2.01266	1.49035	GO:0001772(immunological synapse);GO:0002291(T cell activation via T cell receptor contact with antigen bound to MHC molecule on antigen presenting cell);GO:0005515(protein binding);GO:0005886(plasma membrane);GO:0005911(cell-cell junction);GO:0006928(movement of cell or subcellular component);GO:0006954(inflammatory response);GO:0007155(cell adhesion);GO:0007157(heterophilic cell-cell adhesion v…	04514(Cell adhesion molecules (CAMs));04650(Natural killer cell mediated cytotoxicity);04670(Leukocyte transendothelial migration);04810(Regulation of actin cytoskeleton);05144(Malaria);05150(Staphylococcus aureus infection);05323(Rheumatoid arthritis);05416(Viral myocarditis)	1.58419	1.12136	0.707847	-0.498491	0.262616	0.503165	down	no
hsa_circ_0000696|chr16:47001424-47002076-|NM_005880|DNAJA2	20.7043	15.223	17.1195	10.8987	18.0179	16.9613	27.0604	30.1306	17.7322	GO:0001948(glycoprotein binding);GO:0005515(protein binding);GO:0005524(ATP binding);GO:0005634(nucleus);GO:0005829(cytosol);GO:0006457(protein folding);GO:0008284(positive regulation of cell proliferation);GO:0009408(response to heat);GO:0016020(membrane);GO:0018885(carbon tetrachloride metabolic process);GO:0031072(heat shock protein binding);GO:0042026(protein refolding);GO:0046872(metal ion b…	04141(Protein processing in endoplasmic reticulum)	24.9744	16.4875	0.660174	-0.599082	0.998869	0.999999	down	no
hsa_circ_0000697|chr16:47497809-47549512+|NM_001031835|PHKB	14.397	16.7086	19.2797	17.3742	23.4797	15.7806	21.4256	18.3882	21.2607	GO:0003824(catalytic activity);GO:0004689(phosphorylase kinase activity);GO:0005515(protein binding);GO:0005516(calmodulin binding);GO:0005829(cytosol);GO:0005886(plasma membrane);GO:0005964(phosphorylase kinase complex);GO:0005975(carbohydrate metabolic process);GO:0005977(glycogen metabolic process);GO:0005980(glycogen catabolic process);GO:0006006(glucose metabolic process);GO:0006091(generati…	04020(Calcium signaling pathway);04910(Insulin signaling pathway)	20.3582	17.8366	0.876142	-0.190763	0.934364	0.999999	down	no
hsa_circ_0000698|chr16:47531309-47549512+|NM_001031835|PHKB	3.20071	2.67332	2.81024	2.63198	3.28929	2.95131	2.37904	2.58735	2.67658	GO:0003824(catalytic activity);GO:0004689(phosphorylase kinase activity);GO:0005515(protein binding);GO:0005516(calmodulin binding);GO:0005829(cytosol);GO:0005886(plasma membrane);GO:0005964(phosphorylase kinase complex);GO:0005975(carbohydrate metabolic process);GO:0005977(glycogen metabolic process);GO:0005980(glycogen catabolic process);GO:0006006(glucose metabolic process);GO:0006091(generati…	04020(Calcium signaling pathway);04910(Insulin signaling pathway)	2.54766	2.92614	1.14856	0.199828	0.856569	0.999999	up	no
hsa_circ_0000702|chr16:53288349-53308214+|NM_025134|CHD9	3.27131	4.62842	3.99994	3.47007	4.39248	4.25453	5.02852	5.29053	7.61252	GO:0003677(DNA binding);GO:0004386(helicase activity);GO:0005515(protein binding);GO:0005524(ATP binding);GO:0005634(nucleus);GO:0005654(nucleoplasm);GO:0005737(cytoplasm);GO:0005886(plasma membrane);GO:0006351(transcription, DNA-templated);GO:0006355(regulation of transcription, DNA-templated);GO:0008152(metabolic process);GO:0016568(chromatin modification);GO:0016817(hydrolase activity, acting …		5.97719	4.00279	0.669678	-0.578462	0.947592	0.999999	down	no
hsa_circ_0000704|chr16:56419830-56423287-|NM_001144|AMFR	35.0177	21.9866	28.8551	19.2564	22.34	29.2981	23.9774	29.0302	18.4993	GO:0000209(protein polyubiquitination);GO:0000836(Hrd1p ubiquitin ligase complex);GO:0004842(ubiquitin-protein transferase activity);GO:0004872(receptor activity);GO:0005515(protein binding);GO:0005789(endoplasmic reticulum membrane);GO:0006511(ubiquitin-dependent protein catabolic process);GO:0006928(movement of cell or subcellular component);GO:0007165(signal transduction);GO:0008270(zinc ion b…	04141(Protein processing in endoplasmic reticulum)	23.8356	26.1257	1.09608	0.132348	0.311255	0.568241	up	no
hsa_circ_0000707|chr16:67070541-67116242+|NM_001755|CBFB	12.9335	23.3171	30.7907	23.8161	36.7771	25.5479	32.5414	24.269	51.2645	GO:0000209(protein polyubiquitination);GO:0001503(ossification);GO:0001649(osteoblast differentiation);GO:0003677(DNA binding);GO:0003700(sequence-specific DNA binding transcription factor activity);GO:0003713(transcription coactivator activity);GO:0005515(protein binding);GO:0005634(nucleus);GO:0006366(transcription from RNA polymerase II promoter);GO:0016020(membrane);GO:0030098(lymphocyte diff…		36.025	25.5304	0.708687	-0.496781	0.0562261	0.19364	down	no
hsa_circ_0000709|chr16:67660457-67663436+|NM_006565|CTCF	1.03678	0.783592	1.15127	0.991355	1.00931	1.00823	1.33279	1.92133	1.03837	GO:0000122(negative regulation of transcription from RNA polymerase II promoter);GO:0000775(chromosome, centromeric region);GO:0000793(condensed chromosome);GO:0000978(RNA polymerase II core promoter proximal region sequence-specific DNA binding);GO:0001078(RNA polymerase II core promoter proximal region sequence-specific DNA binding transcription factor activity involved in negative regulation o…		1.43083	0.996757	0.696629	-0.521538	9.3795e-05	0.00629503	down	no
hsa_circ_0000711|chr16:68155889-68160513+|NM_173165|NFATC3	1.5866	1.30429	1.26066	1.38745	1.40072	2.06482	1.16823	1.04242	0.877253	GO:0000978(RNA polymerase II core promoter proximal region sequence-specific DNA binding);GO:0001077(RNA polymerase II core promoter proximal region sequence-specific DNA binding transcription factor activity involved in positive regulation of transcription);GO:0001228(RNA polymerase II transcription regulatory region sequence-specific DNA binding transcription factor activity involved in positiv…	04310(Wnt signaling pathway);04360(Axon guidance);04370(VEGF signaling pathway);04650(Natural killer cell mediated cytotoxicity);04660(T cell receptor signaling pathway);04662(B cell receptor signaling pathway)	1.0293	1.50076	1.45803	0.544025	0.103857	0.272079	up	no
hsa_circ_0000712|chr16:68208276-68225678+|NM_173165|NFATC3	1.1676	1.15038	1.3207	1.20945	1.71259	1.86513	1.15069	0.861302	1.04048	GO:0000978(RNA polymerase II core promoter proximal region sequence-specific DNA binding);GO:0001077(RNA polymerase II core promoter proximal region sequence-specific DNA binding transcription factor activity involved in positive regulation of transcription);GO:0001228(RNA polymerase II transcription regulatory region sequence-specific DNA binding transcription factor activity involved in positiv…	04310(Wnt signaling pathway);04360(Axon guidance);04370(VEGF signaling pathway);04650(Natural killer cell mediated cytotoxicity);04660(T cell receptor signaling pathway);04662(B cell receptor signaling pathway)	1.01749	1.40431	1.38016	0.46484	0.970217	0.999999	up	no
hsa_circ_0000713|chr16:68224670-68225678+|NM_173165|NFATC3	1.02328	0.850025	0.81974	0.737416	1.04728	1.21816	0.678701	0.572586	0.592516	GO:0000978(RNA polymerase II core promoter proximal region sequence-specific DNA binding);GO:0001077(RNA polymerase II core promoter proximal region sequence-specific DNA binding transcription factor activity involved in positive regulation of transcription);GO:0001228(RNA polymerase II transcription regulatory region sequence-specific DNA binding transcription factor activity involved in positiv…	04310(Wnt signaling pathway);04360(Axon guidance);04370(VEGF signaling pathway);04650(Natural killer cell mediated cytotoxicity);04660(T cell receptor signaling pathway);04662(B cell receptor signaling pathway)	0.614601	0.949316	1.54461	0.627239	0.708357	0.999999	up	no
hsa_circ_0000714|chr16:70294946-70302282-|NM_001605|AARS	6.26099	4.6004	4.97003	4.93107	5.72135	4.85002	5.86562	6.89206	5.20641	GO:0000166(nucleotide binding);GO:0001942(hair follicle development);GO:0002161(aminoacyl-tRNA editing activity);GO:0003676(nucleic acid binding);GO:0004813(alanine-tRNA ligase activity);GO:0005515(protein binding);GO:0005524(ATP binding);GO:0005737(cytoplasm);GO:0005829(cytosol);GO:0006400(tRNA modification);GO:0006418(tRNA aminoacylation for protein translation);GO:0006419(alanyl-tRNA aminoacyl…	00970(Aminoacyl-tRNA biosynthesis)	5.98803	5.22231	0.872125	-0.197393	0.998915	0.999999	down	no
hsa_circ_0000715|chr16:71712657-71715808-|NM_015020|PHLPP2	0.339802	0.337981	0.54503	0.440342	0.53837	0.664996	0.84471	0.447779	0.374943	GO:0001917(photoreceptor inner segment);GO:0003824(catalytic activity);GO:0004722(protein serine/threonine phosphatase activity);GO:0005515(protein binding);GO:0005634(nucleus);GO:0005737(cytoplasm);GO:0005829(cytosol);GO:0006470(protein dephosphorylation);GO:0007173(epidermal growth factor receptor signaling pathway);GO:0008152(metabolic process);GO:0008543(fibroblast growth factor receptor sign…		0.555811	0.477753	0.859561	-0.218327	0.023133	0.127294	down	no
hsa_circ_0000720|chr16:81929411-81939112+|NM_002661|PLCG2	7.3861	21.9908	11.8595	9.21223	13.5908	10.4285	3.85034	4.03658	4.31126	GO:0002092(positive regulation of receptor internalization);GO:0002223(stimulatory C-type lectin receptor signaling pathway);GO:0002316(follicular B cell differentiation);GO:0004435(phosphatidylinositol phospholipase C activity);GO:0004629(phospholipase C activity);GO:0004871(signal transducer activity);GO:0005515(protein binding);GO:0005622(intracellular);GO:0005829(cytosol);GO:0005886(plasma me…	00562(Inositol phosphate metabolism);01100(Metabolic pathways);04012(ErbB signaling pathway);04020(Calcium signaling pathway);04070(Phosphatidylinositol signaling system);04370(VEGF signaling pathway);04380(Osteoclast differentiation);04650(Natural killer cell mediated cytotoxicity);04662(B cell receptor signaling pathway);04664(Fc epsilon RI signaling pathway);04666(Fc gamma R-mediated phagocyto…	4.06606	12.4113	3.05242	1.60995	0.944891	0.999999	up	no
hsa_circ_0000721|chr16:81929411-81942196+|NM_002661|PLCG2	7.12336	20.0028	10.8427	8.98118	12.1589	9.49044	4.27307	4.87493	5.02602	GO:0002092(positive regulation of receptor internalization);GO:0002223(stimulatory C-type lectin receptor signaling pathway);GO:0002316(follicular B cell differentiation);GO:0004435(phosphatidylinositol phospholipase C activity);GO:0004629(phospholipase C activity);GO:0004871(signal transducer activity);GO:0005515(protein binding);GO:0005622(intracellular);GO:0005829(cytosol);GO:0005886(plasma me…	00562(Inositol phosphate metabolism);01100(Metabolic pathways);04012(ErbB signaling pathway);04020(Calcium signaling pathway);04070(Phosphatidylinositol signaling system);04370(VEGF signaling pathway);04380(Osteoclast differentiation);04650(Natural killer cell mediated cytotoxicity);04662(B cell receptor signaling pathway);04664(Fc epsilon RI signaling pathway);04666(Fc gamma R-mediated phagocyto…	4.72468	11.4332	2.4199	1.27495	0.998808	0.999999	up	no
hsa_circ_0000722|chr16:85667519-85667738+|NM_014615|KIAA0182	4.05927	2.16943	4.58368	4.36298	4.97906	4.97988	0.551165	2.01476	1.02952	GO:0005515(protein binding)		1.19848	4.18905	3.4953	1.80541	0.0145154	0.103363	up	yes
hsa_circ_0000724|chr16:87782278-87795646-|NM_017566|KLHDC4	2.58038	6.65488	7.18745	5.67348	8.35472	6.73247	4.59688	3.17019	3.70992	GO:0005515(protein binding)		3.82566	6.19723	1.61991	0.695913	0.878172	0.999999	up	no
hsa_circ_0000732|chr17:1540002-1540356-|NM_003693|SCARF1	5.54033	3.74088	6.10641	4.22859	4.90697	5.99269	2.35128	2.01305	0.914359	GO:0004888(transmembrane signaling receptor activity);GO:0005044(scavenger receptor activity);GO:0005515(protein binding);GO:0005886(plasma membrane);GO:0006707(cholesterol catabolic process);GO:0006898(receptor-mediated endocytosis);GO:0007155(cell adhesion);GO:0007165(signal transduction);GO:0010976(positive regulation of neuron projection development);GO:0016021(integral component of membrane)…		1.75957	5.08598	2.89047	1.53131	0.000350012	0.0135184	up	yes
hsa_circ_0000734|chr17:1746096-1756483+|NM_002945|RPA1	6.05168	7.43692	8.97267	11.398	12.2917	10.0234	5.95798	5.86189	7.12079	GO:0000082(G1/S transition of mitotic cell cycle);GO:0000278(mitotic cell cycle);GO:0000718(nucleotide-excision repair, DNA damage removal);GO:0000722(telomere maintenance via recombination);GO:0000723(telomere maintenance);GO:0000724(double-strand break repair via homologous recombination);GO:0000730(DNA recombinase assembly);GO:0000793(condensed chromosome);GO:0000794(condensed nuclear chromoso…	03030(DNA replication);03420(Nucleotide excision repair);03430(Mismatch repair);03440(Homologous recombination)	6.31355	9.3624	1.4829	0.568425	0.0876123	0.248782	up	no
hsa_circ_0000739|chr17:5314022-5320002-|NM_002532|NUP88	8.28768	7.42221	5.83427	8.41486	9.9334	9.16243	7.2066	8.04683	9.22865	GO:0000278(mitotic cell cycle);GO:0005215(transporter activity);GO:0005643(nuclear pore);GO:0005654(nucleoplasm);GO:0005829(cytosol);GO:0005975(carbohydrate metabolic process);GO:0007077(mitotic nuclear envelope disassembly);GO:0008645(hexose transport);GO:0010467(gene expression);GO:0010827(regulation of glucose transport);GO:0015031(protein transport);GO:0015758(glucose transport);GO:0016032(vi…	03013(RNA transport)	8.16069	8.17581	1.00185	0.00267002	0.0858628	0.245777	no_diff	no
hsa_circ_0000740|chr17:5364258-5365866-|NM_020162|DHX33	1.4635	2.01764	1.67724	2.05261	2.30136	1.99532	3.02519	2.41275	2.85107	GO:0000182(rDNA binding);GO:0003676(nucleic acid binding);GO:0004004(ATP-dependent RNA helicase activity);GO:0004386(helicase activity);GO:0005524(ATP binding);GO:0005654(nucleoplasm);GO:0005730(nucleolus);GO:0005737(cytoplasm);GO:0006396(RNA processing);GO:0008026(ATP-dependent helicase activity);GO:0033613(activating transcription factor binding);GO:0044822(poly(A) RNA binding);GO:0045943(posit…		2.763	1.91795	0.694152	-0.526676	0.0265105	0.135957	down	no
hsa_circ_0000741|chr17:7402357-7402810+|NM_000937|POLR2A	8.39125	4.98828	8.51007	5.92443	5.63654	7.83052	6.6819	5.55121	4.84971	GO:0000398(mRNA splicing, via spliceosome);GO:0000974(Prp19 complex);GO:0001047(core promoter binding);GO:0001055(RNA polymerase II activity);GO:0001172(transcription, RNA-templated);GO:0003677(DNA binding);GO:0003899(DNA-directed RNA polymerase activity);GO:0003968(RNA-directed RNA polymerase activity);GO:0005515(protein binding);GO:0005634(nucleus);GO:0005654(nucleoplasm);GO:0005665(DNA-directe…	00230(Purine metabolism);00240(Pyrimidine metabolism);01100(Metabolic pathways);03020(RNA polymerase);05016(Huntington's disease)	5.69427	6.88018	1.20826	0.272936	0.998682	0.999999	up	no
hsa_circ_0000744|chr17:15968183-15971435-|NM_001190440|NCOR1	7.81027	8.93813	7.65428	8.12816	8.66221	7.79819	6.95903	6.2078	7.97682	GO:0000118(histone deacetylase complex);GO:0000122(negative regulation of transcription from RNA polymerase II promoter);GO:0000790(nuclear chromatin);GO:0001102(RNA polymerase II activating transcription factor binding);GO:0002361(CD4-positive, CD25-positive, alpha-beta regulatory T cell differentiation);GO:0003677(DNA binding);GO:0003682(chromatin binding);GO:0003700(sequence-specific DNA bindi…		7.04788	8.16521	1.15853	0.2123	0.321324	0.580609	up	no
hsa_circ_0000745|chr17:20107645-20109225+|NM_001033554|SPECC1	0.810871	0.868686	1.62684	0.61914	1.01704	0.696001	1.0237	3.43363	1.37511	GO:0005515(protein binding);GO:0005634(nucleus)		1.94415	0.939763	0.48338	-1.04877	0.48737	0.791311	down	no
hsa_circ_0000753|chr17:28003837-28030080-|NM_033389|SSH2	3.16628	6.83257	9.12425	7.9487	7.89158	4.07575	3.20531	5.65579	8.26762	GO:0003677(DNA binding);GO:0003779(actin binding);GO:0004721(phosphoprotein phosphatase activity);GO:0004725(protein tyrosine phosphatase activity);GO:0005615(extracellular space);GO:0005737(cytoplasm);GO:0005856(cytoskeleton);GO:0006470(protein dephosphorylation);GO:0008064(regulation of actin polymerization or depolymerization);GO:0008138(protein tyrosine/serine/threonine phosphatase activity);…	04810(Regulation of actin cytoskeleton)	5.70958	6.50652	1.13958	0.188503	0.588543	0.90719	up	no
hsa_circ_0000754|chr17:28011580-28030080-|NM_033389|SSH2	2.9248	6.43465	7.69418	7.29922	7.11406	3.23183	3.0598	5.91743	8.17966	GO:0003677(DNA binding);GO:0003779(actin binding);GO:0004721(phosphoprotein phosphatase activity);GO:0004725(protein tyrosine phosphatase activity);GO:0005615(extracellular space);GO:0005737(cytoplasm);GO:0005856(cytoskeleton);GO:0006470(protein dephosphorylation);GO:0008064(regulation of actin polymerization or depolymerization);GO:0008138(protein tyrosine/serine/threonine phosphatase activity);…	04810(Regulation of actin cytoskeleton)	5.71897	5.78312	1.01122	0.0160947	0.999881	0.999999	up	no
hsa_circ_0000759|chr17:35640167-35646430-|NM_198838|ACACA	1.33463	1.40932	1.20723	1.19053	1.90997	1.49968	3.30285	0.633622	1.70642	GO:0001894(tissue homeostasis);GO:0003824(catalytic activity);GO:0003989(acetyl-CoA carboxylase activity);GO:0004075(biotin carboxylase activity);GO:0005515(protein binding);GO:0005524(ATP binding);GO:0005730(nucleolus);GO:0005737(cytoplasm);GO:0005739(mitochondrion);GO:0005829(cytosol);GO:0006084(acetyl-CoA metabolic process);GO:0006112(energy reserve metabolic process);GO:0006629(lipid metaboli…		1.88096	1.42523	0.757712	-0.400278	0.129558	0.312705	down	no
hsa_circ_0000761|chr17:37455242-37457328-|NM_032875|FBXL20	1.92253	3.00175	3.3103	1.87351	5.76715	2.48591	1.34906	1.82863	1.06503	GO:0001662(behavioral fear response);GO:0005515(protein binding);GO:0005737(cytoplasm)		1.41424	3.06019	2.16384	1.11359	0.0426282	0.170763	up	yes
hsa_circ_0000770|chr17:40879652-40880970-|NM_001991|EZH1	0.258219	0.402254	0.672689	0.410146	0.364737	0.395307	0.206655	0.463774	0.408077	GO:0003682(chromatin binding);GO:0005515(protein binding);GO:0005634(nucleus);GO:0005654(nucleoplasm);GO:0006351(transcription, DNA-templated);GO:0009653(anatomical structure morphogenesis);GO:0018024(histone-lysine N-methyltransferase activity);GO:0021766(hippocampus development);GO:0034968(histone lysine methylation);GO:0035098(ESC/E(Z) complex);GO:0045944(positive regulation of transcription f…		0.359502	0.417225	1.16057	0.214828	0.0070798	0.074385	up	no
hsa_circ_0000777|chr17:45438743-45455269+|NM_152347|C17orf57	0.780868	0.555354	0.873604	0.650079	0.629827	0.913243	0.437543	0.452222	1.07344	GO:0005634(nucleus);GO:0005654(nucleoplasm);GO:0005737(cytoplasm)		0.654401	0.733829	1.12138	0.165269	0.96108	0.999999	up	no
hsa_circ_0000778|chr17:45479497-45492285+|NM_152347|C17orf57	1.61854	2.24935	1.61739	2.45277	2.45162	1.91911	1.4109	1.20555	2.78056	GO:0005634(nucleus);GO:0005654(nucleoplasm);GO:0005737(cytoplasm)		1.799	2.05146	1.14033	0.189454	0.0126615	0.0971996	up	no
hsa_circ_0000779|chr17:45741524-45745776+|NM_002265|KPNB1	1.73779	1.36259	1.84138	1.98758	2.15013	1.75471	3.07504	3.29942	2.7454	GO:0000060(protein import into nucleus, translocation);GO:0005488(binding);GO:0005515(protein binding);GO:0005622(intracellular);GO:0005635(nuclear envelope);GO:0005643(nuclear pore);GO:0005654(nucleoplasm);GO:0005737(cytoplasm);GO:0005829(cytosol);GO:0006309(apoptotic DNA fragmentation);GO:0006606(protein import into nucleus);GO:0006607(NLS-bearing protein import into nucleus);GO:0006610(ribosom…		3.03995	1.8057	0.593989	-0.751492	0.912843	0.999999	down	no
hsa_circ_0000780|chr17:45741524-45752148+|NM_002265|KPNB1	2.95133	2.16244	3.32574	2.9232	3.75837	3.67584	4.1341	4.08878	3.6763	GO:0000060(protein import into nucleus, translocation);GO:0005488(binding);GO:0005515(protein binding);GO:0005622(intracellular);GO:0005635(nuclear envelope);GO:0005643(nuclear pore);GO:0005654(nucleoplasm);GO:0005737(cytoplasm);GO:0005829(cytosol);GO:0006309(apoptotic DNA fragmentation);GO:0006606(protein import into nucleus);GO:0006607(NLS-bearing protein import into nucleus);GO:0006610(ribosom…		3.96639	3.13282	0.789841	-0.340366	0.10972	0.281196	down	no
hsa_circ_0000782|chr17:47388673-47390207-|NM_001145365|ZNF652	2.00784	1.08405	1.65238	1.45891	1.65821	1.76216	1.13842	0.907703	1.04026	GO:0003676(nucleic acid binding);GO:0003677(DNA binding);GO:0005515(protein binding);GO:0005634(nucleus);GO:0006351(transcription, DNA-templated);GO:0006355(regulation of transcription, DNA-templated);GO:0046872(metal ion binding)		1.02879	1.60392	1.55903	0.640651	0.418673	0.708357	up	no
hsa_circ_0000783|chr17:47797121-47797798-|NM_030802|FAM117A	4.46403	5.09654	6.12089	3.42172	4.66587	5.81871	1.96269	0.692991	1.83305			1.49624	4.93129	3.29578	1.72062	0.00493531	0.0623526	up	yes
hsa_circ_0000784|chr17:47882724-47888936+|NM_001199156|KAT7	4.76628	6.0973	6.71007	5.35353	8.28149	7.08351	4.12705	6.34123	6.32992	GO:0000123(histone acetyltransferase complex);GO:0003700(sequence-specific DNA binding transcription factor activity);GO:0004402(histone acetyltransferase activity);GO:0005515(protein binding);GO:0005634(nucleus);GO:0005654(nucleoplasm);GO:0005737(cytoplasm);GO:0006260(DNA replication);GO:0006325(chromatin organization);GO:0006351(transcription, DNA-templated);GO:0006355(regulation of transcripti…		5.5994	6.38203	1.13977	0.188743	0.531411	0.843991	up	no
hsa_circ_0000785|chr17:49057106-49064598-|NM_003971|SPAG9	2.08034	2.29851	1.6704	1.8642	1.76426	2.3143	1.95294	1.69128	1.84854	GO:0000187(activation of MAPK activity);GO:0001669(acrosomal vesicle);GO:0005078(MAP-kinase scaffold activity);GO:0005515(protein binding);GO:0005622(intracellular);GO:0005737(cytoplasm);GO:0005829(cytosol);GO:0007257(activation of JUN kinase activity);GO:0007283(spermatogenesis);GO:0008432(JUN kinase binding);GO:0016021(integral component of membrane);GO:0019894(kinesin binding);GO:0030159(recep…		1.83092	1.99867	1.09162	0.126471	0.14348	0.334323	up	no
hsa_circ_0000786|chr17:54926056-54933986+|NM_003647|DGKE	0.901138	1.61572	3.20776	3.32938	2.46506	1.48379	3.44606	2.8784	5.20857	GO:0004143(diacylglycerol kinase activity);GO:0005524(ATP binding);GO:0005622(intracellular);GO:0005737(cytoplasm);GO:0005886(plasma membrane);GO:0007205(protein kinase C-activating G-protein coupled receptor signaling pathway);GO:0007596(blood coagulation);GO:0008654(phospholipid biosynthetic process);GO:0016020(membrane);GO:0016021(integral component of membrane);GO:0016301(kinase activity);GO:…	00561(Glycerolipid metabolism);00564(Glycerophospholipid metabolism);01100(Metabolic pathways);04070(Phosphatidylinositol signaling system)	3.84434	2.16714	0.563722	-0.826943	0.993131	0.999999	down	no
hsa_circ_0000793|chr17:58342772-58348842-|NM_032582|USP32	1.18726	1.05522	1.12266	1.08905	1.26033	1.19272	2.30946	1.5035	1.93558	GO:0004197(cysteine-type endopeptidase activity);GO:0004843(ubiquitin-specific protease activity);GO:0005509(calcium ion binding);GO:0005515(protein binding);GO:0005737(cytoplasm);GO:0005794(Golgi apparatus);GO:0006511(ubiquitin-dependent protein catabolic process);GO:0016020(membrane);GO:0016579(protein deubiquitination);GO:0036459(ubiquitinyl hydrolase activity);GO:0043161(proteasome-mediated u…		1.91618	1.15121	0.600781	-0.735088	0.0105631	0.0900008	down	no
hsa_circ_0000798|chr17:65941524-65944422+|NM_182641|BPTF	0.380536	0.415618	0.54529	0.459517	0.510883	0.437187	0.232711	0.320733	0.349569	GO:0000122(negative regulation of transcription from RNA polymerase II promoter);GO:0001892(embryonic placenta development);GO:0005515(protein binding);GO:0005634(nucleus);GO:0005654(nucleoplasm);GO:0005737(cytoplasm);GO:0006338(chromatin remodeling);GO:0006351(transcription, DNA-templated);GO:0006355(regulation of transcription, DNA-templated);GO:0007420(brain development);GO:0007492(endoderm de…		0.301004	0.458172	1.52214	0.606106	0.00220869	0.0400178	up	no
hsa_circ_0000799|chr17:65941524-65972074+|NM_182641|BPTF	1.26255	1.73621	2.27113	1.72724	1.97035	1.54974	0.856496	1.29109	1.44175	GO:0000122(negative regulation of transcription from RNA polymerase II promoter);GO:0001892(embryonic placenta development);GO:0005515(protein binding);GO:0005634(nucleus);GO:0005654(nucleoplasm);GO:0005737(cytoplasm);GO:0006338(chromatin remodeling);GO:0006351(transcription, DNA-templated);GO:0006355(regulation of transcription, DNA-templated);GO:0007420(brain development);GO:0007492(endoderm de…		1.19645	1.75287	1.46506	0.550962	9.50075e-05	0.0063048	up	no
hsa_circ_0000813|chr17:78865519-78867665+|NM_001163034|RPTOR	1.58463	1.32605	1.52823	1.30621	1.45535	1.25236	0.269517	0.543782	0.572082	GO:0001030(RNA polymerase III type 1 promoter DNA binding);GO:0001031(RNA polymerase III type 2 promoter DNA binding);GO:0001032(RNA polymerase III type 3 promoter DNA binding);GO:0001156(TFIIIC-class transcription factor binding);GO:0001938(positive regulation of endothelial cell proliferation);GO:0005488(binding);GO:0005515(protein binding);GO:0005654(nucleoplasm);GO:0005737(cytoplasm);GO:00057…	04150(mTOR signaling pathway);04910(Insulin signaling pathway)	0.461794	1.4088	3.05072	1.60915	0.369281	0.645051	up	no
hsa_circ_0000814|chr17:79571573-79575848-|NM_017921|NPLOC4	2.56774	2.20865	3.07863	2.15167	2.03202	2.40679	1.86017	1.916	1.63554	GO:0005515(protein binding);GO:0005634(nucleus);GO:0005654(nucleoplasm);GO:0005783(endoplasmic reticulum);GO:0005829(cytosol);GO:0006281(DNA repair);GO:0006511(ubiquitin-dependent protein catabolic process);GO:0007030(Golgi organization);GO:0008270(zinc ion binding);GO:0019985(translesion synthesis);GO:0030433(ER-associated ubiquitin-dependent protein catabolic process);GO:0030970(retrograde prot…	04141(Protein processing in endoplasmic reticulum)	1.8039	2.40758	1.33465	0.416463	0.981345	0.999999	up	no
hsa_circ_0000815|chr17:80361812-80364358-|NM_024648|C17orf101	2.65254	2.34301	2.64513	3.25586	2.33927	2.64251	2.40536	1.744	1.67094	GO:0005506(iron ion binding);GO:0016020(membrane);GO:0016021(integral component of membrane);GO:0016491(oxidoreductase activity);GO:0016705(oxidoreductase activity, acting on paired donors, with incorporation or reduction of molecular oxygen);GO:0016706(oxidoreductase activity, acting on paired donors, with incorporation or reduction of molecular oxygen, 2-oxoglutarate as one donor, and incorpora…		1.9401	2.64639	1.36405	0.447894	0.00229046	0.04072	up	no
hsa_circ_0000816|chr17:80521229-80526077+|NM_004514|FOXK2	3.48619	27.7401	6.13405	3.67004	5.11715	7.69721	5.39009	3.52783	8.25154	GO:0000287(magnesium ion binding);GO:0000978(RNA polymerase II core promoter proximal region sequence-specific DNA binding);GO:0001077(RNA polymerase II core promoter proximal region sequence-specific DNA binding transcription factor activity involved in positive regulation of transcription);GO:0003700(sequence-specific DNA binding transcription factor activity);GO:0005515(protein binding);GO:000…		5.72315	8.97412	1.56804	0.648961	0.0414937	0.168704	up	no
hsa_circ_0000817|chr17:80521229-80529746+|NM_004514|FOXK2	4.48581	42.5359	9.59129	5.1071	7.4861	10.6092	6.25286	3.04251	11.3814	GO:0000287(magnesium ion binding);GO:0000978(RNA polymerase II core promoter proximal region sequence-specific DNA binding);GO:0001077(RNA polymerase II core promoter proximal region sequence-specific DNA binding transcription factor activity involved in positive regulation of transcription);GO:0003700(sequence-specific DNA binding transcription factor activity);GO:0005515(protein binding);GO:000…		6.89224	13.3026	1.93008	0.948658	0.963238	0.999999	up	no
hsa_circ_0000818|chr17:80721840-80739597+|NM_005993|TBCD	1.82355	2.60629	2.62997	2.23537	2.4701	2.94352	1.48179	1.38134	1.16187	GO:0005488(binding)		1.34167	2.45147	1.82718	0.869616	0.0817469	0.238498	up	no
hsa_circ_0000819|chr17:81006346-81006661-|NM_001009905|B3GNTL1	0.542208	0.121635	0.14018	0.262095	0.573021	0.188466	0.278123	0.600755	0.188911	GO:0008152(metabolic process);GO:0016757(transferase activity, transferring glycosyl groups)		0.35593	0.304601	0.855789	-0.224674	0.561539	0.878184	down	no
hsa_circ_0000824|chr18:6263945-6312055-|NM_173464|L3MBTL4	11.1168	27.9892	16.2867	12.7232	22.7775	19.8718	13.5832	5.72083	14.4348	GO:0003700(sequence-specific DNA binding transcription factor activity);GO:0005515(protein binding);GO:0005634(nucleus);GO:0006351(transcription, DNA-templated);GO:0006355(regulation of transcription, DNA-templated);GO:0008270(zinc ion binding);GO:0016568(chromatin modification)		11.2463	18.4609	1.64151	0.715022	0.966958	0.999999	up	no
hsa_circ_0000825|chr18:8718421-8720494+|NM_015210|CCDC165	0.204269	0.146064	1.66354	0.533199	0.971449	0.852026	1.57168	1.04458	0.960791	GO:0000922(spindle pole);GO:0001578(microtubule bundle formation);GO:0005515(protein binding);GO:0005615(extracellular space);GO:0005737(cytoplasm);GO:0005856(cytoskeleton);GO:0008017(microtubule binding);GO:0010506(regulation of autophagy);GO:0016324(apical plasma membrane);GO:0016327(apicolateral plasma membrane);GO:0016328(lateral plasma membrane);GO:0030496(midbody);GO:0042803(protein homodim…		1.19235	0.728424	0.610914	-0.71096	0.999778	0.999999	down	no
hsa_circ_0000826|chr18:9182379-9221997+|NM_015208|ANKRD12	5.97518	4.91037	7.02977	5.753	7.7319	5.99415	21.3142	12.1778	11.8353	GO:0005515(protein binding);GO:0005654(nucleoplasm);GO:0005737(cytoplasm)		15.1091	6.23239	0.412492	-1.27756	0.916782	0.999999	down	no
hsa_circ_0000827|chr18:9204473-9211782+|NM_015208|ANKRD12	2.82955	2.09984	2.68136	2.27507	2.59308	2.22864	9.63423	7.01208	5.13538	GO:0005515(protein binding);GO:0005654(nucleoplasm);GO:0005737(cytoplasm)		7.26056	2.45126	0.337613	-1.56656	0.0564019	0.194081	down	no
hsa_circ_0000830|chr18:12999419-13008630+|NM_032142|CEP192	1.05655	0.95663	1.04261	1.14358	1.34051	1.24548	1.14775	1.56594	1.17401	GO:0000086(G2/M transition of mitotic cell cycle);GO:0000242(pericentriolar material);GO:0000278(mitotic cell cycle);GO:0005515(protein binding);GO:0005737(cytoplasm);GO:0005813(centrosome);GO:0005814(centriole);GO:0005829(cytosol);GO:0006996(organelle organization);GO:0010923(negative regulation of phosphatase activity);GO:0019902(phosphatase binding);GO:0051225(spindle assembly);GO:0051298(cent…		1.2959	1.13089	0.872669	-0.196494	0.999209	0.999999	down	no
hsa_circ_0000831|chr18:12999419-13019205+|NM_032142|CEP192	0.998662	0.968262	1.0458	1.07761	1.32383	1.10324	1.32382	1.60992	1.31185	GO:0000086(G2/M transition of mitotic cell cycle);GO:0000242(pericentriolar material);GO:0000278(mitotic cell cycle);GO:0005515(protein binding);GO:0005737(cytoplasm);GO:0005813(centrosome);GO:0005814(centriole);GO:0005829(cytosol);GO:0006996(organelle organization);GO:0010923(negative regulation of phosphatase activity);GO:0019902(phosphatase binding);GO:0051225(spindle assembly);GO:0051298(cent…		1.4152	1.08623	0.76755	-0.381667	0.819555	0.999999	down	no
hsa_circ_0000834|chr18:13387339-13387761+|NM_181481|C18orf1	1.27015	1.62621	1.11008	1.14558	1.24096	0.703772	0.225965	0.499023	0.643563	GO:0005515(protein binding);GO:0010719(negative regulation of epithelial to mesenchymal transition);GO:0010991(negative regulation of SMAD protein complex assembly);GO:0016021(integral component of membrane);GO:0030336(negative regulation of cell migration);GO:0030512(negative regulation of transforming growth factor beta receptor signaling pathway);GO:0031901(early endosome membrane);GO:0060394(…		0.456184	1.18279	2.5928	1.37451	0.124377	0.304781	up	no
hsa_circ_0000835|chr18:19345732-19359646+|NM_020774|MIB1	2.20245	1.81055	2.17118	2.27307	2.94384	2.67839	2.3593	2.64874	2.51715	GO:0001568(blood vessel development);GO:0001701(in utero embryonic development);GO:0001756(somitogenesis);GO:0001841(neural tube formation);GO:0001947(heart looping);GO:0004842(ubiquitin-protein transferase activity);GO:0005515(protein binding);GO:0005737(cytoplasm);GO:0005813(centrosome);GO:0005829(cytosol);GO:0005886(plasma membrane);GO:0006897(endocytosis);GO:0007219(Notch signaling pathway);G…		2.5084	2.34658	0.935489	-0.0962074	0.304436	0.558906	down	no
hsa_circ_0000837|chr18:20569183-20581692+|NM_203291|RBBP8	0.758325	3.18701	1.324	0.663176	1.3405	1.11645	3.97761	1.80681	2.75623	GO:0000014(single-stranded DNA endodeoxyribonuclease activity);GO:0000075(cell cycle checkpoint);GO:0000077(DNA damage checkpoint);GO:0000082(G1/S transition of mitotic cell cycle);GO:0000122(negative regulation of transcription from RNA polymerase II promoter);GO:0000724(double-strand break repair via homologous recombination);GO:0001103(RNA polymerase II repressing transcription factor binding)…		2.84688	1.39824	0.491149	-1.02577	0.0843935	0.243086	down	no
hsa_circ_0000838|chr18:20964953-20979611-|NM_032933|TMEM241	5.71954	3.9592	11.0269	7.18041	9.14656	7.49783	6.94055	3.7605	7.18992	GO:0005338(nucleotide-sugar transmembrane transporter activity);GO:0006486(protein glycosylation);GO:0008643(carbohydrate transport);GO:0015297(antiporter activity);GO:0016021(integral component of membrane);GO:0098656(anion transmembrane transport);GO:1990570(GDP-mannose transmembrane transport)		5.96366	7.42174	1.24449	0.31556	0.04288	0.171311	up	no
hsa_circ_0000839|chr18:21644103-21649235+|NM_001135993|TTC39C	3.20297	9.15857	3.11457	2.81073	3.85539	5.11797	5.51638	4.39224	5.96951			5.29271	4.54337	0.85842	-0.220245	0.0415832	0.16877	down	no
hsa_circ_0000842|chr18:33606862-33613800-|NM_018170|RPRD1A	10.3274	8.92372	7.39019	7.41687	9.93484	8.7179	14.7508	14.2718	12.8507	GO:0005515(protein binding);GO:0016591(DNA-directed RNA polymerase II, holoenzyme);GO:0070940(dephosphorylation of RNA polymerase II C-terminal domain)		13.9578	8.78516	0.629411	-0.667927	0.100605	0.26767	down	no
hsa_circ_0000843|chr18:39595439-39613921+|NM_002647|PIK3C3	2.05538	2.76874	2.74347	2.19187	3.16467	2.39105	2.9087	3.19476	3.80671	GO:0000045(autophagosome assembly);GO:0000407(pre-autophagosomal structure);GO:0000910(cytokinesis);GO:0002224(toll-like receptor signaling pathway);GO:0004672(protein kinase activity);GO:0005488(binding);GO:0005515(protein binding);GO:0005524(ATP binding);GO:0005737(cytoplasm);GO:0005770(late endosome);GO:0005777(peroxisome);GO:0005829(cytosol);GO:0005930(axoneme);GO:0006468(protein phosphorylat…		3.30339	2.55253	0.7727	-0.372019	0.91936	0.999999	down	no
hsa_circ_0000847|chr18:45391429-45423180-|NM_001003652|SMAD2	8.45198	7.93863	14.5371	10.6422	14.5603	12.2106	19.9618	19.3132	17.3637	GO:0000122(negative regulation of transcription from RNA polymerase II promoter);GO:0000790(nuclear chromatin);GO:0000978(RNA polymerase II core promoter proximal region sequence-specific DNA binding);GO:0001077(RNA polymerase II core promoter proximal region sequence-specific DNA binding transcription factor activity involved in positive regulation of transcription);GO:0001657(ureteric bud devel…	04110(Cell cycle);04144(Endocytosis);04310(Wnt signaling pathway);04350(TGF-beta signaling pathway);04520(Adherens junction);05142(Chagas disease (American trypanosomiasis));05200(Pathways in cancer);05210(Colorectal cancer);05212(Pancreatic cancer)	18.8796	11.3901	0.603305	-0.72904	0.175488	0.38129	down	no
hsa_circ_0000849|chr18:46889530-46906128-|NM_017653|DYM	0.914799	1.16034	1.43028	1.59374	1.50876	1.21246	2.37335	1.71271	2.78144	GO:0005515(protein binding);GO:0005737(cytoplasm);GO:0005794(Golgi apparatus);GO:0007030(Golgi organization);GO:0019899(enzyme binding);GO:0060348(bone development)		2.28917	1.3034	0.569375	-0.812549	0.0625484	0.205621	down	no
hsa_circ_0000852|chr18:54423813-54426184+|NM_015285|WDR7	0.821289	0.832818	0.589991	0.602796	0.709994	0.717731	1.09285	1.00702	1.15439	GO:0002244(hematopoietic progenitor cell differentiation);GO:0005488(binding);GO:0005515(protein binding);GO:0008021(synaptic vesicle)		1.08475	0.712436	0.656772	-0.606536	0.0178959	0.114112	down	no
hsa_circ_0000853|chr18:56363597-56367823+|NM_173844|MALT1	11.1577	13.149	17.7444	13.9374	25.9455	15.093	17.1552	11.8728	23.9881	GO:0001923(B-1 B cell differentiation);GO:0002020(protease binding);GO:0002223(stimulatory C-type lectin receptor signaling pathway);GO:0002237(response to molecule of bacterial origin);GO:0002726(positive regulation of T cell cytokine production);GO:0004197(cysteine-type endopeptidase activity);GO:0004842(ubiquitin-protein transferase activity);GO:0004871(signal transducer activity);GO:0005515(p…	04660(T cell receptor signaling pathway);04662(B cell receptor signaling pathway);05152(Tuberculosis)	17.672	16.1712	0.915072	-0.128042	0.000491192	0.0164158	down	no
hsa_circ_0000854|chr18:60206913-60217693+|NM_017742|ZCCHC2	6.37183	7.67918	9.11087	4.86885	7.95725	6.0668	5.70701	3.9354	8.91802	GO:0003676(nucleic acid binding);GO:0005737(cytoplasm);GO:0008270(zinc ion binding);GO:0035091(phosphatidylinositol binding)		6.18681	7.00913	1.13292	0.18004	0.218795	0.442454	up	no
hsa_circ_0000857|chr18:74561481-74593468+|NM_007345|ZNF236	0.425001	0.434828	0.646341	0.61692	0.732247	0.609818	0.649948	0.528116	0.586151	GO:0003676(nucleic acid binding);GO:0003677(DNA binding);GO:0005634(nucleus);GO:0006351(transcription, DNA-templated);GO:0006355(regulation of transcription, DNA-templated);GO:0046872(metal ion binding);GO:0071333(cellular response to glucose stimulus)		0.588071	0.577526	0.982068	-0.0261053	0.734178	0.999999	down	no
hsa_circ_0000859|chr18:77208781-77211816+|NM_172389|NFATC1	0.442517	0.71475	1.92202	0.352028	1.19332	1.28326	0.607028	0.381464	0.171798	GO:0000790(nuclear chromatin);GO:0000980(RNA polymerase II distal enhancer sequence-specific DNA binding);GO:0001085(RNA polymerase II transcription factor binding);GO:0001205(RNA polymerase II distal enhancer sequence-specific DNA binding transcription factor activity involved in positive regulation of transcription);GO:0002223(stimulatory C-type lectin receptor signaling pathway);GO:0003700(seq…	04310(Wnt signaling pathway);04360(Axon guidance);04370(VEGF signaling pathway);04380(Osteoclast differentiation);04650(Natural killer cell mediated cytotoxicity);04660(T cell receptor signaling pathway);04662(B cell receptor signaling pathway)	0.386764	0.984649	2.54587	1.34816	0.272815	0.516429	up	no
hsa_circ_0000860|chr18:77455224-77457988+|NM_048368|CTDP1	2.07241	1.93446	3.02208	2.11195	2.47694	2.48669	1.53339	1.66589	0.901329	GO:0004721(phosphoprotein phosphatase activity);GO:0005515(protein binding);GO:0005634(nucleus)		1.36687	2.35076	1.71981	0.782251	0.0931911	0.256832	up	no
hsa_circ_0000870|chr19:3651823-3664912-|NM_001195733|PIP5K1C	1.40397	1.54782	3.31995	2.82005	2.30526	2.17901	0.928502	1.16208	0.749095	GO:0001891(phagocytic cup);GO:0001931(uropod);GO:0005515(protein binding);GO:0005524(ATP binding);GO:0005634(nucleus);GO:0005829(cytosol);GO:0005925(focal adhesion);GO:0006644(phospholipid metabolic process);GO:0006661(phosphatidylinositol biosynthetic process);GO:0006909(phagocytosis);GO:0007016(cytoskeletal anchoring at plasma membrane);GO:0007409(axonogenesis);GO:0007411(axon guidance);GO:0012…	00562(Inositol phosphate metabolism);01100(Metabolic pathways);04070(Phosphatidylinositol signaling system);04144(Endocytosis);04510(Focal adhesion);04666(Fc gamma R-mediated phagocytosis);04810(Regulation of actin cytoskeleton)	0.94656	2.26268	2.39042	1.25726	0.00605986	0.0689311	up	yes
hsa_circ_0000871|chr19:3660963-3661999-|NM_001195733|PIP5K1C	0.918801	0.551214	1.61868	1.30195	0.950741	0.848604	0.436284	0.644369	0.555638	GO:0001891(phagocytic cup);GO:0001931(uropod);GO:0005515(protein binding);GO:0005524(ATP binding);GO:0005634(nucleus);GO:0005829(cytosol);GO:0005925(focal adhesion);GO:0006644(phospholipid metabolic process);GO:0006661(phosphatidylinositol biosynthetic process);GO:0006909(phagocytosis);GO:0007016(cytoskeletal anchoring at plasma membrane);GO:0007409(axonogenesis);GO:0007411(axon guidance);GO:0012…	00562(Inositol phosphate metabolism);01100(Metabolic pathways);04070(Phosphatidylinositol signaling system);04144(Endocytosis);04510(Focal adhesion);04666(Fc gamma R-mediated phagocytosis);04810(Regulation of actin cytoskeleton)	0.54543	1.03166	1.89147	0.919507	0.75989	0.999999	up	no
hsa_circ_0000875|chr19:4053968-4055245-|NM_015898|ZBTB7A	8.5278	3.92717	7.08863	5.54939	5.1031	8.38151	2.5143	1.64908	1.10751	GO:0000122(negative regulation of transcription from RNA polymerase II promoter);GO:0000978(RNA polymerase II core promoter proximal region sequence-specific DNA binding);GO:0001078(RNA polymerase II core promoter proximal region sequence-specific DNA binding transcription factor activity involved in negative regulation of transcription);GO:0003677(DNA binding);GO:0003700(sequence-specific DNA bi…		1.75696	6.4296	3.6595	1.87165	0.0168296	0.110906	up	yes
hsa_circ_0000880|chr19:5604593-5604947-|NM_014649|SAFB2	1.80109	1.90836	2.55997	2.46817	1.70934	1.85221	3.1622	2.21658	2.71213	GO:0000166(nucleotide binding);GO:0003676(nucleic acid binding);GO:0003677(DNA binding);GO:0005515(protein binding);GO:0005654(nucleoplasm);GO:0005737(cytoplasm);GO:0006351(transcription, DNA-templated);GO:0006355(regulation of transcription, DNA-templated);GO:0042802(identical protein binding);GO:0043231(intracellular membrane-bounded organelle);GO:0044822(poly(A) RNA binding);GO:0070062(extrace…		2.69697	2.04986	0.760059	-0.395817	0.140693	0.329849	down	no
hsa_circ_0000881|chr19:5653125-5654467+|NM_002967|SAFB	1.61765	1.53683	1.84357	2.26185	2.26659	2.0887	4.58523	4.28686	3.8598	GO:0000166(nucleotide binding);GO:0001047(core promoter binding);GO:0003676(nucleic acid binding);GO:0003682(chromatin binding);GO:0003690(double-stranded DNA binding);GO:0005515(protein binding);GO:0005634(nucleus);GO:0005654(nucleoplasm);GO:0006325(chromatin organization);GO:0006351(transcription, DNA-templated);GO:0030520(intracellular estrogen receptor signaling pathway);GO:0040007(growth);GO…		4.24396	1.93587	0.456146	-1.13243	0.999442	0.999999	down	no
hsa_circ_0000885|chr19:7267355-7267907-|NM_001079817|INSR	12.5226	7.84031	10.6833	9.8768	10.4514	11.5604	6.71386	7.37324	4.76342	GO:0000187(activation of MAPK activity);GO:0001934(positive regulation of protein phosphorylation);GO:0003007(heart morphogenesis);GO:0004672(protein kinase activity);GO:0004713(protein tyrosine kinase activity);GO:0004714(transmembrane receptor protein tyrosine kinase activity);GO:0004716(receptor signaling protein tyrosine kinase activity);GO:0005009(insulin-activated receptor activity);GO:0005…	04520(Adherens junction);04910(Insulin signaling pathway);04930(Type II diabetes mellitus);04960(Aldosterone-regulated sodium reabsorption)	6.28351	10.4891	1.66931	0.739251	0.382943	0.662204	up	no
hsa_circ_0000889|chr19:10283765-10288043-|NM_001379|DNMT1	0.546699	1.19496	1.69609	1.22022	1.88692	1.38803	1.44846	1.84758	1.7205	GO:0000122(negative regulation of transcription from RNA polymerase II promoter);GO:0000792(heterochromatin);GO:0003677(DNA binding);GO:0003682(chromatin binding);GO:0003723(RNA binding);GO:0003886(DNA (cytosine-5-)-methyltransferase activity);GO:0005515(protein binding);GO:0005634(nucleus);GO:0005654(nucleoplasm);GO:0005657(replication fork);GO:0005721(pericentric heterochromatin);GO:0006306(DNA…	00270(Cysteine and methionine metabolism);01100(Metabolic pathways)	1.67218	1.32215	0.790676	-0.338842	0.90142	0.999999	down	no
hsa_circ_0000893|chr19:12790270-12791139-|NM_001930|DHPS	9.03931	8.12575	8.49277	8.91155	8.74256	8.57453	5.12549	8.6015	5.17862	GO:0005515(protein binding);GO:0005829(cytosol);GO:0006412(translation);GO:0008284(positive regulation of cell proliferation);GO:0008612(peptidyl-lysine modification to peptidyl-hypusine);GO:0034038(deoxyhypusine synthase activity);GO:0042102(positive regulation of T cell proliferation);GO:0042593(glucose homeostasis);GO:0043687(post-translational protein modification);GO:0044267(cellular protein…		6.30187	8.64775	1.37225	0.456544	0.999996	0.999999	up	no
hsa_circ_0000894|chr19:12825634-12826553-|NM_001136195|TNPO2	7.08037	4.7417	6.94522	6.03977	5.63745	6.70763	3.29002	3.79821	1.88644	GO:0005488(binding);GO:0005515(protein binding);GO:0005622(intracellular);GO:0005634(nucleus);GO:0005737(cytoplasm);GO:0006606(protein import into nucleus);GO:0006886(intracellular protein transport);GO:0008139(nuclear localization sequence binding);GO:0008536(Ran GTPase binding);GO:0051148(negative regulation of muscle cell differentiation)		2.99156	6.19202	2.06983	1.04951	0.998998	0.999999	up	no
hsa_circ_0000896|chr19:13039155-13039661-|NM_004461|FARSA	10.7525	6.63772	7.73974	7.47109	7.38602	8.55051	6.53522	5.69637	5.18486	GO:0000049(tRNA binding);GO:0000166(nucleotide binding);GO:0004812(aminoacyl-tRNA ligase activity);GO:0004826(phenylalanine-tRNA ligase activity);GO:0005515(protein binding);GO:0005524(ATP binding);GO:0005737(cytoplasm);GO:0005829(cytosol);GO:0006418(tRNA aminoacylation for protein translation);GO:0006432(phenylalanyl-tRNA aminoacylation);GO:0009328(phenylalanine-tRNA ligase complex);GO:0010467(g…	00970(Aminoacyl-tRNA biosynthesis)	5.80549	8.0896	1.39344	0.478652	0.109291	0.280438	up	no
hsa_circ_0000906|chr19:16790794-16793319+|NM_024074|TMEM38A	4.19559	1.96426	3.74932	2.96277	2.66931	3.48736	1.23512	0.652985	0.524339	GO:0005261(cation channel activity);GO:0005267(potassium channel activity);GO:0015672(monovalent inorganic cation transport);GO:0016020(membrane);GO:0016021(integral component of membrane);GO:0031965(nuclear membrane);GO:0033017(sarcoplasmic reticulum membrane);GO:0070062(extracellular exosome);GO:0071805(potassium ion transmembrane transport);GO:0098655(cation transmembrane transport)		0.804149	3.17143	3.94384	1.9796	0.993434	0.999999	up	no
hsa_circ_0000907|chr19:17212469-17213367+|NM_004145|MYO9B	7.04615	4.77632	9.52347	8.79085	7.00602	6.32924	2.9101	2.50141	2.29392	GO:0000146(microfilament motor activity);GO:0001726(ruffle);GO:0002548(monocyte chemotaxis);GO:0003774(motor activity);GO:0003779(actin binding);GO:0005096(GTPase activator activity);GO:0005515(protein binding);GO:0005516(calmodulin binding);GO:0005524(ATP binding);GO:0005622(intracellular);GO:0005737(cytoplasm);GO:0005829(cytosol);GO:0005938(cell cortex);GO:0007165(signal transduction);GO:000726…		2.56848	7.24534	2.82087	1.49614	0.995039	0.999999	up	no
hsa_circ_0000909|chr19:17273159-17273932+|NM_004145|MYO9B	1.51829	1.60603	1.94458	1.6568	1.25094	1.09018	1.11627	1.0786	1.24678	GO:0000146(microfilament motor activity);GO:0001726(ruffle);GO:0002548(monocyte chemotaxis);GO:0003774(motor activity);GO:0003779(actin binding);GO:0005096(GTPase activator activity);GO:0005515(protein binding);GO:0005516(calmodulin binding);GO:0005524(ATP binding);GO:0005622(intracellular);GO:0005737(cytoplasm);GO:0005829(cytosol);GO:0005938(cell cortex);GO:0007165(signal transduction);GO:000726…		1.14722	1.51114	1.31722	0.397498	0.999999	0.999999	up	no
hsa_circ_0000910|chr19:17311101-17311638+|NM_004145|MYO9B	2.37329	2.59886	4.39905	3.39497	3.37719	3.14594	2.4141	3.28609	2.97993	GO:0000146(microfilament motor activity);GO:0001726(ruffle);GO:0002548(monocyte chemotaxis);GO:0003774(motor activity);GO:0003779(actin binding);GO:0005096(GTPase activator activity);GO:0005515(protein binding);GO:0005516(calmodulin binding);GO:0005524(ATP binding);GO:0005622(intracellular);GO:0005737(cytoplasm);GO:0005829(cytosol);GO:0005938(cell cortex);GO:0007165(signal transduction);GO:000726…		2.89338	3.21489	1.11112	0.152013	0.0241783	0.130459	up	no
hsa_circ_0000914|chr19:18648410-18649246-|NM_012181|FKBP8	22.2084	11.6119	9.91448	11.5818	9.05522	17.1328	4.54432	5.57054	3.8514	GO:0000413(protein peptidyl-prolyl isomerization);GO:0001708(cell fate specification);GO:0003755(peptidyl-prolyl cis-trans isomerase activity);GO:0005515(protein binding);GO:0005528(FK506 binding);GO:0005737(cytoplasm);GO:0005739(mitochondrion);GO:0005740(mitochondrial envelope);GO:0005789(endoplasmic reticulum membrane);GO:0006457(protein folding);GO:0006915(apoptotic process);GO:0007224(smoothe…		4.65542	13.5841	2.91791	1.54494	0.0430554	0.171558	up	yes
hsa_circ_0000915|chr19:18650180-18650530-|NM_012181|FKBP8	34.1511	17.9616	17.627	17.241	15.0123	26.1288	6.75763	8.03401	6.23875	GO:0000413(protein peptidyl-prolyl isomerization);GO:0001708(cell fate specification);GO:0003755(peptidyl-prolyl cis-trans isomerase activity);GO:0005515(protein binding);GO:0005528(FK506 binding);GO:0005737(cytoplasm);GO:0005739(mitochondrion);GO:0005740(mitochondrial envelope);GO:0005789(endoplasmic reticulum membrane);GO:0006457(protein folding);GO:0006915(apoptotic process);GO:0007224(smoothe…		7.01013	21.3536	3.04611	1.60697	0.0667055	0.212564	up	no
hsa_circ_0000917|chr19:19603114-19607028+|NM_017660|GATAD2A	4.75027	3.10289	5.26333	5.38354	4.18379	5.26565	3.81465	3.98058	2.48779	GO:0001568(blood vessel development);GO:0001701(in utero embryonic development);GO:0001842(neural fold formation);GO:0003700(sequence-specific DNA binding transcription factor activity);GO:0005515(protein binding);GO:0005634(nucleus);GO:0005654(nucleoplasm);GO:0006306(DNA methylation);GO:0006351(transcription, DNA-templated);GO:0006355(regulation of transcription, DNA-templated);GO:0008270(zinc i…		3.42767	4.65825	1.35901	0.442557	0.00447399	0.0586598	up	no
hsa_circ_0000918|chr19:19750893-19751380-|NM_016573|GMIP	2.18616	2.6483	3.86596	2.66302	2.49865	1.91492	2.01848	2.616	1.02827	GO:0002230(positive regulation of defense response to virus by host);GO:0005096(GTPase activator activity);GO:0005515(protein binding);GO:0005622(intracellular);GO:0005829(cytosol);GO:0007165(signal transduction);GO:0007264(small GTPase mediated signal transduction);GO:0034260(negative regulation of GTPase activity);GO:0035556(intracellular signal transduction);GO:0043547(positive regulation of G…		1.88758	2.6295	1.39305	0.478249	0.154881	0.351145	up	no
hsa_circ_0000921|chr19:30476129-30477324+|NM_134447|C19orf2	2.27008	1.84149	1.98077	2.9085	2.80278	2.6208	7.10196	8.45771	5.62472	GO:0000122(negative regulation of transcription from RNA polymerase II promoter);GO:0001106(RNA polymerase II transcription corepressor activity);GO:0001558(regulation of cell growth);GO:0003682(chromatin binding);GO:0004864(protein phosphatase inhibitor activity);GO:0005515(protein binding);GO:0005634(nucleus);GO:0005665(DNA-directed RNA polymerase II, core complex);GO:0005737(cytoplasm);GO:0005…		7.06147	2.40407	0.340449	-1.55449	0.281849	0.528833	down	no
hsa_circ_0000932|chr19:39943995-39944161+|NM_001130824|SUPT5H	1.10256	2.38506	3.1152	2.87799	2.07434	2.95643	10.6162	14.9816	13.7057	GO:0000122(negative regulation of transcription from RNA polymerase II promoter);GO:0003682(chromatin binding);GO:0005515(protein binding);GO:0005634(nucleus);GO:0005654(nucleoplasm);GO:0006338(chromatin remodeling);GO:0006354(DNA-templated transcription, elongation);GO:0006355(regulation of transcription, DNA-templated);GO:0006357(regulation of transcription from RNA polymerase II promoter);GO:0…		13.1012	2.4186	0.184609	-2.43746	0.00375337	0.0526769	down	yes
hsa_circ_0000936|chr19:41089303-41089623+|NM_138392|SHKBP1	5.61192	4.2489	5.63864	3.77314	3.35943	4.65497	1.29537	3.42419	3.19951	GO:0005515(protein binding);GO:0051260(protein homooligomerization)		2.63969	4.54783	1.72286	0.78481	0.982513	0.999999	up	no
hsa_circ_0000940|chr19:45766370-45766625+|NM_001199867|MARK4	2.81187	1.47349	2.65797	2.42959	1.46261	2.38236	1.1719	1.20725	1.09449	GO:0000082(G1/S transition of mitotic cell cycle);GO:0000086(G2/M transition of mitotic cell cycle);GO:0000226(microtubule cytoskeleton organization);GO:0000930(gamma-tubulin complex);GO:0001578(microtubule bundle formation);GO:0004672(protein kinase activity);GO:0004674(protein serine/threonine kinase activity);GO:0005515(protein binding);GO:0005524(ATP binding);GO:0005737(cytoplasm);GO:0005813(…		1.15788	2.20298	1.9026	0.927971	0.999295	0.999999	up	no
hsa_circ_0000941|chr19:45781180-45781873+|NM_001199867|MARK4	0.998319	0.947809	1.6523	0.946185	1.58475	1.40662	1.42286	0.970892	0.824534	GO:0000082(G1/S transition of mitotic cell cycle);GO:0000086(G2/M transition of mitotic cell cycle);GO:0000226(microtubule cytoskeleton organization);GO:0000930(gamma-tubulin complex);GO:0001578(microtubule bundle formation);GO:0004672(protein kinase activity);GO:0004674(protein serine/threonine kinase activity);GO:0005515(protein binding);GO:0005524(ATP binding);GO:0005737(cytoplasm);GO:0005813(…		1.07276	1.256	1.17081	0.227505	0.284085	0.532165	up	no
hsa_circ_0000942|chr19:46020920-46021352+|NM_003370|VASP	8.92294	5.27113	10.2597	6.02399	6.07012	8.26818	5.03534	3.90142	2.51663	GO:0001843(neural tube closure);GO:0003779(actin binding);GO:0005515(protein binding);GO:0005522(profilin binding);GO:0005737(cytoplasm);GO:0005829(cytosol);GO:0005856(cytoskeleton);GO:0005886(plasma membrane);GO:0005923(bicellular tight junction);GO:0005925(focal adhesion);GO:0007411(axon guidance);GO:0008154(actin polymerization or depolymerization);GO:0015629(actin cytoskeleton);GO:0017124(SH3…	04510(Focal adhesion);04666(Fc gamma R-mediated phagocytosis);04670(Leukocyte transendothelial migration)	3.8178	7.46933	1.95645	0.96824	0.999007	0.999999	up	no
hsa_circ_0000944|chr19:47767859-47768203+|NM_015603|CCDC9	2.93894	2.14841	3.06548	3.17439	2.55809	3.27601	2.43282	2.02115	2.22447	GO:0044822(poly(A) RNA binding)		2.22614	2.86022	1.28483	0.361579	0.0896206	0.25178	up	no
hsa_circ_0000970|chr2:7160603-7170346+|NM_014746|RNF144A	2.81397	3.37331	6.20656	2.85648	5.1471	3.91244	1.9486	3.21525	2.66551	GO:0005515(protein binding);GO:0005794(Golgi apparatus);GO:0005886(plasma membrane);GO:0008270(zinc ion binding);GO:0016021(integral component of membrane);GO:0016567(protein ubiquitination);GO:0016874(ligase activity);GO:0030659(cytoplasmic vesicle membrane)		2.60979	4.05164	1.55248	0.634574	0.213155	0.434703	up	no
hsa_circ_0000972|chr2:9048750-9098771-|NM_138799|MBOAT2	0.885167	1.34527	2.83594	1.5996	1.91301	1.6112	1.20957	2.09961	1.33443	GO:0003841(1-acylglycerol-3-phosphate O-acyltransferase activity);GO:0005789(endoplasmic reticulum membrane);GO:0006644(phospholipid metabolic process);GO:0016021(integral component of membrane);GO:0036151(phosphatidylcholine acyl-chain remodeling);GO:0036152(phosphatidylethanolamine acyl-chain remodeling);GO:0044281(small molecule metabolic process);GO:0046474(glycerophospholipid biosynthetic pr…		1.54787	1.69836	1.09723	0.13386	0.81065	0.999999	up	no
hsa_circ_0000974|chr2:9650107-9668083-|NM_003183|ADAM17	2.61708	2.81247	3.32374	2.51513	3.09503	3.08915	4.3219	3.73002	4.55983	GO:0001666(response to hypoxia);GO:0001934(positive regulation of protein phosphorylation);GO:0002446(neutrophil mediated immunity);GO:0002467(germinal center formation);GO:0002690(positive regulation of leukocyte chemotaxis);GO:0004222(metalloendopeptidase activity);GO:0005112(Notch binding);GO:0005138(interleukin-6 receptor binding);GO:0005178(integrin binding);GO:0005515(protein binding);GO:00…	04330(Notch signaling pathway);05010(Alzheimer's disease);05120(Epithelial cell signaling in Helicobacter pylori infection)	4.20392	2.90877	0.691919	-0.531325	0.830672	0.999999	down	no
hsa_circ_0000976|chr2:10559859-10560261+|NM_002149|HPCAL1	6.6667	3.44707	4.35097	5.83459	3.39059	5.27889	1.62141	3.59212	1.09623	GO:0005509(calcium ion binding);GO:0005515(protein binding);GO:0007165(signal transduction);GO:0070062(extracellular exosome)		2.10325	4.82813	2.29556	1.19884	0.876665	0.999999	up	no
hsa_circ_0000978|chr2:15629017-15651474-|NM_015909|NBAS	2.5531	2.04916	2.41506	2.529	2.99463	2.72439	3.41182	2.55196	4.22587	GO:0000149(SNARE binding);GO:0000956(nuclear-transcribed mRNA catabolic process);GO:0005488(binding);GO:0005622(intracellular);GO:0005730(nucleolus);GO:0005737(cytoplasm);GO:0005783(endoplasmic reticulum);GO:0005794(Golgi apparatus);GO:0006890(retrograde vesicle-mediated transport, Golgi to ER);GO:0016020(membrane);GO:0031965(nuclear membrane);GO:0070939(Dsl1p complex);GO:2000623(negative regulat…		3.39655	2.54422	0.749061	-0.416845	0.640481	0.961977	down	no
hsa_circ_0000985|chr2:27822449-27824309+|NM_032434|ZNF512	0.922685	1.44767	1.89364	1.34448	1.63484	1.17081	1.69357	2.90778	1.68193	GO:0003677(DNA binding);GO:0005634(nucleus);GO:0005654(nucleoplasm);GO:0006351(transcription, DNA-templated);GO:0006355(regulation of transcription, DNA-templated);GO:0046872(metal ion binding)		2.09442	1.40235	0.669566	-0.578702	0.00135868	0.0298964	down	no
hsa_circ_0000987|chr2:30748452-30756180+|NM_182551|LCLAT1	2.26295	1.83974	2.33102	1.71242	1.11765	1.43239	1.99863	3.11013	1.89745	GO:0003841(1-acylglycerol-3-phosphate O-acyltransferase activity);GO:0005515(protein binding);GO:0005783(endoplasmic reticulum);GO:0005789(endoplasmic reticulum membrane);GO:0006644(phospholipid metabolic process);GO:0006654(phosphatidic acid biosynthetic process);GO:0007275(multicellular organismal development);GO:0008152(metabolic process);GO:0016020(membrane);GO:0016021(integral component of m…	00561(Glycerolipid metabolism);00564(Glycerophospholipid metabolism);01100(Metabolic pathways)	2.3354	1.78269	0.763335	-0.389612	0.206147	0.425439	down	no
hsa_circ_0000989|chr2:32602655-32631625+|NM_016252|BIRC6	2.72725	3.16831	3.05219	2.81787	3.59184	3.26989	4.44884	3.30485	4.70874	GO:0000922(spindle pole);GO:0001890(placenta development);GO:0004842(ubiquitin-protein transferase activity);GO:0004869(cysteine-type endopeptidase inhibitor activity);GO:0005515(protein binding);GO:0005737(cytoplasm);GO:0005768(endosome);GO:0005802(trans-Golgi network);GO:0005815(microtubule organizing center);GO:0006468(protein phosphorylation);GO:0006915(apoptotic process);GO:0007067(mitotic n…	04120(Ubiquitin mediated proteolysis)	4.15415	3.10456	0.74734	-0.420164	0.0163112	0.109159	down	no
hsa_circ_0000992|chr2:37543379-37544322-|NM_005813|PRKD3	3.18166	2.35817	2.54029	3.22068	2.75388	2.91297	4.76165	7.08233	3.30384	GO:0004672(protein kinase activity);GO:0004697(protein kinase C activity);GO:0005515(protein binding);GO:0005524(ATP binding);GO:0005622(intracellular);GO:0005654(nucleoplasm);GO:0005737(cytoplasm);GO:0006468(protein phosphorylation);GO:0007205(protein kinase C-activating G-protein coupled receptor signaling pathway);GO:0016020(membrane);GO:0016301(kinase activity);GO:0016772(transferase activity…		5.04928	2.82794	0.560069	-0.836324	0.782435	0.999999	down	no
hsa_circ_0000993|chr2:38545676-38546161-|NM_022374|ATL2	5.44718	5.29177	4.17205	4.74684	3.74631	5.54132	7.37643	9.49873	8.96738	GO:0003924(GTPase activity);GO:0005515(protein binding);GO:0005525(GTP binding);GO:0005783(endoplasmic reticulum);GO:0005789(endoplasmic reticulum membrane);GO:0007029(endoplasmic reticulum organization);GO:0007030(Golgi organization);GO:0008152(metabolic process);GO:0016020(membrane);GO:0016021(integral component of membrane);GO:0042802(identical protein binding);GO:0051260(protein homooligomeri…		8.61418	4.82424	0.560035	-0.836411	0.030629	0.145653	down	no
hsa_circ_0000994|chr2:40655612-40657444-|NM_021097|SLC8A1	2.32397	1.91621	2.89882	1.80682	1.60548	1.64452	3.70945	7.29631	3.64178	GO:0001666(response to hypoxia);GO:0001892(embryonic placenta development);GO:0002026(regulation of the force of heart contraction);GO:0002027(regulation of heart rate);GO:0002028(regulation of sodium ion transport);GO:0003007(heart morphogenesis);GO:0005432(calcium:sodium antiporter activity);GO:0005515(protein binding);GO:0005516(calmodulin binding);GO:0005739(mitochondrion);GO:0005829(cytosol)…	04020(Calcium signaling pathway);04260(Cardiac muscle contraction);04961(Endocrine and other factor-regulated calcium reabsorption);04974(Protein digestion and absorption);04978(Mineral absorption);05410(Hypertrophic cardiomyopathy (HCM));05412(Arrhythmogenic right ventricular cardiomyopathy (ARVC));05414(Dilated cardiomyopathy)	4.88251	2.03264	0.41631	-1.26427	0.697821	0.999999	down	no
hsa_circ_0000997|chr2:45773870-45789895-|NM_018079|SRBD1	2.47449	3.10335	3.50522	2.85577	3.8403	2.55079	4.49374	4.91589	7.28137	GO:0003676(nucleic acid binding);GO:0003723(RNA binding);GO:0006139(nucleobase-containing compound metabolic process)		5.56367	3.05499	0.549096	-0.86487	0.18365	0.392772	down	no
hsa_circ_0001002|chr2:48573339-48573890+|NM_002158|FOXN2	2.47238	1.65226	1.03789	1.42031	1.46861	1.53396	2.00664	2.19123	1.69629	GO:0003700(sequence-specific DNA binding transcription factor activity);GO:0005634(nucleus);GO:0005654(nucleoplasm);GO:0006351(transcription, DNA-templated);GO:0006355(regulation of transcription, DNA-templated);GO:0035914(skeletal muscle cell differentiation);GO:0043231(intracellular membrane-bounded organelle);GO:0043565(sequence-specific DNA binding)		1.96472	1.59757	0.813126	-0.298449	0.989313	0.999999	down	no
hsa_circ_0001005|chr2:53921020-53978078-|NM_016115|ASB3	6.39576	9.21827	9.17799	9.73446	11.1061	8.50835	4.28214	8.00529	8.73607	GO:0005515(protein binding);GO:0005622(intracellular);GO:0016567(protein ubiquitination);GO:0035556(intracellular signal transduction)		7.00783	9.02348	1.28763	0.364716	0.07815	0.232528	up	no
hsa_circ_0001006|chr2:55209650-55214834-|NM_020532|RTN4	48.6636	31.415	26.6183	26.3302	23.8161	34.1007	44.792	28.9671	38.5424	GO:0005515(protein binding);GO:0005622(intracellular);GO:0005635(nuclear envelope);GO:0005783(endoplasmic reticulum);GO:0005789(endoplasmic reticulum membrane);GO:0005886(plasma membrane);GO:0006915(apoptotic process);GO:0007399(nervous system development);GO:0007409(axonogenesis);GO:0007413(axonal fasciculation);GO:0012505(endomembrane system);GO:0016021(integral component of membrane);GO:002180…		37.4338	31.824	0.85014	-0.234228	0.00769497	0.0773085	down	no
hsa_circ_0001007|chr2:55808702-55816092-|NM_001122964|SMEK2	6.90032	4.98269	4.4852	5.88899	6.78924	5.66482	14.8707	16.4302	12.4082	GO:0005488(binding);GO:0005515(protein binding);GO:0005634(nucleus);GO:0005654(nucleoplasm);GO:0005737(cytoplasm);GO:0005815(microtubule organizing center);GO:0006470(protein dephosphorylation);GO:0019216(regulation of lipid metabolic process);GO:0030289(protein phosphatase 4 complex);GO:0045722(positive regulation of gluconeogenesis)		14.5697	5.78521	0.397072	-1.33253	0.0764109	0.230042	down	no
hsa_circ_0001009|chr2:58449076-58459247-|NM_018062|FANCL	6.73883	7.20608	5.60052	5.55743	6.30673	6.08064	7.06864	6.99314	9.01838	GO:0002230(positive regulation of defense response to virus by host);GO:0004842(ubiquitin-protein transferase activity);GO:0005515(protein binding);GO:0005635(nuclear envelope);GO:0005654(nucleoplasm);GO:0005737(cytoplasm);GO:0006281(DNA repair);GO:0006513(protein monoubiquitination);GO:0006974(cellular response to DNA damage stimulus);GO:0007276(gamete generation);GO:0008270(zinc ion binding);GO…	04120(Ubiquitin mediated proteolysis)	7.69339	6.24837	0.812174	-0.300139	0.0494705	0.182648	down	no
hsa_circ_0001011|chr2:61118817-61128218+|NM_002908|REL	10.7582	24.9604	16.1601	9.95304	11.6387	24.1762	13.2336	12.2543	32.5201	GO:0000122(negative regulation of transcription from RNA polymerase II promoter);GO:0000980(RNA polymerase II distal enhancer sequence-specific DNA binding);GO:0001205(RNA polymerase II distal enhancer sequence-specific DNA binding transcription factor activity involved in positive regulation of transcription);GO:0001816(cytokine production);GO:0003682(chromatin binding);GO:0003700(sequence-speci…		19.336	16.2744	0.841666	-0.24868	0.706385	0.999999	down	no
hsa_circ_0001016|chr2:61749745-61753656-|NM_003400|XPO1	3.09029	3.56245	4.23919	2.61886	5.30466	3.30239	5.17571	7.68994	6.37814	GO:0000055(ribosomal large subunit export from nucleus);GO:0000056(ribosomal small subunit export from nucleus);GO:0000122(negative regulation of transcription from RNA polymerase II promoter);GO:0000278(mitotic cell cycle);GO:0000776(kinetochore);GO:0003723(RNA binding);GO:0005215(transporter activity);GO:0005487(nucleocytoplasmic transporter activity);GO:0005488(binding);GO:0005515(protein bind…	03008(Ribosome biogenesis in eukaryotes);03013(RNA transport);05164(Influenza A)	6.41459	3.68631	0.574675	-0.799182	0.991763	0.999999	down	no
hsa_circ_0001017|chr2:61749745-61761038-|NM_003400|XPO1	2.84942	3.70971	5.10592	3.43938	6.29948	3.77286	4.54943	7.58709	7.90871	GO:0000055(ribosomal large subunit export from nucleus);GO:0000056(ribosomal small subunit export from nucleus);GO:0000122(negative regulation of transcription from RNA polymerase II promoter);GO:0000278(mitotic cell cycle);GO:0000776(kinetochore);GO:0003723(RNA binding);GO:0005215(transporter activity);GO:0005487(nucleocytoplasmic transporter activity);GO:0005488(binding);GO:0005515(protein bind…	03008(Ribosome biogenesis in eukaryotes);03013(RNA transport);05164(Influenza A)	6.68174	4.19613	0.627999	-0.671166	0.778187	0.999999	down	no
hsa_circ_0001018|chr2:62100136-62103369-|NM_006430|CCT4	3.13123	2.52823	1.77347	2.34508	1.99982	2.55079	4.23181	5.38684	3.21131	GO:0002199(zona pellucida receptor complex);GO:0005515(protein binding);GO:0005524(ATP binding);GO:0005654(nucleoplasm);GO:0005737(cytoplasm);GO:0005813(centrosome);GO:0005829(cytosol);GO:0005832(chaperonin-containing T-complex);GO:0005874(microtubule);GO:0006457(protein folding);GO:0007339(binding of sperm to zona pellucida);GO:0042470(melanosome);GO:0044267(cellular protein metabolic process);G…		4.27665	2.3881	0.558404	-0.840619	0.000409076	0.0148208	down	no
hsa_circ_0001020|chr2:64083439-64085070+|NM_006759|UGP2	40.39	27.3393	24.9576	24.4698	26.6759	25.2233	77.6301	73.2332	50.9305	GO:0003983(UTP:glucose-1-phosphate uridylyltransferase activity);GO:0005515(protein binding);GO:0005536(glucose binding);GO:0005634(nucleus);GO:0005737(cytoplasm);GO:0005829(cytosol);GO:0005975(carbohydrate metabolic process);GO:0005978(glycogen biosynthetic process);GO:0006006(glucose metabolic process);GO:0006011(UDP-glucose metabolic process);GO:0006065(UDP-glucuronate biosynthetic process);GO…	00040(Pentose and glucuronate interconversions);00052(Galactose metabolism);00500(Starch and sucrose metabolism);00520(Amino sugar and nucleotide sugar metabolism);01100(Metabolic pathways)	67.2646	28.176	0.418882	-1.25538	0.0624417	0.205557	down	no
hsa_circ_0001021|chr2:64778576-64780543+|NM_017657|AFTPH	2.22492	1.55143	1.46439	1.45295	1.86415	2.01663	4.28942	3.60776	3.10354	GO:0005634(nucleus);GO:0005654(nucleoplasm);GO:0005737(cytoplasm);GO:0005794(Golgi apparatus);GO:0005829(cytosol);GO:0015031(protein transport);GO:0030121(AP-1 adaptor complex);GO:0030276(clathrin binding);GO:0043231(intracellular membrane-bounded organelle)		3.66691	1.76241	0.480626	-1.05701	0.332884	0.596162	down	no
hsa_circ_0001023|chr2:68717321-68772444+|NM_173545|APLF	1.29289	0.72192	1.19102	0.978216	1.07106	0.993085	0.856765	1.0519	0.950793	GO:0000012(single strand break repair);GO:0000166(nucleotide binding);GO:0003906(DNA-(apurinic or apyrimidinic site) lyase activity);GO:0004520(endodeoxyribonuclease activity);GO:0004930(G-protein coupled receptor activity);GO:0005515(protein binding);GO:0005634(nucleus);GO:0005654(nucleoplasm);GO:0005829(cytosol);GO:0006302(double-strand break repair);GO:0006974(cellular response to DNA damage s…		0.953154	1.04137	1.09255	0.127696	0.0265754	0.136084	up	no
hsa_circ_0001025|chr2:69565029-69565697-|NM_002056|GFPT1	1.26259	1.1788	1.30142	1.12125	1.62323	1.37743	3.31673	3.61072	3.98425	GO:0004360(glutamine-fructose-6-phosphate transaminase (isomerizing) activity);GO:0005829(cytosol);GO:0005975(carbohydrate metabolic process);GO:0006048(UDP-N-acetylglucosamine biosynthetic process);GO:0006112(energy reserve metabolic process);GO:0006488(dolichol-linked oligosaccharide biosynthetic process);GO:0006541(glutamine metabolic process);GO:0008152(metabolic process);GO:0018279(protein N…	00250(Alanine, aspartate and glutamate metabolism);00520(Amino sugar and nucleotide sugar metabolism);01100(Metabolic pathways)	3.63723	1.31079	0.36038	-1.47241	0.0677926	0.214344	down	no
hsa_circ_0001028|chr2:71590282-71597135+|NM_014497|ZNF638	6.11441	6.67166	5.12604	5.5274	6.53116	5.80104	9.97599	8.86334	10.5176	GO:0000166(nucleotide binding);GO:0003676(nucleic acid binding);GO:0003690(double-stranded DNA binding);GO:0003723(RNA binding);GO:0005634(nucleus);GO:0005654(nucleoplasm);GO:0005737(cytoplasm);GO:0006351(transcription, DNA-templated);GO:0006355(regulation of transcription, DNA-templated);GO:0008270(zinc ion binding);GO:0008380(RNA splicing);GO:0016607(nuclear speck);GO:0043231(intracellular memb…		9.78563	5.96195	0.609256	-0.71488	0.7881	0.999999	down	no
hsa_circ_0001032|chr2:74300675-74307718+|NM_144993|TET3	3.10931	3.25772	7.95278	6.94791	4.39475	5.4284	4.50198	3.57755	4.43176	GO:0001939(female pronucleus);GO:0001940(male pronucleus);GO:0003677(DNA binding);GO:0005515(protein binding);GO:0005737(cytoplasm);GO:0006493(protein O-linked glycosylation);GO:0008270(zinc ion binding);GO:0010467(gene expression);GO:0035511(oxidative DNA demethylation);GO:0040029(regulation of gene expression, epigenetic);GO:0044727(DNA demethylation of male pronucleus);GO:0045944(positive regu…		4.17043	5.18181	1.24251	0.313261	0.21131	0.432659	up	no
hsa_circ_0001037|chr2:85584089-85584375+|NM_032213|ELMOD3	1.04155	0.715241	0.919255	0.616472	0.641412	0.691154	0.569762	0.711276	0.860009	GO:0005096(GTPase activator activity);GO:0005515(protein binding);GO:0005737(cytoplasm);GO:0005856(cytoskeleton);GO:0032420(stereocilium);GO:0043547(positive regulation of GTPase activity);GO:0060091(kinocilium)		0.713682	0.770847	1.0801	0.111162	0.00283053	0.0456305	up	no
hsa_circ_0001039|chr2:86335472-86346167+|NM_017952|PTCD3	15.232	13.0909	11.2553	12.1094	14.2748	12.6503	13.3332	11.4482	12.9121	GO:0005739(mitochondrion);GO:0005743(mitochondrial inner membrane);GO:0006417(regulation of translation);GO:0006996(organelle organization);GO:0019843(rRNA binding);GO:0032543(mitochondrial translation);GO:0043024(ribosomal small subunit binding);GO:0044822(poly(A) RNA binding);GO:0070124(mitochondrial translational initiation);GO:0070125(mitochondrial translational elongation);GO:0070126(mitocho…		12.5645	13.1021	1.04279	0.0604449	0.00317366	0.0486431	up	no
hsa_circ_0001050|chr2:99786012-99787892-|NM_138798|MITD1	6.73469	4.69905	4.49371	3.10225	5.65207	4.02776	13.4513	18.1567	9.3944	GO:0000281(mitotic cytokinesis);GO:0000920(cell separation after cytokinesis);GO:0005515(protein binding);GO:0019898(extrinsic component of membrane);GO:0019904(protein domain specific binding);GO:0030496(midbody);GO:0031902(late endosome membrane);GO:0032091(negative regulation of protein binding);GO:0035091(phosphatidylinositol binding);GO:0042803(protein homodimerization activity);GO:0043231(i…		13.6675	4.78492	0.350095	-1.51418	0.0125901	0.097162	down	yes
hsa_circ_0001051|chr2:99802639-99812219+|NR_028356|MRPL30	3.57737	4.83786	4.24463	4.46679	5.95695	4.22186	5.6322	5.82003	4.22173	GO:0044822(poly(A) RNA binding)		5.22465	4.55091	0.871046	-0.19918	0.502626	0.810457	down	no
hsa_circ_0001053|chr2:100078957-100081447-|NM_016316|REV1	2.74241	3.63906	2.77646	3.09286	3.88861	3.98742	4.36898	3.69968	4.78618	GO:0000287(magnesium ion binding);GO:0003684(damaged DNA binding);GO:0003887(DNA-directed DNA polymerase activity);GO:0005515(protein binding);GO:0005654(nucleoplasm);GO:0006260(DNA replication);GO:0006281(DNA repair);GO:0009411(response to UV);GO:0016779(nucleotidyltransferase activity);GO:0017125(deoxycytidyl transferase activity);GO:0019985(translesion synthesis);GO:0042276(error-prone transle…		4.28495	3.35447	0.78285	-0.353192	0.00619414	0.0697021	down	no
hsa_circ_0001055|chr2:100623093-100625394-|NM_001025108|AFF3	0.377317	0.402358	1.48385	0.915541	0.752372	0.615121	0.392537	1.5042	0.558248	GO:0003690(double-stranded DNA binding);GO:0005634(nucleus);GO:0005654(nucleoplasm);GO:0005737(cytoplasm);GO:0006351(transcription, DNA-templated);GO:0006355(regulation of transcription, DNA-templated);GO:0034612(response to tumor necrosis factor);GO:0035116(embryonic hindlimb morphogenesis)		0.818328	0.75776	0.925986	-0.110938	0.0062086	0.0697021	down	no
hsa_circ_0001057|chr2:101874252-101881509+|NM_017546|C2orf29	3.66519	3.8925	4.59982	4.27923	4.89267	2.94104	3.89222	3.40682	3.40959	GO:0000288(nuclear-transcribed mRNA catabolic process, deadenylation-dependent decay);GO:0000289(nuclear-transcribed mRNA poly(A) tail shortening);GO:0003674(molecular_function);GO:0005515(protein binding);GO:0005634(nucleus);GO:0005829(cytosol);GO:0006351(transcription, DNA-templated);GO:0006355(regulation of transcription, DNA-templated);GO:0006417(regulation of translation);GO:0008283(cell pro…		3.56954	4.04508	1.13322	0.180427	0.97837	0.999999	up	no
hsa_circ_0001058|chr2:101910475-101911643-|NM_173647|RNF149	5.33824	3.69801	4.29615	3.3473	3.58689	4.60094	6.3936	7.14494	6.66149	GO:0005515(protein binding);GO:0008270(zinc ion binding);GO:0016020(membrane);GO:0016021(integral component of membrane);GO:0016567(protein ubiquitination);GO:0016874(ligase activity);GO:0031647(regulation of protein stability);GO:0035690(cellular response to drug);GO:0043409(negative regulation of MAPK cascade);GO:0061630(ubiquitin protein ligase activity);GO:0070062(extracellular exosome)		6.73334	4.14459	0.615532	-0.700095	0.00109302	0.0265201	down	no
hsa_circ_0001061|chr2:109455640-109473426+|NM_144978|CCDC138	0.970873	1.83875	1.59278	1.12503	1.30611	1.06372	0.830313	1.08693	1.45905			1.12543	1.31621	1.16952	0.225912	0.134624	0.320445	up	no
hsa_circ_0001062|chr2:113057425-113057606+|NM_198581|ZC3H6	0.758392	0.510395	0.714258	0.502758	0.775696	0.451903	1.63386	1.57899	1.83075	GO:0003674(molecular_function);GO:0005575(cellular_component);GO:0008150(biological_process);GO:0046872(metal ion binding)		1.6812	0.6189	0.36813	-1.44171	0.0768674	0.230715	down	no
hsa_circ_0001064|chr2:120830753-120836157+|NM_001184939|EPB41L5	27.0887	19.2185	14.1231	18.4336	27.868	24.4225	24.5372	17.2683	35.9487	GO:0000904(cell morphogenesis involved in differentiation);GO:0001701(in utero embryonic development);GO:0001756(somitogenesis);GO:0001837(epithelial to mesenchymal transition);GO:0001839(neural plate morphogenesis);GO:0001954(positive regulation of cell-matrix adhesion);GO:0003382(epithelial cell morphogenesis);GO:0003383(apical constriction);GO:0005515(protein binding);GO:0005634(nucleus);GO:00…		25.918	21.8591	0.843392	-0.245725	0.00289483	0.0462044	down	no
hsa_circ_0001069|chr2:136389287-136396692+|NM_015361|R3HDM1	1.02576	0.824377	1.0561	1.06712	1.13204	0.993269	1.45504	1.8846	1.41188	GO:0003676(nucleic acid binding);GO:0044822(poly(A) RNA binding)		1.58384	1.01644	0.641759	-0.639896	0.997776	0.999999	down	no
hsa_circ_0001070|chr2:136432901-136437894+|NM_015361|R3HDM1	0.839448	0.577951	0.828851	0.848209	0.959039	0.916126	0.512162	0.281772	0.585307	GO:0003676(nucleic acid binding);GO:0044822(poly(A) RNA binding)		0.459747	0.828271	1.80158	0.849261	0.983968	0.999999	up	no
hsa_circ_0001072|chr2:144966169-144969146-|NM_024659|GTDC1	1.30569	1.21923	2.2406	0.65324	1.30161	1.12327	1.7179	4.532	2.07272	GO:0009058(biosynthetic process);GO:0016757(transferase activity, transferring glycosyl groups)		2.77421	1.30727	0.471224	-1.08551	0.119231	0.296962	down	no
hsa_circ_0001073|chr2:148653869-148657467+|NM_001616|ACVR2A	7.40724	4.77113	5.6915	5.32432	6.24862	5.13017	10.769	8.69234	6.06673	GO:0001702(gastrulation with mouth forming second);GO:0001934(positive regulation of protein phosphorylation);GO:0004672(protein kinase activity);GO:0004674(protein serine/threonine kinase activity);GO:0004675(transmembrane receptor protein serine/threonine kinase activity);GO:0004702(receptor signaling protein serine/threonine kinase activity);GO:0005515(protein binding);GO:0005524(ATP binding);…	04060(Cytokine-cytokine receptor interaction);04350(TGF-beta signaling pathway)	8.50937	5.76216	0.677155	-0.562442	0.00532745	0.0646507	down	no
hsa_circ_0001074|chr2:148730307-148733544-|NM_002552|ORC4	5.34814	3.54474	2.95391	4.08933	3.62839	4.22492	7.28222	6.46432	7.49576	GO:0000082(G1/S transition of mitotic cell cycle);GO:0000166(nucleotide binding);GO:0000278(mitotic cell cycle);GO:0000808(origin recognition complex);GO:0003677(DNA binding);GO:0003688(DNA replication origin binding);GO:0005515(protein binding);GO:0005524(ATP binding);GO:0005634(nucleus);GO:0005654(nucleoplasm);GO:0005664(nuclear origin of replication recognition complex);GO:0005730(nucleolus);G…		7.08077	3.9649	0.559954	-0.83662	0.0248693	0.131952	down	no
hsa_circ_0001079|chr2:169018296-169038600-|NM_013233|STK39	0.619422	1.47999	3.23021	1.07791	1.42527	0.925056	1.95715	2.30405	1.33799	GO:0001933(negative regulation of protein phosphorylation);GO:0004672(protein kinase activity);GO:0004674(protein serine/threonine kinase activity);GO:0004702(receptor signaling protein serine/threonine kinase activity);GO:0005515(protein binding);GO:0005524(ATP binding);GO:0005634(nucleus);GO:0005737(cytoplasm);GO:0005856(cytoskeleton);GO:0006468(protein phosphorylation);GO:0006950(response to s…		1.8664	1.45964	0.782064	-0.354642	0.999984	0.999999	down	no
hsa_circ_0001080|chr2:170401230-170413807-|NM_024622|FASTKD1	1.05146	1.07914	1.11168	0.975953	1.30073	1.07031	1.32915	1.64489	1.14908	GO:0004672(protein kinase activity);GO:0005739(mitochondrion);GO:0006468(protein phosphorylation);GO:0044822(poly(A) RNA binding);GO:0045333(cellular respiration)		1.37438	1.09821	0.799062	-0.323621	0.000358946	0.0137339	down	no
hsa_circ_0001081|chr2:172305190-172314987+|NM_025000|DCAF17	0.625264	0.67105	0.587464	0.756179	0.914215	0.769703	1.09571	1.26419	0.913788	GO:0005730(nucleolus);GO:0016021(integral component of membrane);GO:0016567(protein ubiquitination);GO:0080008(Cul4-RING E3 ubiquitin ligase complex)		1.09123	0.720646	0.660399	-0.598591	0.140559	0.329629	down	no
hsa_circ_0001083|chr2:190656515-190682906+|NM_001128143|PMS1	3.22236	2.95808	3.35266	3.27877	4.7159	3.24247	5.7472	6.40214	5.54074	GO:0003677(DNA binding);GO:0003697(single-stranded DNA binding);GO:0005524(ATP binding);GO:0005634(nucleus);GO:0006298(mismatch repair);GO:0008152(metabolic process);GO:0016887(ATPase activity);GO:0030983(mismatched DNA binding);GO:0032389(MutLalpha complex)		5.89669	3.4617	0.587058	-0.768424	0.491433	0.796171	down	no
hsa_circ_0001085|chr2:191765289-191789319+|NM_014905|GLS	4.96603	3.27984	9.54752	5.21129	7.09175	4.88541	14.4596	23.5621	9.67306	GO:0001967(suckling behavior);GO:0002087(regulation of respiratory gaseous exchange by neurological system process);GO:0004359(glutaminase activity);GO:0005515(protein binding);GO:0005739(mitochondrion);GO:0005759(mitochondrial matrix);GO:0005829(cytosol);GO:0006367(transcription initiation from RNA polymerase II promoter);GO:0006537(glutamate biosynthetic process);GO:0006541(glutamine metabolic …	00250(Alanine, aspartate and glutamate metabolism);00330(Arginine and proline metabolism);00471(D-Glutamine and D-glutamate metabolism);00910(Nitrogen metabolism);01100(Metabolic pathways);04724(Glutamatergic synapse);04964(Proximal tubule bicarbonate reclamation)	15.8983	5.83031	0.366726	-1.44723	0.992555	0.999999	down	no
hsa_circ_0001086|chr2:197521356-197542085+|NM_001080539|CCDC150	0.355517	0.633631	0.296659	0.290133	0.387481	0.265898	0.289765	0.331006	0.430542	GO:0005515(protein binding)		0.350438	0.371553	1.06025	0.0844104	0.13028	0.313515	up	no
hsa_circ_0001087|chr2:197872529-197873755-|NM_001195144|ANKRD44	2.11541	1.72975	3.27324	1.74857	3.20382	1.45589	2.6563	3.31021	2.65332	GO:0005515(protein binding)		2.87327	2.25445	0.784626	-0.349923	0.514813	0.824668	down	no
hsa_circ_0001091|chr2:201873695-201876195-|NM_173822|FAM126B	2.6434	2.78015	2.21322	2.03055	4.12705	2.71034	2.68983	2.22279	3.50285	GO:0005515(protein binding);GO:0005622(intracellular)		2.80515	2.75078	0.980618	-0.0282373	0.926747	0.999999	down	no
hsa_circ_0001092|chr2:202010100-202014558+|NM_003879|CFLAR	11.8426	11.6582	18.6228	14.396	21.9453	13.5791	10.8671	13.4533	14.5886	GO:0002020(protease binding);GO:0004197(cysteine-type endopeptidase activity);GO:0005123(death receptor binding);GO:0005515(protein binding);GO:0005737(cytoplasm);GO:0005829(cytosol);GO:0006508(proteolysis);GO:0006915(apoptotic process);GO:0006919(activation of cysteine-type endopeptidase activity involved in apoptotic process);GO:0007519(skeletal muscle tissue development);GO:0008047(enzyme acti…	04210(Apoptosis);05142(Chagas disease (American trypanosomiasis))	12.9697	15.3407	1.18281	0.242224	0.015627	0.106691	up	no
hsa_circ_0001093|chr2:202625603-202626541-|NM_020919|ALS2	2.40817	1.88138	1.67661	1.55829	1.51939	2.19553	2.40638	1.37698	1.5539	GO:0001662(behavioral fear response);GO:0001701(in utero embryonic development);GO:0001726(ruffle);GO:0001881(receptor recycling);GO:0005085(guanyl-nucleotide exchange factor activity);GO:0005087(Ran guanyl-nucleotide exchange factor activity);GO:0005089(Rho guanyl-nucleotide exchange factor activity);GO:0005515(protein binding);GO:0005737(cytoplasm);GO:0005769(early endosome);GO:0005813(centroso…	05014(Amyotrophic lateral sclerosis (ALS))	1.77909	1.87323	1.05292	0.0743912	0.596936	0.915988	up	no
hsa_circ_0001095|chr2:208841374-208842310-|NM_001080475|PLEKHM3	4.65105	4.21582	3.64638	4.23926	5.55917	5.03933	3.71401	4.75687	3.15337	GO:0005622(intracellular);GO:0035556(intracellular signal transduction);GO:0046872(metal ion binding)		3.87475	4.5585	1.17646	0.234457	0.0630923	0.206516	up	no
hsa_circ_0001098|chr2:215632205-215646233-|NM_000465|BARD1	0.264345	0.164027	0.352606	0.222131	0.342153	0.234037	0.294674	0.543163	0.43553	GO:0000151(ubiquitin ligase complex);GO:0001894(tissue homeostasis);GO:0003723(RNA binding);GO:0004842(ubiquitin-protein transferase activity);GO:0005515(protein binding);GO:0005634(nucleus);GO:0005654(nucleoplasm);GO:0005730(nucleolus);GO:0005737(cytoplasm);GO:0006281(DNA repair);GO:0006974(cellular response to DNA damage stimulus);GO:0007050(cell cycle arrest);GO:0008270(zinc ion binding);GO:00…		0.424456	0.263217	0.620127	-0.689363	0.293964	0.545093	down	no
hsa_circ_0001102|chr2:224758950-224760347-|NM_020830|WDFY1	2.475	2.27508	2.41959	2.82338	3.19587	2.45734	3.25852	3.19203	2.99096	GO:0005515(protein binding);GO:0005545(1-phosphatidylinositol binding);GO:0005634(nucleus);GO:0005769(early endosome);GO:0005829(cytosol);GO:0008150(biological_process);GO:0008270(zinc ion binding);GO:0046872(metal ion binding)		3.14717	2.60771	0.828589	-0.271271	0.00608491	0.0691029	down	no
hsa_circ_0001103|chr2:224862831-224866639-|NM_001136530|SERPINE2	1.07873	2.05695	3.05641	1.25146	1.29664	1.3927	1.04342	9.20841	0.402689	GO:0004867(serine-type endopeptidase inhibitor activity);GO:0005102(receptor binding);GO:0005515(protein binding);GO:0005539(glycosaminoglycan binding);GO:0005576(extracellular region);GO:0005615(extracellular space);GO:0005829(cytosol);GO:0007566(embryo implantation);GO:0007596(blood coagulation);GO:0008201(heparin binding);GO:0008285(negative regulation of cell proliferation);GO:0009314(respons…		3.55151	1.68882	0.475521	-1.07242	0.0111485	0.0921598	down	yes
hsa_circ_0001104|chr2:227729319-227729842+|NM_032276|RHBDD1	1.84689	1.03039	1.39881	1.57465	1.44939	1.50706	0.969334	1.39587	0.91119	GO:0004175(endopeptidase activity);GO:0004252(serine-type endopeptidase activity);GO:0005515(protein binding);GO:0005739(mitochondrion);GO:0005783(endoplasmic reticulum);GO:0005789(endoplasmic reticulum membrane);GO:0006508(proteolysis);GO:0006915(apoptotic process);GO:0008233(peptidase activity);GO:0010954(positive regulation of protein processing);GO:0016021(integral component of membrane);GO:0…		1.09213	1.46786	1.34404	0.426574	0.151435	0.346366	up	no
hsa_circ_0001110|chr2:231940224-231951895+|NM_001191037|PSMD1	2.5041	3.09133	2.73014	2.02334	2.56386	2.28403	3.55502	3.80577	3.37494	GO:0000082(G1/S transition of mitotic cell cycle);GO:0000209(protein polyubiquitination);GO:0000278(mitotic cell cycle);GO:0000502(proteasome complex);GO:0002223(stimulatory C-type lectin receptor signaling pathway);GO:0002474(antigen processing and presentation of peptide antigen via MHC class I);GO:0002479(antigen processing and presentation of exogenous peptide antigen via MHC class I, TAP-dep…	03050(Proteasome)	3.57858	2.5328	0.707767	-0.498653	0.978811	0.999999	down	no
hsa_circ_0001112|chr2:234296902-234299129+|NM_152879|DGKD	4.35774	4.949	5.30748	5.56896	6.72542	6.8162	5.97239	4.28279	6.40527	GO:0004143(diacylglycerol kinase activity);GO:0005515(protein binding);GO:0007205(protein kinase C-activating G-protein coupled receptor signaling pathway);GO:0016301(kinase activity);GO:0035556(intracellular signal transduction)		5.55349	5.6208	1.01212	0.0173825	0.808383	0.999999	up	no
hsa_circ_0001113|chr2:234343025-234350641+|NM_152879|DGKD	6.8182	5.0075	8.07217	5.86224	6.17318	9.80534	2.53966	2.58404	3.31923	GO:0004143(diacylglycerol kinase activity);GO:0005515(protein binding);GO:0007205(protein kinase C-activating G-protein coupled receptor signaling pathway);GO:0016301(kinase activity);GO:0035556(intracellular signal transduction)		2.81431	6.95644	2.47181	1.30557	0.0577455	0.196844	up	no
hsa_circ_0001115|chr2:234358627-234360706+|NM_152879|DGKD	2.7545	1.75497	2.99336	2.78322	3.77768	3.69815	0.866766	1.41352	1.12842	GO:0004143(diacylglycerol kinase activity);GO:0005515(protein binding);GO:0007205(protein kinase C-activating G-protein coupled receptor signaling pathway);GO:0016301(kinase activity);GO:0035556(intracellular signal transduction)		1.13623	2.96031	2.60537	1.38149	0.179671	0.387143	up	no
hsa_circ_0001116|chr2:239090705-239093928-|NM_030768|ILKAP	1.52044	1.86026	1.72272	1.65688	1.92232	1.73142	1.98924	1.45906	2.03639	GO:0003824(catalytic activity);GO:0004722(protein serine/threonine phosphatase activity);GO:0005515(protein binding);GO:0005737(cytoplasm);GO:0006470(protein dephosphorylation);GO:0007229(integrin-mediated signaling pathway);GO:0008152(metabolic process);GO:0016301(kinase activity);GO:0016310(phosphorylation);GO:0046872(metal ion binding)		1.82823	1.73567	0.949373	-0.0749529	0.248777	0.483845	down	no
hsa_circ_0001118|chr2:240929490-240946787-|NM_004544|NDUFA10	8.88307	10.9784	12.3041	12.3144	14.0163	13.1171	14.8261	13.2889	13.3114	GO:0005524(ATP binding);GO:0006139(nucleobase-containing compound metabolic process);GO:0019206(nucleoside kinase activity)		13.8088	11.9356	0.864346	-0.210319	0.0851193	0.244203	down	no
hsa_circ_0001119|chr2:240929490-240954277-|NM_004544|NDUFA10	13.4794	14.3601	15.869	13.9629	17.4641	16.8443	14.6717	12.4794	13.7398	GO:0005524(ATP binding);GO:0006139(nucleobase-containing compound metabolic process);GO:0019206(nucleoside kinase activity)		13.6303	15.33	1.1247	0.169537	0.00417722	0.0564626	up	no
hsa_circ_0001121|chr2:242346951-242375953+|NM_014808|FARP2	1.75191	2.36111	3.0711	2.58374	3.11034	3.2083	2.0787	1.82229	2.62147	GO:0005089(Rho guanyl-nucleotide exchange factor activity);GO:0005737(cytoplasm);GO:0005829(cytosol);GO:0005856(cytoskeleton);GO:0007155(cell adhesion);GO:0007411(axon guidance);GO:0008092(cytoskeletal protein binding);GO:0016322(neuron remodeling);GO:0016601(Rac protein signal transduction);GO:0019898(extrinsic component of membrane);GO:0030316(osteoclast differentiation);GO:0030676(Rac guanyl-n…	04520(Adherens junction)	2.17416	2.68108	1.23316	0.30236	0.974023	0.999999	up	no
hsa_circ_0001123|chr2:242407554-242407792+|NM_014808|FARP2	1.38697	1.07205	1.68284	1.49526	1.08511	1.10739	0.287393	0.32303	0.272718	GO:0005089(Rho guanyl-nucleotide exchange factor activity);GO:0005737(cytoplasm);GO:0005829(cytosol);GO:0005856(cytoskeleton);GO:0007155(cell adhesion);GO:0007411(axon guidance);GO:0008092(cytoskeletal protein binding);GO:0016322(neuron remodeling);GO:0016601(Rac protein signal transduction);GO:0019898(extrinsic component of membrane);GO:0030316(osteoclast differentiation);GO:0030676(Rac guanyl-n…	04520(Adherens junction)	0.29438	1.30494	4.43283	2.14823	0.999915	0.999999	up	no
hsa_circ_0001124|chr2:242644067-242651486+|NM_032329|ING5	2.30128	2.85695	4.39385	4.20914	4.95447	4.56456	2.3915	1.99809	3.23958	GO:0003682(chromatin binding);GO:0005515(protein binding);GO:0005634(nucleus);GO:0005654(nucleoplasm);GO:0006260(DNA replication);GO:0006325(chromatin organization);GO:0006351(transcription, DNA-templated);GO:0006473(protein acetylation);GO:0008270(zinc ion binding);GO:0008285(negative regulation of cell proliferation);GO:0016573(histone acetylation);GO:0035064(methylated histone binding);GO:0043…		2.54306	3.88004	1.52574	0.609509	0.98842	0.999999	up	no
hsa_circ_0001127|chr20:2967410-2969120+|NM_080841|PTPRA	3.02539	3.56685	3.66535	2.70282	2.90021	2.5177	2.03894	2.78932	2.30821	GO:0004725(protein tyrosine phosphatase activity);GO:0005001(transmembrane receptor protein tyrosine phosphatase activity);GO:0005515(protein binding);GO:0005886(plasma membrane);GO:0005887(integral component of plasma membrane);GO:0006468(protein phosphorylation);GO:0006470(protein dephosphorylation);GO:0007411(axon guidance);GO:0008286(insulin receptor signaling pathway);GO:0016311(dephosphoryl…		2.37882	3.06305	1.28763	0.364724	0.998053	0.999999	up	no
hsa_circ_0001130|chr20:7976672-7990962-|NM_021156|TMX4	33.1576	27.8632	34.887	19.6445	29.6317	38.524	23.6157	28.983	35.6415	GO:0003756(protein disulfide isomerase activity);GO:0005623(cell);GO:0006457(protein folding);GO:0016021(integral component of membrane);GO:0034976(response to endoplasmic reticulum stress);GO:0045454(cell redox homeostasis);GO:0055114(oxidation-reduction process)		29.4134	30.618	1.04096	0.0579088	0.00597465	0.0687234	up	no
hsa_circ_0001134|chr20:21319681-21324846+|NM_012255|XRN2	5.83668	6.41927	6.03926	5.08604	7.5874	6.60435	17.3894	13.6326	13.8123	GO:0000738(DNA catabolic process, exonucleolytic);GO:0001147(transcription termination site sequence-specific DNA binding);GO:0003676(nucleic acid binding);GO:0004518(nuclease activity);GO:0004527(exonuclease activity);GO:0004534(5'-3' exoribonuclease activity);GO:0005515(protein binding);GO:0005634(nucleus);GO:0005730(nucleolus);GO:0006139(nucleobase-containing compound metabolic process);GO:000…	03008(Ribosome biogenesis in eukaryotes);03018(RNA degradation)	14.9448	6.26217	0.41902	-1.25491	0.998675	0.999999	down	no
hsa_circ_0001137|chr20:31376659-31380576+|NM_175849|DNMT3B	0.920203	0.704713	0.516827	0.690225	0.522362	0.926474	0.292974	0.340757	0.397998	GO:0000122(negative regulation of transcription from RNA polymerase II promoter);GO:0000792(heterochromatin);GO:0001666(response to hypoxia);GO:0003677(DNA binding);GO:0003682(chromatin binding);GO:0003714(transcription corepressor activity);GO:0003886(DNA (cytosine-5-)-methyltransferase activity);GO:0005515(protein binding);GO:0005634(nucleus);GO:0005654(nucleoplasm);GO:0005720(nuclear heterochr…	00270(Cysteine and methionine metabolism);01100(Metabolic pathways)	0.343909	0.713467	2.07458	1.05282	0.999955	0.999999	up	no
hsa_circ_0001141|chr20:33001547-33037285+|NM_031483|ITCH	6.33475	7.75338	6.548	8.97261	8.80061	8.67586	7.4272	5.3466	9.64252	GO:0000209(protein polyubiquitination);GO:0001558(regulation of cell growth);GO:0002669(positive regulation of T cell anergy);GO:0004842(ubiquitin-protein transferase activity);GO:0005515(protein binding);GO:0005634(nucleus);GO:0005737(cytoplasm);GO:0005829(cytosol);GO:0005886(plasma membrane);GO:0005938(cell cortex);GO:0006511(ubiquitin-dependent protein catabolic process);GO:0006915(apoptotic p…	04120(Ubiquitin mediated proteolysis);04144(Endocytosis)	7.47211	7.84753	1.05024	0.0707239	0.222338	0.447018	up	no
hsa_circ_0001147|chr20:34304661-34313077-|NM_001242600|RBM39	6.2889	7.87096	7.73095	6.28212	8.38547	6.66316	8.74823	7.6772	9.83682	GO:0000166(nucleotide binding);GO:0003676(nucleic acid binding);GO:0003723(RNA binding);GO:0005515(protein binding);GO:0005634(nucleus);GO:0005654(nucleoplasm);GO:0005815(microtubule organizing center);GO:0006351(transcription, DNA-templated);GO:0006355(regulation of transcription, DNA-templated);GO:0006396(RNA processing);GO:0006397(mRNA processing);GO:0008380(RNA splicing);GO:0015630(microtubul…		8.75409	7.20359	0.822883	-0.28124	0.995812	0.999999	down	no
hsa_circ_0001148|chr20:34309661-34313077-|NM_001242600|RBM39	4.55104	4.8188	4.92805	4.26898	5.08766	4.31084	7.61204	7.05501	7.30852	GO:0000166(nucleotide binding);GO:0003676(nucleic acid binding);GO:0003723(RNA binding);GO:0005515(protein binding);GO:0005634(nucleus);GO:0005654(nucleoplasm);GO:0005815(microtubule organizing center);GO:0006351(transcription, DNA-templated);GO:0006355(regulation of transcription, DNA-templated);GO:0006396(RNA processing);GO:0006397(mRNA processing);GO:0008380(RNA splicing);GO:0015630(microtubul…		7.32519	4.66089	0.636283	-0.652259	0.590071	0.90869	down	no
hsa_circ_0001152|chr20:35539620-35540955-|NM_015474|SAMHD1	9.65478	9.1049	15.3679	11.384	13.8992	8.73872	10.0975	31.7714	12.1454	GO:0003676(nucleic acid binding);GO:0003723(RNA binding);GO:0005515(protein binding);GO:0005622(intracellular);GO:0005634(nucleus);GO:0005654(nucleoplasm);GO:0005886(plasma membrane);GO:0006203(dGTP catabolic process);GO:0006955(immune response);GO:0008270(zinc ion binding);GO:0008832(dGTPase activity);GO:0019221(cytokine-mediated signaling pathway);GO:0032567(dGTP binding);GO:0045088(regulation …		18.0047	11.3583	0.630848	-0.664635	0.600776	0.920501	down	no
hsa_circ_0001159|chr20:40161688-40179999-|NM_032221|CHD6	2.90225	3.15995	4.79142	4.05056	5.73	3.86769	4.41351	3.14975	4.24967	GO:0001221(transcription cofactor binding);GO:0003676(nucleic acid binding);GO:0003677(DNA binding);GO:0003682(chromatin binding);GO:0005515(protein binding);GO:0005524(ATP binding);GO:0005634(nucleus);GO:0005654(nucleoplasm);GO:0005665(DNA-directed RNA polymerase II, core complex);GO:0006351(transcription, DNA-templated);GO:0008026(ATP-dependent helicase activity);GO:0008094(DNA-dependent ATPase…		3.93764	4.08365	1.03708	0.052526	0.0963026	0.26161	up	no
hsa_circ_0001163|chr20:45874751-45878183-|NM_012408|ZMYND8	1.10333	2.20157	2.57217	2.08625	2.13202	1.52411	0.56359	1.11588	1.57854	GO:0000122(negative regulation of transcription from RNA polymerase II promoter);GO:0001106(RNA polymerase II transcription corepressor activity);GO:0005515(protein binding);GO:0005634(nucleus);GO:0008270(zinc ion binding);GO:0070491(repressing transcription factor binding)		1.086	1.93657	1.78322	0.834481	0.000888818	0.0239003	up	no
hsa_circ_0001165|chr20:46252654-46262380+|NM_181659|NCOA3	4.94389	5.86144	9.80301	6.63213	8.15634	5.09732	5.12187	9.12877	9.32364	GO:0000790(nuclear chromatin);GO:0003682(chromatin binding);GO:0003713(transcription coactivator activity);GO:0004402(histone acetyltransferase activity);GO:0004871(signal transducer activity);GO:0005515(protein binding);GO:0005634(nucleus);GO:0005654(nucleoplasm);GO:0005737(cytoplasm);GO:0006351(transcription, DNA-templated);GO:0006355(regulation of transcription, DNA-templated);GO:0007165(signa…		7.85809	6.74902	0.858863	-0.2195	3.09391e-05	0.00344358	down	no
hsa_circ_0001168|chr20:47691321-47707559+|NM_001316|CSE1L	1.87696	1.15605	1.43777	1.3523	1.39854	1.48955	2.91385	2.76903	1.98997	GO:0005488(binding);GO:0005515(protein binding);GO:0005634(nucleus);GO:0005654(nucleoplasm);GO:0005737(cytoplasm);GO:0006611(protein export from nucleus);GO:0006886(intracellular protein transport);GO:0006915(apoptotic process);GO:0008262(importin-alpha export receptor activity);GO:0008283(cell proliferation);GO:0008536(Ran GTPase binding);GO:0016020(membrane);GO:0070062(extracellular exosome)		2.55762	1.45186	0.567662	-0.816896	0.994427	0.999999	down	no
hsa_circ_0001170|chr20:50133322-50140135-|NM_001136021|NFATC2	0.829745	0.867461	1.4669	0.942398	0.653425	1.12117	0.233089	0.0728778	0.526325	GO:0000122(negative regulation of transcription from RNA polymerase II promoter);GO:0000978(RNA polymerase II core promoter proximal region sequence-specific DNA binding);GO:0001077(RNA polymerase II core promoter proximal region sequence-specific DNA binding transcription factor activity involved in positive regulation of transcription);GO:0001078(RNA polymerase II core promoter proximal region …	04010(MAPK signaling pathway);04310(Wnt signaling pathway);04360(Axon guidance);04370(VEGF signaling pathway);04380(Osteoclast differentiation);04650(Natural killer cell mediated cytotoxicity);04660(T cell receptor signaling pathway);04662(B cell receptor signaling pathway)	0.277431	0.980184	3.53308	1.82093	0.731572	0.999999	up	no
hsa_circ_0001173|chr20:57014000-57016139+|NM_004738|VAPB	7.46077	7.50748	7.703	5.40822	8.13213	5.2557	6.42514	7.96474	8.44768	GO:0000139(Golgi membrane);GO:0005515(protein binding);GO:0005783(endoplasmic reticulum);GO:0005789(endoplasmic reticulum membrane);GO:0005794(Golgi apparatus);GO:0006665(sphingolipid metabolic process);GO:0006874(cellular calcium ion homeostasis);GO:0006888(ER to Golgi vesicle-mediated transport);GO:0006987(activation of signaling protein activity involved in unfolded protein response);GO:000702…		7.61252	6.91122	0.907875	-0.139434	0.91976	0.999999	down	no
hsa_circ_0001178|chr21:17135209-17138460+|NM_013396|USP25	4.49956	4.08348	3.62845	3.42705	3.75095	3.95523	9.44532	8.49006	7.12029	GO:0004197(cysteine-type endopeptidase activity);GO:0004843(ubiquitin-specific protease activity);GO:0005515(protein binding);GO:0005634(nucleus);GO:0005737(cytoplasm);GO:0006464(cellular protein modification process);GO:0006508(proteolysis);GO:0006511(ubiquitin-dependent protein catabolic process);GO:0008233(peptidase activity);GO:0032183(SUMO binding);GO:0036459(ubiquitinyl hydrolase activity);…		8.35189	3.89079	0.465857	-1.10204	0.981966	0.999999	down	no
hsa_circ_0001180|chr21:30693541-30693835+|NM_001186|BACH1	5.35825	4.02504	2.50905	3.96574	4.18877	4.35093	11.4615	5.02536	3.64854	GO:0000083(regulation of transcription involved in G1/S transition of mitotic cell cycle);GO:0000117(regulation of transcription involved in G2/M transition of mitotic cell cycle);GO:0000122(negative regulation of transcription from RNA polymerase II promoter);GO:0000980(RNA polymerase II distal enhancer sequence-specific DNA binding);GO:0001078(RNA polymerase II core promoter proximal region seq…		6.71181	4.0663	0.605842	-0.722986	0.00436804	0.0579668	down	no
hsa_circ_0001181|chr21:30693541-30702014+|NM_001186|BACH1	5.12695	4.18937	4.2045	4.75214	5.28708	5.38812	17.4231	8.57149	6.93463	GO:0000083(regulation of transcription involved in G1/S transition of mitotic cell cycle);GO:0000117(regulation of transcription involved in G2/M transition of mitotic cell cycle);GO:0000122(negative regulation of transcription from RNA polymerase II promoter);GO:0000980(RNA polymerase II distal enhancer sequence-specific DNA binding);GO:0001078(RNA polymerase II core promoter proximal region seq…		10.9764	4.82469	0.439551	-1.1859	0.549529	0.86538	down	no
hsa_circ_0001185|chr21:34804483-34805178+|NM_005534|IFNGR2	3.16827	1.77763	3.0132	2.85565	2.76724	3.08158	3.32129	5.43446	2.44931	GO:0004906(interferon-gamma receptor activity);GO:0005515(protein binding);GO:0005783(endoplasmic reticulum);GO:0005886(plasma membrane);GO:0005887(integral component of plasma membrane);GO:0007166(cell surface receptor signaling pathway);GO:0009615(response to virus);GO:0019221(cytokine-mediated signaling pathway);GO:0060333(interferon-gamma-mediated signaling pathway);GO:0060334(regulation of i…		3.73502	2.77726	0.743574	-0.427452	0.196744	0.412375	down	no
hsa_circ_0001187|chr21:37619814-37620866+|NM_005128|DOPEY2	0.380177	0.485427	1.18023	0.398149	0.457937	0.252479	0.350887	1.0423	0.801343	GO:0000139(Golgi membrane);GO:0003674(molecular_function);GO:0006895(Golgi to endosome transport);GO:0007029(endoplasmic reticulum organization);GO:0007275(multicellular organismal development);GO:0015031(protein transport);GO:0050890(cognition);GO:0070062(extracellular exosome)		0.731511	0.525734	0.718696	-0.476547	0.223581	0.448807	down	no
hsa_circ_0001192|chr21:40578033-40601362-|NM_033656|BRWD1	1.64557	1.4623	1.52008	1.59084	2.12964	2.07581	2.84368	2.44148	2.78291	GO:0003674(molecular_function);GO:0005515(protein binding);GO:0005634(nucleus);GO:0005730(nucleolus);GO:0005737(cytoplasm);GO:0006351(transcription, DNA-templated);GO:0006357(regulation of transcription from RNA polymerase II promoter);GO:0007010(cytoskeleton organization);GO:0008360(regulation of cell shape)		2.68936	1.73737	0.646018	-0.630353	0.058597	0.198343	down	no
hsa_circ_0001194|chr21:40596333-40601362-|NM_033656|BRWD1	1.6636	1.28056	1.61239	1.59525	2.17484	1.94581	2.95513	2.61334	2.95845	GO:0003674(molecular_function);GO:0005515(protein binding);GO:0005634(nucleus);GO:0005730(nucleolus);GO:0005737(cytoplasm);GO:0006351(transcription, DNA-templated);GO:0006357(regulation of transcription from RNA polymerase II promoter);GO:0007010(cytoskeleton organization);GO:0008360(regulation of cell shape)		2.84231	1.71208	0.602354	-0.731317	0.999587	0.999999	down	no
hsa_circ_0001195|chr21:40600425-40601362-|NM_033656|BRWD1	1.1826	0.755443	0.786099	0.859101	1.08992	0.905594	1.47612	1.83278	1.39304	GO:0003674(molecular_function);GO:0005515(protein binding);GO:0005634(nucleus);GO:0005730(nucleolus);GO:0005737(cytoplasm);GO:0006351(transcription, DNA-templated);GO:0006357(regulation of transcription from RNA polymerase II promoter);GO:0007010(cytoskeleton organization);GO:0008360(regulation of cell shape)		1.56731	0.929793	0.593241	-0.75331	0.0113758	0.0930052	down	no
hsa_circ_0001196|chr21:44270150-44296877-|NM_033661|WDR4	3.2589	4.88917	6.07679	5.2356	6.05455	6.85348	3.89842	0.995871	2.82909	GO:0005515(protein binding);GO:0005634(nucleus);GO:0005654(nucleoplasm);GO:0005737(cytoplasm);GO:0006400(tRNA modification);GO:0008176(tRNA (guanine-N7-)-methyltransferase activity);GO:0030488(tRNA methylation);GO:0036265(RNA (guanine-N7)-methylation)		2.57446	5.39475	2.09549	1.06729	0.997916	0.999999	up	no
hsa_circ_0001198|chr21:44514580-44515853-|NM_001025203|U2AF1	14.3945	10.4245	13.996	9.68077	13.2715	10.5506	19.3321	11.6549	10.6073	GO:0000166(nucleotide binding);GO:0000398(mRNA splicing, via spliceosome);GO:0003676(nucleic acid binding);GO:0005515(protein binding);GO:0005654(nucleoplasm);GO:0005681(spliceosomal complex);GO:0006366(transcription from RNA polymerase II promoter);GO:0006369(termination of RNA polymerase II transcription);GO:0006397(mRNA processing);GO:0006406(mRNA export from nucleus);GO:0008380(RNA splicing);…		13.8648	12.053	0.869324	-0.202035	0.0231014	0.127294	down	no
hsa_circ_0001200|chr21:46275124-46281186-|NM_004339|PTTG1IP	60.9708	44.2594	53.6598	38.1707	43.0427	45.8043	27.6739	48.9884	19.9345	GO:0002039(p53 binding);GO:0003674(molecular_function);GO:0005515(protein binding);GO:0005634(nucleus);GO:0005737(cytoplasm);GO:0006606(protein import into nucleus);GO:0016020(membrane);GO:0016021(integral component of membrane);GO:0031398(positive regulation of protein ubiquitination);GO:0043518(negative regulation of DNA damage response, signal transduction by p53 class mediator);GO:0070062(ext…		32.1989	47.6513	1.4799	0.565503	0.7781	0.999999	up	no
hsa_circ_0001206|chr22:21288066-21288532+|NM_005207|CRKL	14.4946	8.38286	9.7208	10.2175	9.95503	11.3506	13.7283	11.4483	7.21349	GO:0000186(activation of MAPKK activity);GO:0001568(blood vessel development);GO:0004871(signal transducer activity);GO:0005070(SH3/SH2 adaptor activity);GO:0005515(protein binding);GO:0005737(cytoplasm);GO:0005768(endosome);GO:0005829(cytosol);GO:0007254(JNK cascade);GO:0007265(Ras protein signal transduction);GO:0007389(pattern specification process);GO:0007507(heart development);GO:0008284(pos…	04010(MAPK signaling pathway);04012(ErbB signaling pathway);04062(Chemokine signaling pathway);04510(Focal adhesion);04666(Fc gamma R-mediated phagocytosis);04722(Neurotrophin signaling pathway);04810(Regulation of actin cytoskeleton);04910(Insulin signaling pathway);05100(Bacterial invasion of epithelial cells);05131(Shigellosis);05200(Pathways in cancer);05211(Renal cell carcinoma);05220(Chroni…	10.7967	10.6869	0.989832	-0.014744	0.0384319	0.162303	down	no
hsa_circ_0001212|chr22:24056373-24057381-|NR_024448|GUSBP11	3.05807	2.46968	7.38238	6.25287	5.78936	5.42108	1.41764	1.81794	3.59594			2.27717	5.06224	2.22304	1.15253	0.999836	0.999999	up	no
hsa_circ_0001222|chr22:32874967-32881196+|NM_012179|FBXO7	6.90311	5.57773	5.55828	5.08717	6.14571	6.45622	6.36976	7.2422	5.08459	GO:0000151(ubiquitin ligase complex);GO:0000422(mitochondrion degradation);GO:0004842(ubiquitin-protein transferase activity);GO:0005515(protein binding);GO:0005634(nucleus);GO:0005737(cytoplasm);GO:0005739(mitochondrion);GO:0005829(cytosol);GO:0006511(ubiquitin-dependent protein catabolic process);GO:0006626(protein targeting to mitochondrion);GO:0016567(protein ubiquitination);GO:0019901(protei…		6.23218	5.9547	0.955476	-0.0657078	0.956724	0.999999	down	no
hsa_circ_0001228|chr22:37868480-37870715-|NM_002405|MFNG	3.21643	3.56119	5.9148	4.06247	4.66865	5.30149	1.91596	3.58142	0.976042	GO:0005515(protein binding);GO:0005615(extracellular space);GO:0007389(pattern specification process);GO:0008152(metabolic process);GO:0016020(membrane);GO:0016757(transferase activity, transferring glycosyl groups);GO:0030173(integral component of Golgi membrane);GO:0032092(positive regulation of protein binding);GO:0033829(O-fucosylpeptide 3-beta-N-acetylglucosaminyltransferase activity);GO:004…	00514(Other types of O-glycan biosynthesis);04330(Notch signaling pathway)	2.15781	4.45417	2.06421	1.04559	0.999971	0.999999	up	no
hsa_circ_0001230|chr22:38895404-38897285-|NM_006386|DDX17	6.2745	7.16578	8.35762	8.49018	7.04448	6.71206	5.8555	6.72718	6.11808	GO:0003676(nucleic acid binding);GO:0003713(transcription coactivator activity);GO:0003723(RNA binding);GO:0003724(RNA helicase activity);GO:0004004(ATP-dependent RNA helicase activity);GO:0005515(protein binding);GO:0005524(ATP binding);GO:0005634(nucleus);GO:0005654(nucleoplasm);GO:0005730(nucleolus);GO:0006351(transcription, DNA-templated);GO:0006396(RNA processing);GO:0008186(RNA-dependent AT…		6.23359	7.34077	1.17762	0.235868	0.897666	0.999999	up	no
hsa_circ_0001231|chr22:38917612-38964294-|NM_007068|DMC1	0.0795531	0.174002	0.215956	0.184583	0.174615	0.0276519	0.110177	0.0915334	0.0665213	GO:0000166(nucleotide binding);GO:0000781(chromosome, telomeric region);GO:0000794(condensed nuclear chromosome);GO:0001541(ovarian follicle development);GO:0001556(oocyte maturation);GO:0003677(DNA binding);GO:0005515(protein binding);GO:0005524(ATP binding);GO:0005634(nucleus);GO:0005694(chromosome);GO:0006259(DNA metabolic process);GO:0006281(DNA repair);GO:0007126(meiotic nuclear division);GO…		0.0894106	0.142727	1.59631	0.674738	0.776863	0.999999	up	no
hsa_circ_0001235|chr22:41670603-41677086-|NM_002883|RANGAP1	5.9002	4.68395	8.75366	6.75129	7.43183	6.94697	7.48257	4.35268	4.22717	GO:0000278(mitotic cell cycle);GO:0000776(kinetochore);GO:0000777(condensed chromosome kinetochore);GO:0000922(spindle pole);GO:0005096(GTPase activator activity);GO:0005515(protein binding);GO:0005634(nucleus);GO:0005643(nuclear pore);GO:0005737(cytoplasm);GO:0005829(cytosol);GO:0007165(signal transduction);GO:0007264(small GTPase mediated signal transduction);GO:0008536(Ran GTPase binding);GO:0…	03013(RNA transport)	5.35414	6.74465	1.25971	0.333089	0.0109545	0.0912465	up	no
hsa_circ_0001236|chr22:41738532-41739580+|NM_017590|ZC3H7B	7.7508	4.48307	5.10853	5.90246	3.94284	4.78695	1.33605	1.72236	1.36907	GO:0005515(protein binding);GO:0005634(nucleus);GO:0016032(viral process);GO:0044822(poly(A) RNA binding);GO:0046872(metal ion binding)		1.47583	5.32911	3.61093	1.85237	0.0699261	0.21795	up	no
hsa_circ_0001238|chr22:42204878-42206295+|NM_024821|CCDC134	0.882242	0.647722	0.839788	1.02351	0.586812	1.00361	0.296209	0.779271	0.377243	GO:0005576(extracellular region);GO:0016020(membrane)		0.484241	0.830614	1.71529	0.778453	0.999669	0.999999	up	no
hsa_circ_0001240|chr22:42807412-42807742-|NM_145912|NFAM1	1.42617	0.919815	1.38268	1.99923	0.782594	1.48717	0.512083	1.09396	0.434782	GO:0001819(positive regulation of cytokine production);GO:0004888(transmembrane signaling receptor activity);GO:0005622(intracellular);GO:0005886(plasma membrane);GO:0006954(inflammatory response);GO:0007165(signal transduction);GO:0007166(cell surface receptor signaling pathway);GO:0009986(cell surface);GO:0016020(membrane);GO:0016021(integral component of membrane);GO:0030183(B cell differentia…		0.680276	1.33294	1.95942	0.970423	0.964701	0.999999	up	no
hsa_circ_0001245|chr22:45726483-45728591+|NM_001104595|FAM118A	1.12356	3.55639	1.17278	3.66372	3.28438	1.66655	2.03599	0.894062	1.1442	GO:0005515(protein binding);GO:0016021(integral component of membrane)		1.35809	2.41123	1.77546	0.828196	0.988602	0.999999	up	no
hsa_circ_0001246|chr22:46096161-46136418+|NM_013236|ATXN10	3.89702	3.47797	4.5659	3.86905	5.42187	5.17579	7.86703	4.62405	6.48807	GO:0005488(binding);GO:0005515(protein binding);GO:0005615(extracellular space);GO:0005737(cytoplasm);GO:0005829(cytosol);GO:0005886(plasma membrane);GO:0007399(nervous system development);GO:0016020(membrane);GO:0019899(enzyme binding);GO:0030425(dendrite);GO:0031175(neuron projection development);GO:0042802(identical protein binding);GO:0043025(neuronal cell body);GO:0048471(perinuclear region …		6.32638	4.40127	0.6957	-0.523462	0.447352	0.743437	down	no
hsa_circ_0001247|chr22:46125304-46136418+|NM_013236|ATXN10	3.01548	2.42367	2.97872	2.48779	3.01469	3.34988	5.99025	3.70777	4.75977	GO:0005488(binding);GO:0005515(protein binding);GO:0005615(extracellular space);GO:0005737(cytoplasm);GO:0005829(cytosol);GO:0005886(plasma membrane);GO:0007399(nervous system development);GO:0016020(membrane);GO:0019899(enzyme binding);GO:0030425(dendrite);GO:0031175(neuron projection development);GO:0042802(identical protein binding);GO:0043025(neuronal cell body);GO:0048471(perinuclear region …		4.81927	2.87837	0.597264	-0.74356	0.120019	0.2982	down	no
hsa_circ_0001250|chr22:47022647-47033857+|NM_015124|GRAMD4	18.4398	80.423	31.2436	13.0929	14.5204	36.2231	17.7059	18.0625	12.5945	GO:0006915(apoptotic process);GO:0016021(integral component of membrane);GO:0031966(mitochondrial membrane)		16.1209	32.3238	2.00508	1.00366	0.416446	0.7051	up	no
hsa_circ_0001252|chr22:47370185-47393605+|NM_014346|TBC1D22A	7.40348	19.7132	25.49	19.7266	19.9272	21.4258	8.06556	8.30274	12.884	GO:0005096(GTPase activator activity);GO:0042803(protein homodimerization activity);GO:0043547(positive regulation of GTPase activity)		9.75077	18.9477	1.9432	0.958436	0.106833	0.276512	up	no
hsa_circ_0001258|chr22:50810448-50832564+|NM_001242899|PPP6R2	21.5308	41.2994	39.283	37.3233	44.9467	40.4497	14.3749	12.2803	25.0548	GO:0005488(binding);GO:0005515(protein binding);GO:0005737(cytoplasm);GO:0043231(intracellular membrane-bounded organelle)		17.2366	37.4722	2.17398	1.12034	0.481196	0.783229	up	no
hsa_circ_0001260|chr3:4452548-4461830-|NM_001164675|SUMF1	12.7126	11.6501	14.6928	12.4862	12.9953	13.6167	9.35119	11.3574	7.44484	GO:0005515(protein binding);GO:0005783(endoplasmic reticulum);GO:0005788(endoplasmic reticulum lumen);GO:0006665(sphingolipid metabolic process);GO:0006687(glycosphingolipid metabolic process);GO:0016491(oxidoreductase activity);GO:0042803(protein homodimerization activity);GO:0043687(post-translational protein modification);GO:0044267(cellular protein metabolic process);GO:0044281(small molecule…	04142(Lysosome)	9.38447	13.0256	1.388	0.473005	0.168159	0.371479	up	no
hsa_circ_0001261|chr3:4558159-4562778+|NM_001168272|ITPR1	1.31463	0.884738	2.03926	1.27094	1.12215	1.06622	5.46208	1.0084	0.801554	GO:0001666(response to hypoxia);GO:0002223(stimulatory C-type lectin receptor signaling pathway);GO:0005216(ion channel activity);GO:0005218(intracellular ligand-gated calcium channel activity);GO:0005220(inositol 1,4,5-trisphosphate-sensitive calcium-release channel activity);GO:0005262(calcium channel activity);GO:0005488(binding);GO:0005515(protein binding);GO:0005635(nuclear envelope);GO:0005…	04020(Calcium signaling pathway);04070(Phosphatidylinositol signaling system);04114(Oocyte meiosis);04270(Vascular smooth muscle contraction);04540(Gap junction);04720(Long-term potentiation);04724(Glutamatergic synapse);04725(Cholinergic synapse);04730(Long-term depression);04912(GnRH signaling pathway);04970(Salivary secretion);04971(Gastric acid secretion);04972(Pancreatic secretion);05010(Alz…	2.42401	1.28299	0.529284	-0.917886	0.00565445	0.0664256	down	no
hsa_circ_0001263|chr3:5215701-5216099+|NM_018184|ARL8B	7.43011	5.75999	5.12089	3.81891	7.08776	5.4595	9.9864	10.8216	7.22552	GO:0003924(GTPase activity);GO:0005525(GTP binding);GO:0005622(intracellular);GO:0005737(cytoplasm);GO:0005765(lysosomal membrane);GO:0006886(intracellular protein transport);GO:0007049(cell cycle);GO:0007059(chromosome segregation);GO:0007165(signal transduction);GO:0007264(small GTPase mediated signal transduction);GO:0008152(metabolic process);GO:0015031(protein transport);GO:0016020(membrane)…		9.3445	5.77953	0.618495	-0.693165	0.00461513	0.0596507	down	no
hsa_circ_0001264|chr3:8977554-8983488-|NM_020165|RAD18	0.797404	0.571956	0.895154	1.13201	1.28967	0.765866	1.46603	1.88327	0.822507	GO:0000403(Y-form DNA binding);GO:0000785(chromatin);GO:0001741(XY body);GO:0003677(DNA binding);GO:0003684(damaged DNA binding);GO:0005515(protein binding);GO:0005634(nucleus);GO:0005654(nucleoplasm);GO:0005657(replication fork);GO:0006281(DNA repair);GO:0006301(postreplication repair);GO:0006513(protein monoubiquitination);GO:0006974(cellular response to DNA damage stimulus);GO:0007283(spermato…		1.3906	0.908677	0.653442	-0.613869	0.0244539	0.131061	down	no
hsa_circ_0001265|chr3:9711115-9712854+|NM_022485|MTMR14	13.3693	11.2608	14.7962	12.0549	15.5952	14.0769	11.2833	17.44	10.8054	GO:0001726(ruffle);GO:0004438(phosphatidylinositol-3-phosphatase activity);GO:0004725(protein tyrosine phosphatase activity);GO:0005515(protein binding);GO:0005829(cytosol);GO:0006644(phospholipid metabolic process);GO:0006661(phosphatidylinositol biosynthetic process);GO:0016311(dephosphorylation);GO:0016791(phosphatase activity);GO:0035335(peptidyl-tyrosine dephosphorylation);GO:0044281(small m…		13.1762	13.5255	1.02651	0.0377483	0.03993	0.16552	up	no
hsa_circ_0001268|chr3:10128817-10130634+|NM_001018115|FANCD2	0.0751335	0.303387	0.961519	0.392238	0.329829	0.391736	0.416225	0.691585	0.294495	GO:0000793(condensed chromosome);GO:0005515(protein binding);GO:0005634(nucleus);GO:0005654(nucleoplasm);GO:0005794(Golgi apparatus);GO:0006281(DNA repair);GO:0006974(cellular response to DNA damage stimulus);GO:0007129(synapsis);GO:0007276(gamete generation);GO:0010332(response to gamma radiation);GO:0043231(intracellular membrane-bounded organelle);GO:0070182(DNA polymerase binding)		0.467435	0.408974	0.874931	-0.192758	0.032963	0.150674	down	no
hsa_circ_0001273|chr3:16327848-16345099+|NM_138381|OXNAD1	8.23005	6.97254	7.84623	5.92672	9.83006	7.75683	7.44144	6.56667	9.49958	GO:0003674(molecular_function);GO:0005575(cellular_component);GO:0005739(mitochondrion);GO:0008150(biological_process);GO:0016491(oxidoreductase activity);GO:0055114(oxidation-reduction process)		7.8359	7.76041	0.990366	-0.0139666	0.768541	0.999999	down	no
hsa_circ_0001274|chr3:17051165-17056403+|NM_001144382|PLCL2	4.24763	3.97182	4.37457	3.49011	3.5629	3.33591	3.58841	4.41962	3.95313	GO:0002322(B cell proliferation involved in immune response);GO:0002337(B-1a B cell differentiation);GO:0004435(phosphatidylinositol phospholipase C activity);GO:0004871(signal transducer activity);GO:0005515(protein binding);GO:0005622(intracellular);GO:0005737(cytoplasm);GO:0006629(lipid metabolic process);GO:0007165(signal transduction);GO:0007214(gamma-aminobutyric acid signaling pathway);GO:…		3.98705	3.83049	0.960731	-0.0577952	0.00011447	0.00707268	down	no
hsa_circ_0001277|chr3:27490141-27493989-|NM_003615|SLC4A7	1.02846	1.61365	2.6124	0.968605	2.75673	0.962404	2.96931	3.10911	3.92335	GO:0005215(transporter activity);GO:0005452(inorganic anion exchanger activity);GO:0005886(plasma membrane);GO:0005887(integral component of plasma membrane);GO:0006810(transport);GO:0006811(ion transport);GO:0006820(anion transport);GO:0007601(visual perception);GO:0008509(anion transmembrane transporter activity);GO:0008510(sodium:bicarbonate symporter activity);GO:0015701(bicarbonate transport…		3.33392	1.65704	0.497024	-1.00861	0.00453162	0.0590373	down	yes
hsa_circ_0001278|chr3:31617887-31621588+|NM_178862|STT3B	10.4558	7.11615	6.75168	7.23849	8.47481	8.49994	11.6469	13.7664	12.3911	GO:0004576(oligosaccharyl transferase activity);GO:0004579(dolichyl-diphosphooligosaccharide-protein glycotransferase activity);GO:0005783(endoplasmic reticulum);GO:0006486(protein glycosylation);GO:0006516(glycoprotein catabolic process);GO:0006986(response to unfolded protein);GO:0008250(oligosaccharyltransferase complex);GO:0016020(membrane);GO:0016021(integral component of membrane);GO:001827…		12.6014	8.08948	0.641948	-0.639471	0.0574227	0.196421	down	no
hsa_circ_0001279|chr3:33109721-33110462-|NM_001079811|GLB1	11.6549	6.26666	9.01569	7.51173	7.24145	8.95967	2.96069	6.25961	3.94791	GO:0004553(hydrolase activity, hydrolyzing O-glycosyl compounds);GO:0004565(beta-galactosidase activity);GO:0005515(protein binding);GO:0005737(cytoplasm);GO:0005764(lysosome);GO:0005794(Golgi apparatus);GO:0005975(carbohydrate metabolic process);GO:0006027(glycosaminoglycan catabolic process);GO:0006488(dolichol-linked oligosaccharide biosynthetic process);GO:0006665(sphingolipid metabolic proce…	00052(Galactose metabolism);00511(Other glycan degradation);00531(Glycosaminoglycan degradation);00600(Sphingolipid metabolism);00604(Glycosphingolipid biosynthesis - ganglio series);01100(Metabolic pathways);04142(Lysosome)	4.3894	8.44168	1.9232	0.943506	0.875734	0.999999	up	no
hsa_circ_0001280|chr3:33725850-33738425-|NM_015097|CLASP2	5.75403	8.04382	6.57723	5.15544	6.92347	6.82633	5.43487	6.41732	8.12191	GO:0000226(microtubule cytoskeleton organization);GO:0000278(mitotic cell cycle);GO:0000777(condensed chromosome kinetochore);GO:0002162(dystroglycan binding);GO:0005488(binding);GO:0005515(protein binding);GO:0005737(cytoplasm);GO:0005794(Golgi apparatus);GO:0005802(trans-Golgi network);GO:0005815(microtubule organizing center);GO:0005828(kinetochore microtubule);GO:0005829(cytosol);GO:0005874(m…		6.65803	6.54672	0.983281	-0.0243239	0.437524	0.731187	down	no
hsa_circ_0001281|chr3:35721278-35732497+|NM_016300|ARPP21	0.247489	0.343895	0.254056	0.190004	0.0532574	1.0323	0.353961	0.52485	0.22825	GO:0003674(molecular_function);GO:0003676(nucleic acid binding);GO:0005516(calmodulin binding);GO:0005575(cellular_component);GO:0005737(cytoplasm);GO:0008150(biological_process);GO:0034605(cellular response to heat)		0.369021	0.3535	0.957941	-0.0619911	0.199701	0.415964	down	no
hsa_circ_0001289|chr3:47139444-47144913-|NM_014159|SETD2	2.92673	3.88848	4.34391	3.65536	4.83987	3.91596	5.06253	4.33655	6.016	GO:0001525(angiogenesis);GO:0001570(vasculogenesis);GO:0001763(morphogenesis of a branching structure);GO:0001843(neural tube closure);GO:0005515(protein binding);GO:0005634(nucleus);GO:0005654(nucleoplasm);GO:0005694(chromosome);GO:0006298(mismatch repair);GO:0006325(chromatin organization);GO:0006355(regulation of transcription, DNA-templated);GO:0006368(transcription elongation from RNA polyme…	00310(Lysine degradation)	5.13836	3.92838	0.764521	-0.387373	0.00334355	0.050107	down	no
hsa_circ_0001290|chr3:47139444-47147610-|NM_014159|SETD2	2.63658	3.35509	3.92512	3.33349	4.70561	3.7903	4.72275	4.20684	5.46788	GO:0001525(angiogenesis);GO:0001570(vasculogenesis);GO:0001763(morphogenesis of a branching structure);GO:0001843(neural tube closure);GO:0005515(protein binding);GO:0005634(nucleus);GO:0005654(nucleoplasm);GO:0005694(chromosome);GO:0006298(mismatch repair);GO:0006325(chromatin organization);GO:0006355(regulation of transcription, DNA-templated);GO:0006368(transcription elongation from RNA polyme…	00310(Lysine degradation)	4.79915	3.62436	0.755209	-0.405052	0.220114	0.444024	down	no
hsa_circ_0001292|chr3:47476497-47484581-|NM_012235|SCAP	5.90139	5.38787	8.86772	7.97533	9.35935	9.5314	3.41073	2.01883	3.95255	GO:0000139(Golgi membrane);GO:0001666(response to hypoxia);GO:0005515(protein binding);GO:0005783(endoplasmic reticulum);GO:0005789(endoplasmic reticulum membrane);GO:0005794(Golgi apparatus);GO:0007568(aging);GO:0008203(cholesterol metabolic process);GO:0012507(ER to Golgi transport vesicle membrane);GO:0015485(cholesterol binding);GO:0016021(integral component of membrane);GO:0019217(regulation…		3.12737	7.83718	2.506	1.32538	0.278863	0.524807	up	no
hsa_circ_0001294|chr3:47712147-47718272-|NM_003074|SMARCC1	0.940505	1.35392	1.3206	0.89514	1.23027	1.11602	1.74412	0.918071	1.32055	GO:0000790(nuclear chromatin);GO:0000978(RNA polymerase II core promoter proximal region sequence-specific DNA binding);GO:0000980(RNA polymerase II distal enhancer sequence-specific DNA binding);GO:0001741(XY body);GO:0003677(DNA binding);GO:0003682(chromatin binding);GO:0003713(transcription coactivator activity);GO:0005515(protein binding);GO:0005622(intracellular);GO:0005634(nucleus);GO:00056…		1.32758	1.14274	0.860771	-0.216299	0.408124	0.694311	down	no
hsa_circ_0001295|chr3:47716964-47727660-|NM_003074|SMARCC1	1.33492	2.11294	2.49332	1.73798	2.25217	2.67809	3.63115	2.34155	3.37924	GO:0000790(nuclear chromatin);GO:0000978(RNA polymerase II core promoter proximal region sequence-specific DNA binding);GO:0000980(RNA polymerase II distal enhancer sequence-specific DNA binding);GO:0001741(XY body);GO:0003677(DNA binding);GO:0003682(chromatin binding);GO:0003713(transcription coactivator activity);GO:0005515(protein binding);GO:0005622(intracellular);GO:0005634(nucleus);GO:00056…		3.11731	2.10157	0.67416	-0.568836	0.0844031	0.243086	down	no
hsa_circ_0001296|chr3:47719687-47727660-|NM_003074|SMARCC1	1.94975	3.42667	3.97666	2.81314	3.65419	4.54176	6.00151	3.88147	5.71665	GO:0000790(nuclear chromatin);GO:0000978(RNA polymerase II core promoter proximal region sequence-specific DNA binding);GO:0000980(RNA polymerase II distal enhancer sequence-specific DNA binding);GO:0001741(XY body);GO:0003677(DNA binding);GO:0003682(chromatin binding);GO:0003713(transcription coactivator activity);GO:0005515(protein binding);GO:0005622(intracellular);GO:0005634(nucleus);GO:00056…		5.19988	3.39369	0.652649	-0.615622	0.139694	0.328305	down	no
hsa_circ_0001298|chr3:47882366-47884745+|NM_138615|DHX30	12.0694	8.15333	11.3076	10.5808	11.299	11.3722	6.5303	9.17045	5.42827	GO:0003676(nucleic acid binding);GO:0003682(chromatin binding);GO:0003725(double-stranded RNA binding);GO:0004004(ATP-dependent RNA helicase activity);GO:0004386(helicase activity);GO:0005515(protein binding);GO:0005524(ATP binding);GO:0005737(cytoplasm);GO:0005739(mitochondrion);GO:0006396(RNA processing);GO:0008026(ATP-dependent helicase activity);GO:0042645(mitochondrial nucleoid);GO:0044822(p…		7.04301	10.7971	1.53302	0.616375	0.262942	0.50337	up	no
hsa_circ_0001304|chr3:50137414-50143142+|NM_005778|RBM5	7.21182	7.82576	9.44829	9.48579	10.1135	8.15342	6.89245	7.02245	9.43829	GO:0000166(nucleotide binding);GO:0000245(spliceosomal complex assembly);GO:0000381(regulation of alternative mRNA splicing, via spliceosome);GO:0000398(mRNA splicing, via spliceosome);GO:0003676(nucleic acid binding);GO:0003677(DNA binding);GO:0003723(RNA binding);GO:0003729(mRNA binding);GO:0005515(protein binding);GO:0005634(nucleus);GO:0005654(nucleoplasm);GO:0005681(spliceosomal complex);GO:…		7.78439	8.70643	1.11845	0.161497	0.0754569	0.228618	up	no
hsa_circ_0001305|chr3:50145502-50145737+|NM_005778|RBM5	4.83873	4.63218	5.81967	4.43613	5.18762	4.52909	3.44174	4.80369	4.07223	GO:0000166(nucleotide binding);GO:0000245(spliceosomal complex assembly);GO:0000381(regulation of alternative mRNA splicing, via spliceosome);GO:0000398(mRNA splicing, via spliceosome);GO:0003676(nucleic acid binding);GO:0003677(DNA binding);GO:0003723(RNA binding);GO:0003729(mRNA binding);GO:0005515(protein binding);GO:0005634(nucleus);GO:0005654(nucleoplasm);GO:0005681(spliceosomal complex);GO:…		4.10589	4.90724	1.19517	0.257217	0.917706	0.999999	up	no
hsa_circ_0001308|chr3:52771601-52773650-|NM_001193533|NEK4	1.56815	1.62767	0.870818	1.556	1.9749	1.30265	2.64368	1.96562	1.8627	GO:0000278(mitotic cell cycle);GO:0004672(protein kinase activity);GO:0004674(protein serine/threonine kinase activity);GO:0005524(ATP binding);GO:0005737(cytoplasm);GO:0005929(cilium);GO:0006468(protein phosphorylation);GO:0006974(cellular response to DNA damage stimulus);GO:0007067(mitotic nuclear division);GO:0007346(regulation of mitotic cell cycle);GO:0016772(transferase activity, transferri…		2.15733	1.48336	0.687592	-0.540376	0.675554	0.996297	down	no
hsa_circ_0001309|chr3:52771601-52775515-|NM_001193533|NEK4	1.27939	1.43305	0.860335	1.44796	1.79874	1.25338	2.41598	1.85937	1.91224	GO:0000278(mitotic cell cycle);GO:0004672(protein kinase activity);GO:0004674(protein serine/threonine kinase activity);GO:0005524(ATP binding);GO:0005737(cytoplasm);GO:0005929(cilium);GO:0006468(protein phosphorylation);GO:0006974(cellular response to DNA damage stimulus);GO:0007067(mitotic nuclear division);GO:0007346(regulation of mitotic cell cycle);GO:0016772(transferase activity, transferri…		2.06253	1.34548	0.652341	-0.616301	0.0200399	0.118731	down	no
hsa_circ_0001310|chr3:52946553-52950230-|NM_001005158|SFMBT1	2.3103	1.95097	2.56228	2.02822	2.90747	2.80809	3.12173	1.63313	3.06973	GO:0003714(transcription corepressor activity);GO:0005515(protein binding);GO:0005634(nucleus);GO:0005654(nucleoplasm);GO:0006351(transcription, DNA-templated);GO:0006355(regulation of transcription, DNA-templated);GO:0007283(spermatogenesis);GO:0016568(chromatin modification);GO:0030154(cell differentiation);GO:0042393(histone binding);GO:0045892(negative regulation of transcription, DNA-templat…		2.6082	2.42789	0.930868	-0.103351	0.000541289	0.0173467	down	no
hsa_circ_0001312|chr3:56600621-56601081+|NM_001012506|CCDC66	0.847339	0.6061	0.6572	0.79203	0.859082	0.706866	1.39333	1.79513	1.26524	GO:0046548(retinal rod cell development);GO:0050908(detection of light stimulus involved in visual perception);GO:0060060(post-embryonic retina morphogenesis in camera-type eye)		1.48457	0.74477	0.501675	-0.995176	0.999889	0.999999	down	no
hsa_circ_0001313|chr3:56626997-56628056+|NM_001012506|CCDC66	0.428325	0.563989	0.487484	0.356478	0.666282	0.407807	1.02479	1.52063	1.14456	GO:0046548(retinal rod cell development);GO:0050908(detection of light stimulus involved in visual perception);GO:0060060(post-embryonic retina morphogenesis in camera-type eye)		1.22999	0.485061	0.394362	-1.34241	0.985602	0.999999	down	no
hsa_circ_0001314|chr3:56661064-56662642-|NM_015224|FAM208A	1.62304	1.39156	2.01759	1.52826	1.56164	1.2365	3.46925	5.33803	2.83226	GO:0044822(poly(A) RNA binding)		3.87985	1.55976	0.402017	-1.31467	0.894319	0.999999	down	no
hsa_circ_0001315|chr3:56694758-56707753-|NM_001112736|FAM208A	1.31046	1.4197	1.78444	1.47747	2.05775	1.45108	2.82678	3.48662	2.60911	GO:0044822(poly(A) RNA binding)		2.97417	1.58348	0.532412	-0.909386	0.335531	0.599657	down	no
hsa_circ_0001316|chr3:56703727-56707753-|NM_001112736|FAM208A	0.956723	0.685612	0.949547	0.875483	1.14574	0.740618	1.5413	2.23445	1.43255	GO:0044822(poly(A) RNA binding)		1.7361	0.892287	0.51396	-0.960272	0.0951715	0.259798	down	no
hsa_circ_0001317|chr3:57276883-57282379+|NM_012096|APPL1	4.25075	3.44663	3.63262	3.03839	5.1348	4.23984	12.331	16.2955	7.67108	GO:0005515(protein binding);GO:0005634(nucleus);GO:0005737(cytoplasm);GO:0005829(cytosol);GO:0006915(apoptotic process);GO:0007049(cell cycle);GO:0007165(signal transduction);GO:0008283(cell proliferation);GO:0008286(insulin receptor signaling pathway);GO:0010008(endosome membrane);GO:0012501(programmed cell death);GO:0012506(vesicle membrane);GO:0016581(NuRD complex);GO:0031901(early endosome me…	05200(Pathways in cancer);05210(Colorectal cancer)	12.0992	3.95717	0.327061	-1.61237	0.999919	0.999999	down	no
hsa_circ_0001320|chr3:71064699-71102924-|NM_032682|FOXP1	5.3564	24.2749	10.4253	8.36349	11.3546	9.89982	13.037	4.19031	7.98104	GO:0000122(negative regulation of transcription from RNA polymerase II promoter);GO:0000978(RNA polymerase II core promoter proximal region sequence-specific DNA binding);GO:0000981(sequence-specific DNA binding RNA polymerase II transcription factor activity);GO:0001701(in utero embryonic development);GO:0002053(positive regulation of mesenchymal cell proliferation);GO:0002329(pre-B cell differe…		8.40277	11.6124	1.38198	0.466733	0.456574	0.754856	up	no
hsa_circ_0001324|chr3:107429298-107435696+|NM_020235|BBX	5.24982	4.08034	4.67388	3.62678	4.57458	3.7319	4.72325	8.58273	5.94938	GO:0003677(DNA binding);GO:0005654(nucleoplasm);GO:0005737(cytoplasm);GO:0006351(transcription, DNA-templated);GO:0006355(regulation of transcription, DNA-templated);GO:0060348(bone development)		6.41845	4.32288	0.673509	-0.570232	0.000902877	0.0240806	down	no
hsa_circ_0001325|chr3:107429298-107451870+|NM_020235|BBX	9.2962	7.51353	8.19747	6.12366	7.55468	6.39396	7.18534	10.5861	11.5061	GO:0003677(DNA binding);GO:0005654(nucleoplasm);GO:0005737(cytoplasm);GO:0006351(transcription, DNA-templated);GO:0006355(regulation of transcription, DNA-templated);GO:0060348(bone development)		9.75916	7.51325	0.769866	-0.37732	0.00170323	0.0342298	down	no
hsa_circ_0001326|chr3:111632165-111639266+|NM_001134439|PHLDB2	4.17039	4.95946	2.77815	3.66937	3.1368	3.29164	4.73637	3.13447	5.82788	GO:0000226(microtubule cytoskeleton organization);GO:0005515(protein binding);GO:0005737(cytoplasm);GO:0005886(plasma membrane);GO:0005925(focal adhesion);GO:0010470(regulation of gastrulation);GO:0010717(regulation of epithelial to mesenchymal transition);GO:0031252(cell leading edge);GO:0045111(intermediate filament cytoskeleton);GO:0045180(basal cortex);GO:0045184(establishment of protein loca…		4.56624	3.66763	0.803207	-0.316157	0.369113	0.644901	down	no
hsa_circ_0001329|chr3:119219541-119222868+|NM_016589|TIMMDC1	4.03934	4.5857	3.5787	4.25532	4.55005	4.78119	4.95651	6.19997	5.11047	GO:0005515(protein binding);GO:0005654(nucleoplasm);GO:0005739(mitochondrion);GO:0016021(integral component of membrane);GO:0031966(mitochondrial membrane)		5.42232	4.29839	0.792721	-0.335114	0.991168	0.999999	down	no
hsa_circ_0001330|chr3:119222378-119236162+|NM_016589|TIMMDC1	5.90116	8.1297	7.43568	7.22877	8.1799	7.17437	9.39089	10.4576	8.39959	GO:0005515(protein binding);GO:0005654(nucleoplasm);GO:0005739(mitochondrion);GO:0016021(integral component of membrane);GO:0031966(mitochondrial membrane)		9.41603	7.3416	0.779691	-0.359026	0.000235072	0.0109488	down	no
hsa_circ_0001333|chr3:125032151-125050082-|NM_021964|ZNF148	3.01476	3.74998	3.62606	3.79652	4.17486	3.88672	6.64483	5.41327	6.69589	GO:0000122(negative regulation of transcription from RNA polymerase II promoter);GO:0000978(RNA polymerase II core promoter proximal region sequence-specific DNA binding);GO:0001078(RNA polymerase II core promoter proximal region sequence-specific DNA binding transcription factor activity involved in negative regulation of transcription);GO:0003676(nucleic acid binding);GO:0003677(DNA binding);GO…		6.25133	3.70815	0.593178	-0.753463	0.901669	0.999999	down	no
hsa_circ_0001340|chr3:129599151-129599402-|NM_001017395|TMCC1	3.17716	4.31148	2.18144	3.35356	2.9724	2.1725	5.19369	4.87416	4.20553	GO:0005789(endoplasmic reticulum membrane);GO:0016021(integral component of membrane)		4.7578	3.02809	0.636448	-0.651885	0.145102	0.336476	down	no
hsa_circ_0001341|chr3:135979320-135980907+|NM_000532|PCCB	74.0689	42.5762	43.2566	36.1757	37.8546	49.8128	60.6467	56.493	42.4921	GO:0003989(acetyl-CoA carboxylase activity);GO:0004658(propionyl-CoA carboxylase activity);GO:0005524(ATP binding);GO:0005739(mitochondrion);GO:0005759(mitochondrial matrix);GO:0005829(cytosol);GO:0006633(fatty acid biosynthetic process);GO:0006635(fatty acid beta-oxidation);GO:0006766(vitamin metabolic process);GO:0006767(water-soluble vitamin metabolic process);GO:0006768(biotin metabolic proce…	00280(Valine, leucine and isoleucine degradation);00630(Glyoxylate and dicarboxylate metabolism);00640(Propanoate metabolism);01100(Metabolic pathways)	53.2106	47.2908	0.888748	-0.170153	0.96533	0.999999	down	no
hsa_circ_0001345|chr3:142455220-142467302+|NM_001251845|TRPC1	0.862075	1.62576	2.86556	1.31883	2.08975	1.1064	1.46071	2.91393	2.19822	GO:0005216(ion channel activity);GO:0005261(cation channel activity);GO:0005262(calcium channel activity);GO:0005515(protein binding);GO:0005737(cytoplasm);GO:0005829(cytosol);GO:0005886(plasma membrane);GO:0005887(integral component of plasma membrane);GO:0006811(ion transport);GO:0006816(calcium ion transport);GO:0006828(manganese ion transport);GO:0007411(axon guidance);GO:0015279(store-operat…	04020(Calcium signaling pathway);04724(Glutamatergic synapse);04972(Pancreatic secretion)	2.19095	1.64473	0.750691	-0.413708	0.999816	0.999999	down	no
hsa_circ_0001346|chr3:149563797-149639014+|NM_183381|RNF13	11.6196	11.9482	11.7823	9.90009	14.9056	11.5898	14.2631	15.4361	22.5483	GO:0000139(Golgi membrane);GO:0004842(ubiquitin-protein transferase activity);GO:0005515(protein binding);GO:0005637(nuclear inner membrane);GO:0005765(lysosomal membrane);GO:0005789(endoplasmic reticulum membrane);GO:0008270(zinc ion binding);GO:0016021(integral component of membrane);GO:0016874(ligase activity);GO:0031902(late endosome membrane);GO:0051865(protein autoubiquitination);GO:0061630…		17.4158	11.9576	0.686593	-0.542473	0.991256	0.999999	down	no
hsa_circ_0001348|chr3:152017193-152018156+|NM_207296|MBNL1	19.2053	12.4632	14.7294	13.2959	15.2723	13.8756	20.3264	21.0071	18.6877	GO:0000381(regulation of alternative mRNA splicing, via spliceosome);GO:0001701(in utero embryonic development);GO:0003723(RNA binding);GO:0003725(double-stranded RNA binding);GO:0005515(protein binding);GO:0005634(nucleus);GO:0005654(nucleoplasm);GO:0005737(cytoplasm);GO:0005813(centrosome);GO:0006376(mRNA splice site selection);GO:0007399(nervous system development);GO:0007519(skeletal muscle t…		20.0071	14.807	0.740086	-0.434235	0.0498855	0.183201	down	no
hsa_circ_0001349|chr3:152132729-152150709+|NM_207296|MBNL1	27.775	22.9047	34.1273	26.4707	31.4052	26.737	45.5783	38.9398	48.7598	GO:0000381(regulation of alternative mRNA splicing, via spliceosome);GO:0001701(in utero embryonic development);GO:0003723(RNA binding);GO:0003725(double-stranded RNA binding);GO:0005515(protein binding);GO:0005634(nucleus);GO:0005654(nucleoplasm);GO:0005737(cytoplasm);GO:0005813(centrosome);GO:0006376(mRNA splice site selection);GO:0007399(nervous system development);GO:0007519(skeletal muscle t…		44.426	28.2366	0.635589	-0.653834	0.0064557	0.0710952	down	no
hsa_circ_0001350|chr3:155547476-155551830-|NM_004733|SLC33A1	2.80143	2.38815	2.10859	2.57159	3.00405	2.31876	4.36074	4.77891	5.82522	GO:0000139(Golgi membrane);GO:0005789(endoplasmic reticulum membrane);GO:0005887(integral component of plasma membrane);GO:0006810(transport);GO:0008521(acetyl-CoA transporter activity);GO:0015295(solute:proton symporter activity);GO:0015876(acetyl-CoA transport);GO:0015992(proton transport);GO:0016020(membrane);GO:0016021(integral component of membrane);GO:0030509(BMP signaling pathway);GO:00550…	00604(Glycosphingolipid biosynthesis - ganglio series);01100(Metabolic pathways)	4.98829	2.5321	0.507608	-0.978214	0.820433	0.999999	down	no
hsa_circ_0001355|chr3:157839891-157841780+|NM_016625|RSRC1	2.20594	1.83205	1.5115	2.17254	1.87142	1.94749	4.16096	5.44999	3.46919	GO:0000380(alternative mRNA splicing, via spliceosome);GO:0000398(mRNA splicing, via spliceosome);GO:0005515(protein binding);GO:0005634(nucleus);GO:0005737(cytoplasm);GO:0006468(protein phosphorylation);GO:0006913(nucleocytoplasmic transport);GO:0008380(RNA splicing);GO:0016607(nuclear speck);GO:0046677(response to antibiotic)		4.36005	1.92349	0.441163	-1.18062	0.116564	0.292769	down	no
hsa_circ_0001356|chr3:160131260-160132305+|NM_005496|SMC4	0.335785	0.271178	0.468786	0.311641	0.294813	0.116716	3.90638	3.53384	1.66713	GO:0000070(mitotic sister chromatid segregation);GO:0000278(mitotic cell cycle);GO:0000796(condensin complex);GO:0005515(protein binding);GO:0005524(ATP binding);GO:0005634(nucleus);GO:0005654(nucleoplasm);GO:0005694(chromosome);GO:0005737(cytoplasm);GO:0005829(cytosol);GO:0007076(mitotic chromosome condensation);GO:0010032(meiotic chromosome condensation);GO:0045132(meiotic chromosome segregatio…		3.03578	0.29982	0.098762	-3.3399	0.127703	0.309679	down	no
hsa_circ_0001357|chr3:167217940-167254788-|NM_178824|WDR49	0.0811666	0.370235	0.121709	0.235408	0.102935	0.214417	0.209835	0.290546	0.121601	GO:0005509(calcium ion binding);GO:0005515(protein binding)		0.207328	0.187645	0.905066	-0.143905	0.756466	0.999999	down	no
hsa_circ_0001358|chr3:169694733-169706147+|NM_003262|SEC62	7.94606	7.52054	6.19623	6.71494	7.88785	7.42863	12.4254	14.9671	12.1993	GO:0004872(receptor activity);GO:0005783(endoplasmic reticulum);GO:0005789(endoplasmic reticulum membrane);GO:0005791(rough endoplasmic reticulum);GO:0005829(cytosol);GO:0006613(cotranslational protein targeting to membrane);GO:0006620(posttranslational protein targeting to membrane);GO:0008565(protein transporter activity);GO:0015031(protein transport);GO:0016020(membrane);GO:0016021(integral co…	03060(Protein export);04141(Protein processing in endoplasmic reticulum)	13.1973	7.28237	0.551808	-0.857762	0.111322	0.283825	down	no
hsa_circ_0001359|chr3:169854206-169867032-|NM_024947|PHC3	1.48264	1.86632	2.10025	2.04691	2.55101	1.86521	1.9984	1.47911	2.17423	GO:0003677(DNA binding);GO:0005515(protein binding);GO:0005634(nucleus);GO:0005654(nucleoplasm);GO:0007275(multicellular organismal development);GO:0008270(zinc ion binding);GO:0015629(actin cytoskeleton);GO:0016925(protein sumoylation);GO:0031519(PcG protein complex);GO:0035102(PRC1 complex);GO:0043231(intracellular membrane-bounded organelle);GO:0043687(post-translational protein modification);…		1.88391	1.98539	1.05386	0.0756896	0.0506225	0.184467	up	no
hsa_circ_0001360|chr3:169863210-169867032-|NM_024947|PHC3	1.02908	0.933195	1.0658	1.02533	1.19263	0.832345	1.07632	0.786405	1.1157	GO:0003677(DNA binding);GO:0005515(protein binding);GO:0005634(nucleus);GO:0005654(nucleoplasm);GO:0007275(multicellular organismal development);GO:0008270(zinc ion binding);GO:0015629(actin cytoskeleton);GO:0016925(protein sumoylation);GO:0031519(PcG protein complex);GO:0035102(PRC1 complex);GO:0043231(intracellular membrane-bounded organelle);GO:0043687(post-translational protein modification);…		0.992808	1.01306	1.0204	0.0291403	0.000230514	0.0109101	up	no
hsa_circ_0001361|chr3:171830241-171851336+|NM_022763|FNDC3B	9.40045	38.1444	15.3991	11.3898	14.0149	17.7314	24.9997	8.67186	32.6255	GO:0005515(protein binding);GO:0016021(integral component of membrane);GO:0044822(poly(A) RNA binding)		22.099	17.68	0.800036	-0.321863	0.00167815	0.0341768	down	no
hsa_circ_0001362|chr3:171965322-172003774+|NM_022763|FNDC3B	6.4325	7.8812	10.2724	8.43018	8.3715	7.1134	31.8662	11.6327	22.5478	GO:0005515(protein binding);GO:0016021(integral component of membrane);GO:0044822(poly(A) RNA binding)		22.0156	8.08353	0.367173	-1.44547	0.025323	0.132828	down	yes
hsa_circ_0001364|chr3:179131199-179137293-|NM_021629|GNB4	3.55557	3.06406	3.8339	4.41414	3.33111	3.97895	6.80593	17.3952	5.33667	GO:0004871(signal transducer activity);GO:0005515(protein binding);GO:0005765(lysosomal membrane);GO:0005886(plasma membrane);GO:0006112(energy reserve metabolic process);GO:0007165(signal transduction);GO:0021762(substantia nigra development);GO:0032403(protein complex binding);GO:0043209(myelin sheath);GO:0044281(small molecule metabolic process);GO:0070062(extracellular exosome);GO:0071377(cel…		9.84592	3.69629	0.375413	-1.41345	0.0218428	0.123828	down	yes
hsa_circ_0001367|chr3:183361267-183369064+|NM_017644|KLHL24	3.29142	2.74512	2.81321	3.01131	3.94732	2.77451	2.43706	4.56151	3.84983	GO:0005515(protein binding);GO:0005737(cytoplasm);GO:0030424(axon);GO:0043204(perikaryon);GO:2000312(regulation of kainate selective glutamate receptor activity)		3.61613	3.09715	0.856481	-0.223507	0.139887	0.328476	down	no
hsa_circ_0001368|chr3:183361267-183390272+|NM_017644|KLHL24	5.49692	4.41077	4.95752	5.15205	6.90135	4.64243	3.37815	5.98269	5.22187	GO:0005515(protein binding);GO:0005737(cytoplasm);GO:0030424(axon);GO:0043204(perikaryon);GO:2000312(regulation of kainate selective glutamate receptor activity)		4.86091	5.26017	1.08214	0.113885	0.989106	0.999999	up	no
hsa_circ_0001369|chr3:183368083-183369064+|NM_017644|KLHL24	2.36847	1.6389	1.62952	1.59683	2.02385	1.62789	1.52925	2.70779	2.19572	GO:0005515(protein binding);GO:0005737(cytoplasm);GO:0030424(axon);GO:0043204(perikaryon);GO:2000312(regulation of kainate selective glutamate receptor activity)		2.14425	1.81424	0.846095	-0.241108	0.000311591	0.0125959	down	no
hsa_circ_0001376|chr3:194169185-194175121-|NM_024524|ATP13A3	20.2929	26.74	17.1638	13.522	15.1758	22.9039	37.792	27.4741	41.0319	GO:0000166(nucleotide binding);GO:0005524(ATP binding);GO:0006812(cation transport);GO:0008152(metabolic process);GO:0016020(membrane);GO:0016021(integral component of membrane);GO:0016887(ATPase activity);GO:0046872(metal ion binding)		35.4327	19.2997	0.544688	-0.876499	0.25438	0.491754	down	no
hsa_circ_0001377|chr3:195605123-195615477-|NM_001010938|TNK2	8.32213	7.43084	13.8963	12.0356	11.1567	9.34312	1.23169	2.05046	3.88627	GO:0004672(protein kinase activity);GO:0004674(protein serine/threonine kinase activity);GO:0004712(protein serine/threonine/tyrosine kinase activity);GO:0004713(protein tyrosine kinase activity);GO:0004715(non-membrane spanning protein tyrosine kinase activity);GO:0005095(GTPase inhibitor activity);GO:0005154(epidermal growth factor receptor binding);GO:0005515(protein binding);GO:0005524(ATP bi…		2.38947	10.3641	4.33741	2.11683	0.843044	0.999999	up	no
hsa_circ_0001380|chr3:196118683-196129890-|NM_015562|UBXN7	3.93432	2.70002	5.1663	5.80719	5.84598	4.91208	4.89825	6.00191	5.16433	GO:0005515(protein binding);GO:0005654(nucleoplasm);GO:0008134(transcription factor binding);GO:0031625(ubiquitin protein ligase binding);GO:0034098(VCP-NPL4-UFD1 AAA ATPase complex);GO:0043130(ubiquitin binding)		5.35483	4.72765	0.882876	-0.179718	0.60476	0.924183	down	no
hsa_circ_0001383|chr3:196842797-196846401-|NM_001204387|DLG1	2.76009	2.01594	1.77925	1.80807	2.10772	2.22975	2.48772	2.28028	3.24041	GO:0001657(ureteric bud development);GO:0001658(branching involved in ureteric bud morphogenesis);GO:0001771(immunological synapse formation);GO:0001772(immunological synapse);GO:0001935(endothelial cell proliferation);GO:0002088(lens development in camera-type eye);GO:0002369(T cell cytokine production);GO:0004385(guanylate kinase activity);GO:0004721(phosphoprotein phosphatase activity);GO:0005…	04660(T cell receptor signaling pathway)	2.66947	2.1168	0.792967	-0.334667	0.281498	0.528466	down	no
hsa_circ_0001384|chr3:197249510-197273357-|NM_203315|BDH1	100.892	160.045	98.3386	112.95	102.63	170.726	32.6223	20.8504	69.524	GO:0003858(3-hydroxybutyrate dehydrogenase activity);GO:0005654(nucleoplasm);GO:0005737(cytoplasm);GO:0005739(mitochondrion);GO:0005759(mitochondrial matrix);GO:0008152(metabolic process);GO:0016491(oxidoreductase activity);GO:0044255(cellular lipid metabolic process);GO:0044281(small molecule metabolic process);GO:0046950(cellular ketone body metabolic process);GO:0046951(ketone body biosyntheti…		40.9989	124.263	3.0309	1.59974	0.685592	0.999999	up	no
hsa_circ_0001386|chr4:1219147-1235307-|NM_001012614|CTBP1	10.2433	10.5077	15.7532	12.4451	14.336	14.36	6.0152	4.96114	5.89553	GO:0000122(negative regulation of transcription from RNA polymerase II promoter);GO:0001106(RNA polymerase II transcription corepressor activity);GO:0003700(sequence-specific DNA binding transcription factor activity);GO:0005515(protein binding);GO:0005634(nucleus);GO:0005654(nucleoplasm);GO:0005667(transcription factor complex);GO:0006351(transcription, DNA-templated);GO:0006468(protein phosphor…	04310(Wnt signaling pathway);04330(Notch signaling pathway);05200(Pathways in cancer);05220(Chronic myeloid leukemia)	5.62396	12.9409	2.30103	1.20228	0.865173	0.999999	up	no
hsa_circ_0001387|chr4:1902352-1936989+|NM_001042424|WHSC1	0.697729	0.839169	1.14276	1.03802	1.1668	1.29211	1.1827	0.888255	1.08458	GO:0000122(negative regulation of transcription from RNA polymerase II promoter);GO:0003149(membranous septum morphogenesis);GO:0003289(atrial septum primum morphogenesis);GO:0003290(atrial septum secundum morphogenesis);GO:0003682(chromatin binding);GO:0005515(protein binding);GO:0005634(nucleus);GO:0005654(nucleoplasm);GO:0005694(chromosome);GO:0005737(cytoplasm);GO:0006325(chromatin organizati…	00310(Lysine degradation)	1.05184	1.02943	0.978692	-0.0310732	0.586205	0.90465	down	no
hsa_circ_0001388|chr4:1902352-1952930+|NM_001042424|WHSC1	2.6315	2.73569	3.86534	3.62122	3.66063	4.10896	4.57441	3.21096	4.10151	GO:0000122(negative regulation of transcription from RNA polymerase II promoter);GO:0003149(membranous septum morphogenesis);GO:0003289(atrial septum primum morphogenesis);GO:0003290(atrial septum secundum morphogenesis);GO:0003682(chromatin binding);GO:0005515(protein binding);GO:0005634(nucleus);GO:0005654(nucleoplasm);GO:0005694(chromosome);GO:0005737(cytoplasm);GO:0006325(chromatin organizati…	00310(Lysine degradation)	3.96229	3.43722	0.867483	-0.205093	0.116921	0.293274	down	no
hsa_circ_0001392|chr4:3088665-3109150+|NM_002111|HTT	4.73139	5.18259	7.59427	6.14378	7.66713	7.04341	6.51742	3.91934	5.39596	GO:0000050(urea cycle);GO:0000052(citrulline metabolic process);GO:0000132(establishment of mitotic spindle orientation);GO:0002039(p53 binding);GO:0005102(receptor binding);GO:0005488(binding);GO:0005515(protein binding);GO:0005522(profilin binding);GO:0005634(nucleus);GO:0005654(nucleoplasm);GO:0005737(cytoplasm);GO:0005739(mitochondrion);GO:0005770(late endosome);GO:0005776(autophagosome);GO:0…	05016(Huntington's disease)	5.27757	6.39376	1.2115	0.276791	0.999166	0.999999	up	no
hsa_circ_0001394|chr4:6925099-6925838+|NM_001113361|TBC1D14	4.44118	2.81297	3.07208	2.83218	3.10637	4.06246	0.964771	1.88347	1.33133	GO:0005096(GTPase activator activity);GO:0005515(protein binding);GO:0005776(autophagosome);GO:0005794(Golgi apparatus);GO:0010507(negative regulation of autophagy);GO:0019901(protein kinase binding);GO:0043547(positive regulation of GTPase activity);GO:0055037(recycling endosome);GO:0071955(recycling endosome to Golgi transport);GO:2000785(regulation of autophagosome assembly)		1.39319	3.38787	2.43174	1.28199	0.999671	0.999999	up	no
hsa_circ_0001395|chr4:17816475-17816981+|NM_022346|NCAPG	0.113188	0	0.131684	0	0.124221	0	0.418027	0.868224	0.0887311	GO:0000278(mitotic cell cycle);GO:0000793(condensed chromosome);GO:0000796(condensin complex);GO:0005488(binding);GO:0005515(protein binding);GO:0005634(nucleus);GO:0005737(cytoplasm);GO:0005813(centrosome);GO:0005829(cytosol);GO:0007076(mitotic chromosome condensation);GO:0015629(actin cytoskeleton);GO:0016020(membrane);GO:0051301(cell division)		0.458327	0.0615155	0.134217	-2.89736	0.212832	0.434482	down	no
hsa_circ_0001397|chr4:25315667-25317022+|NM_024936|ZCCHC4	1.61797	0.914668	0.527061	1.35147	1.16012	1.55221	0.916244	1.53895	1.42058	GO:0003676(nucleic acid binding);GO:0008168(methyltransferase activity);GO:0008270(zinc ion binding);GO:0032259(methylation)		1.29192	1.18725	0.918979	-0.121897	0.999697	0.999999	down	no
hsa_circ_0001398|chr4:25334804-25335610+|NM_024936|ZCCHC4	1.53803	1.29386	0.681658	1.17891	0.656424	1.06921	0.957978	1.23594	0.832506	GO:0003676(nucleic acid binding);GO:0008168(methyltransferase activity);GO:0008270(zinc ion binding);GO:0032259(methylation)		1.00881	1.06968	1.06034	0.0845277	0.192562	0.406255	up	no
hsa_circ_0001400|chr4:37633006-37640126-|NM_001085399|RELL1	3.17493	11.1904	8.00426	3.52517	4.84313	8.11976	7.34244	10.4465	10.6026	GO:0005886(plasma membrane);GO:0015630(microtubule cytoskeleton);GO:0016021(integral component of membrane)		9.46385	6.47627	0.684317	-0.547264	0.059585	0.200609	down	no
hsa_circ_0001402|chr4:38091552-38104778+|NM_015173|TBC1D1	2.88568	2.89799	2.95857	2.24856	3.75477	2.78474	3.0749	4.41469	3.07521	GO:0005096(GTPase activator activity);GO:0005515(protein binding);GO:0005634(nucleus);GO:0005829(cytosol);GO:0032880(regulation of protein localization);GO:0043547(positive regulation of GTPase activity);GO:0061024(membrane organization)		3.5216	2.92172	0.829656	-0.269414	0.999055	0.999999	down	no
hsa_circ_0001403|chr4:39328182-39329376-|NM_001204747|RFC1	1.62119	1.54464	1.88448	2.05187	1.91608	1.49328	3.61081	6.11138	5.9843	GO:0000278(mitotic cell cycle);GO:0000722(telomere maintenance via recombination);GO:0000723(telomere maintenance);GO:0003677(DNA binding);GO:0003689(DNA clamp loader activity);GO:0005515(protein binding);GO:0005524(ATP binding);GO:0005634(nucleus);GO:0005654(nucleoplasm);GO:0005663(DNA replication factor C complex);GO:0005794(Golgi apparatus);GO:0006260(DNA replication);GO:0006261(DNA-dependent …	03030(DNA replication);03420(Nucleotide excision repair);03430(Mismatch repair)	5.23549	1.75192	0.334625	-1.57938	0.127484	0.309404	down	no
hsa_circ_0001405|chr4:39900008-39904080-|NM_001100399|PDS5A	2.59661	1.61244	1.5993	1.58215	1.86705	1.97995	3.13254	3.03097	3.2284	GO:0000278(mitotic cell cycle);GO:0000775(chromosome, centromeric region);GO:0000785(chromatin);GO:0005488(binding);GO:0005515(protein binding);GO:0005654(nucleoplasm);GO:0005694(chromosome);GO:0005829(cytosol);GO:0005886(plasma membrane);GO:0007064(mitotic sister chromatid cohesion);GO:0008156(negative regulation of DNA replication);GO:0051301(cell division)		3.13064	1.87291	0.598253	-0.741171	0.231365	0.460346	down	no
hsa_circ_0001406|chr4:42024854-42025401+|NM_006345|SLC30A9	1.70106	0.848936	0.928989	1.011	1.06267	1.14249	3.46342	4.59074	3.24756	GO:0003682(chromatin binding);GO:0003700(sequence-specific DNA binding transcription factor activity);GO:0005634(nucleus);GO:0005856(cytoskeleton);GO:0006289(nucleotide-excision repair);GO:0006351(transcription, DNA-templated);GO:0006812(cation transport);GO:0006829(zinc II ion transport);GO:0008324(cation transmembrane transporter activity);GO:0016021(integral component of membrane);GO:0016922(l…		3.76724	1.11586	0.296201	-1.75535	0.0506007	0.184433	down	no
hsa_circ_0001411|chr4:54249939-54256040+|NM_001134937|FIP1L1	1.49233	1.72928	1.63915	1.37905	2.36047	1.4617	4.0616	3.82508	2.95527	GO:0005515(protein binding);GO:0005634(nucleus);GO:0005654(nucleoplasm);GO:0005847(mRNA cleavage and polyadenylation specificity factor complex);GO:0006397(mRNA processing);GO:0044822(poly(A) RNA binding)	03015(mRNA surveillance pathway)	3.61398	1.677	0.464031	-1.10771	0.997585	0.999999	down	no
hsa_circ_0001414|chr4:56277780-56284152+|NM_018475|TMEM165	3.10741	3.54561	5.90613	3.12405	4.43476	3.40642	4.89699	9.89657	6.04979	GO:0005765(lysosomal membrane);GO:0005794(Golgi apparatus);GO:0006487(protein N-linked glycosylation);GO:0006874(cellular calcium ion homeostasis);GO:0010008(endosome membrane);GO:0016020(membrane);GO:0016021(integral component of membrane);GO:0031901(early endosome membrane);GO:0031902(late endosome membrane);GO:0032472(Golgi calcium ion transport);GO:0032588(trans-Golgi network membrane);GO:003…		6.94778	3.92073	0.564314	-0.82543	0.0861548	0.246397	down	no
hsa_circ_0001417|chr4:73950965-73958017-|NM_198889|ANKRD17	2.36749	1.51528	1.83265	1.68752	1.95838	2.21487	1.1302	1.35406	1.04285	GO:0000785(chromatin);GO:0001955(blood vessel maturation);GO:0003676(nucleic acid binding);GO:0003682(chromatin binding);GO:0003723(RNA binding);GO:0005515(protein binding);GO:0005634(nucleus);GO:0005737(cytoplasm);GO:0006275(regulation of DNA replication);GO:0016020(membrane);GO:0016032(viral process);GO:0042742(defense response to bacterium);GO:0043123(positive regulation of I-kappaB kinase/NF-…		1.1757	1.92937	1.64103	0.714605	0.00757743	0.0764089	up	no
hsa_circ_0001421|chr4:83799882-83803090-|NM_014933|SEC31A	2.62307	1.87988	2.28788	1.96961	2.24358	2.2665	2.79687	3.25865	2.97233	GO:0000139(Golgi membrane);GO:0002474(antigen processing and presentation of peptide antigen via MHC class I);GO:0005515(protein binding);GO:0005737(cytoplasm);GO:0005783(endoplasmic reticulum);GO:0005789(endoplasmic reticulum membrane);GO:0005829(cytosol);GO:0006888(ER to Golgi vesicle-mediated transport);GO:0012507(ER to Golgi transport vesicle membrane);GO:0015031(protein transport);GO:0018279…	04141(Protein processing in endoplasmic reticulum)	3.00928	2.21175	0.734977	-0.44423	0.0565006	0.194159	down	no
hsa_circ_0001423|chr4:87967317-87968746+|NM_001166693|AFF1	8.30438	5.68309	9.15871	7.7671	7.53055	7.69076	7.23128	3.76827	5.54078	GO:0003700(sequence-specific DNA binding transcription factor activity);GO:0005515(protein binding);GO:0005634(nucleus);GO:0008023(transcription elongation factor complex);GO:0045893(positive regulation of transcription, DNA-templated)		5.51344	7.6891	1.39461	0.47986	0.378653	0.656667	up	no
hsa_circ_0001426|chr4:89396991-89415482+|NM_016323|HERC5	3.31802	4.89569	4.68429	6.11996	6.07134	2.26775	2.17184	4.45159	7.6912	GO:0000079(regulation of cyclin-dependent protein serine/threonine kinase activity);GO:0004842(ubiquitin-protein transferase activity);GO:0005515(protein binding);GO:0005737(cytoplasm);GO:0005829(cytosol);GO:0016874(ligase activity);GO:0019221(cytokine-mediated signaling pathway);GO:0032020(ISG15-protein conjugation);GO:0032480(negative regulation of type I interferon production);GO:0042296(ISG15…		4.77154	4.55951	0.955562	-0.065578	0.455304	0.753214	down	no
hsa_circ_0001432|chr4:103635594-103647840-|NM_005908|MANBA	2.76407	4.79779	4.54963	3.33723	3.86169	4.19423	2.94231	4.03146	3.12589	GO:0004553(hydrolase activity, hydrolyzing O-glycosyl compounds);GO:0004567(beta-mannosidase activity);GO:0005537(mannose binding);GO:0005764(lysosome);GO:0005975(carbohydrate metabolic process);GO:0006464(cellular protein modification process);GO:0043231(intracellular membrane-bounded organelle);GO:0046355(mannan catabolic process)	00511(Other glycan degradation);04142(Lysosome)	3.36655	3.91744	1.16363	0.218638	0.998338	0.999999	up	no
hsa_circ_0001434|chr4:106345352-106377902-|NM_176869|PPA2	12.4816	11.6401	10.7687	10.4047	13.5682	13.4114	15.1973	16.8386	13.8706	GO:0000287(magnesium ion binding);GO:0004427(inorganic diphosphatase activity);GO:0004722(protein serine/threonine phosphatase activity);GO:0005737(cytoplasm);GO:0005739(mitochondrion);GO:0005759(mitochondrial matrix);GO:0006418(tRNA aminoacylation for protein translation);GO:0006796(phosphate-containing compound metabolic process);GO:0010467(gene expression);GO:0016311(dephosphorylation);GO:0070…	00190(Oxidative phosphorylation)	15.3022	12.0458	0.787193	-0.34521	0.529086	0.841	down	no
hsa_circ_0001436|chr4:110412482-110416012+|NM_006323|SEC24B	3.12243	2.08781	2.66467	2.77592	2.90462	2.37326	2.04095	1.40086	3.46727	GO:0000139(Golgi membrane);GO:0001843(neural tube closure);GO:0002093(auditory receptor cell morphogenesis);GO:0002474(antigen processing and presentation of peptide antigen via MHC class I);GO:0003151(outflow tract morphogenesis);GO:0005215(transporter activity);GO:0005515(protein binding);GO:0005789(endoplasmic reticulum membrane);GO:0005829(cytosol);GO:0006886(intracellular protein transport);…	04141(Protein processing in endoplasmic reticulum)	2.30302	2.65479	1.15274	0.205066	0.0306667	0.145716	up	no
hsa_circ_0001438|chr4:128995614-128999117+|NM_178043|LARP1B	1.33746	0.950149	1.07145	1.56158	1.45997	2.00254	7.03983	3.64336	6.89017	GO:0005515(protein binding);GO:0005634(nucleus);GO:0019013(viral nucleocapsid);GO:0030529(ribonucleoprotein complex);GO:0044822(poly(A) RNA binding);GO:0098779(activation of mitophagy in response to mitochondrial depolarization)		5.85779	1.39719	0.238519	-2.06783	0.862981	0.999999	down	no
hsa_circ_0001439|chr4:129913321-129925031-|NM_144643|SCLT1	1.04702	0.841735	0.964066	0.832806	1.1933	0.873828	1.91661	3.1646	2.73809	GO:0005813(centrosome);GO:0005814(centriole);GO:0005829(cytosol);GO:0006996(organelle organization);GO:0008022(protein C-terminus binding);GO:0017080(sodium channel regulator activity);GO:0030276(clathrin binding);GO:0042384(cilium assembly);GO:0045162(clustering of voltage-gated sodium channels);GO:0070062(extracellular exosome);GO:0071439(clathrin complex);GO:0097539(ciliary transition fiber)		2.60643	0.958792	0.367856	-1.44279	0.900844	0.999999	down	no
hsa_circ_0001440|chr4:129913321-129960251-|NM_144643|SCLT1	17.8797	25.791	33.1547	20.8181	31.9943	21.179	26.5294	28.7166	48.4923	GO:0005813(centrosome);GO:0005814(centriole);GO:0005829(cytosol);GO:0006996(organelle organization);GO:0008022(protein C-terminus binding);GO:0017080(sodium channel regulator activity);GO:0030276(clathrin binding);GO:0042384(cilium assembly);GO:0045162(clustering of voltage-gated sodium channels);GO:0070062(extracellular exosome);GO:0071439(clathrin complex);GO:0097539(ciliary transition fiber)		34.5794	25.1361	0.72691	-0.460151	0.0220813	0.12439	down	no
hsa_circ_0001441|chr4:140046317-140060651-|NM_201999|ELF2	5.19186	6.15246	5.73129	6.37522	6.59339	5.68767	10.7956	6.58728	11.3212	GO:0000981(sequence-specific DNA binding RNA polymerase II transcription factor activity);GO:0003700(sequence-specific DNA binding transcription factor activity);GO:0005515(protein binding);GO:0005634(nucleus);GO:0005654(nucleoplasm);GO:0005737(cytoplasm);GO:0006351(transcription, DNA-templated);GO:0006355(regulation of transcription, DNA-templated);GO:0006357(regulation of transcription from RNA…		9.56804	5.95532	0.622418	-0.684045	0.268251	0.510622	down	no
hsa_circ_0001442|chr4:140444507-140450374-|NM_030648|SETD7	24.5661	22.594	22.05	27.4708	25.5126	24.1858	17.6266	26.2958	25.4704	GO:0002039(p53 binding);GO:0003682(chromatin binding);GO:0005515(protein binding);GO:0005634(nucleus);GO:0005654(nucleoplasm);GO:0005694(chromosome);GO:0005730(nucleolus);GO:0006325(chromatin organization);GO:0006351(transcription, DNA-templated);GO:0006355(regulation of transcription, DNA-templated);GO:0006974(cellular response to DNA damage stimulus);GO:0016279(protein-lysine N-methyltransferas…	00310(Lysine degradation)	23.1309	24.3966	1.05472	0.0768534	0.0188215	0.116359	up	no
hsa_circ_0001445|chr4:144464661-144465125+|NM_003601|SMARCA5	3.78304	2.94365	3.11729	3.12916	2.38237	1.8582	18.4797	24.9084	13.963	GO:0000183(chromatin silencing at rDNA);GO:0000793(condensed chromosome);GO:0003676(nucleic acid binding);GO:0003677(DNA binding);GO:0003682(chromatin binding);GO:0004386(helicase activity);GO:0005515(protein binding);GO:0005524(ATP binding);GO:0005634(nucleus);GO:0005654(nucleoplasm);GO:0005677(chromatin silencing complex);GO:0005730(nucleolus);GO:0006302(double-strand break repair);GO:0006333(c…		19.1171	2.86895	0.150073	-2.73627	0.996383	0.999999	down	no
hsa_circ_0001447|chr4:146744573-146770713-|NM_178835|ZNF827	1.53063	1.24204	3.51483	2.07691	2.31036	0.881698	1.28779	1.19876	2.29329	GO:0003676(nucleic acid binding);GO:0003677(DNA binding);GO:0005634(nucleus);GO:0006351(transcription, DNA-templated);GO:0006355(regulation of transcription, DNA-templated);GO:0046872(metal ion binding)		1.59328	1.92608	1.20888	0.273666	0.191836	0.405078	up	no
hsa_circ_0001448|chr4:146744573-146791630-|NM_178835|ZNF827	3.16005	2.0716	5.8327	3.20858	3.31016	1.44326	2.21841	2.46057	3.06092	GO:0003676(nucleic acid binding);GO:0003677(DNA binding);GO:0005634(nucleus);GO:0006351(transcription, DNA-templated);GO:0006355(regulation of transcription, DNA-templated);GO:0046872(metal ion binding)		2.57997	3.17106	1.22911	0.29761	0.153824	0.349427	up	no
hsa_circ_0001452|chr4:153562079-153574079-|NM_152680|TMEM154	2.99133	3.35526	12.0194	1.10857	2.49258	1.54231	1.53439	5.18396	6.68754	GO:0016021(integral component of membrane)		4.46863	3.91824	0.876832	-0.189628	0.72742	0.999999	down	no
hsa_circ_0001454|chr4:154524454-154533552+|NM_001131007|KIAA0922	8.4713	12.3408	6.8101	7.67806	8.24057	7.80632	8.15541	5.18689	12.9431	GO:0005737(cytoplasm);GO:0005783(endoplasmic reticulum);GO:0005886(plasma membrane);GO:0016021(integral component of membrane);GO:0016055(Wnt signaling pathway);GO:0033088(negative regulation of immature T cell proliferation in thymus);GO:0090090(negative regulation of canonical Wnt signaling pathway)		8.76179	8.55786	0.976726	-0.0339748	0.364699	0.638614	down	no
hsa_circ_0001456|chr4:170428187-170429482-|NM_001199400|NEK1	0.180575	0.120906	0.141484	0.105813	0.15571	0.0951098	0.468417	0.583494	0.653136	GO:0000165(MAPK cascade);GO:0000187(activation of MAPK activity);GO:0000242(pericentriolar material);GO:0001822(kidney development);GO:0004672(protein kinase activity);GO:0004674(protein serine/threonine kinase activity);GO:0004708(MAP kinase kinase activity);GO:0004713(protein tyrosine kinase activity);GO:0005515(protein binding);GO:0005524(ATP binding);GO:0005622(intracellular);GO:0005634(nucle…		0.568349	0.133266	0.234479	-2.09247	0.0419559	0.169417	down	yes
hsa_circ_0001459|chr4:178274461-178274882+|NM_018248|NEIL3	0.124211	0.0313476	0.036127	0.0270188	0.102239	0	0.0860132	0.262014	0.0973723	GO:0000405(bubble DNA binding);GO:0003676(nucleic acid binding);GO:0003677(DNA binding);GO:0003684(damaged DNA binding);GO:0003690(double-stranded DNA binding);GO:0003697(single-stranded DNA binding);GO:0003906(DNA-(apurinic or apyrimidinic site) lyase activity);GO:0005634(nucleus);GO:0006281(DNA repair);GO:0006284(base-excision repair);GO:0006289(nucleotide-excision repair);GO:0008270(zinc ion b…	03410(Base excision repair)	0.148467	0.0534906	0.360287	-1.47278	0.0113683	0.0930052	down	yes
hsa_circ_0001460|chr4:178274461-178281831+|NM_018248|NEIL3	0.219349	0.0221432	0.535905	0.171769	0.216658	0	0.263283	0.252382	0.171954	GO:0000405(bubble DNA binding);GO:0003676(nucleic acid binding);GO:0003677(DNA binding);GO:0003684(damaged DNA binding);GO:0003690(double-stranded DNA binding);GO:0003697(single-stranded DNA binding);GO:0003906(DNA-(apurinic or apyrimidinic site) lyase activity);GO:0005634(nucleus);GO:0006281(DNA repair);GO:0006284(base-excision repair);GO:0006289(nucleotide-excision repair);GO:0008270(zinc ion b…	03410(Base excision repair)	0.229206	0.194304	0.847725	-0.238332	0.177011	0.383278	down	no
hsa_circ_0001461|chr4:187627716-187630999-|NM_005245|FAT1	9.70508	6.0657	19.8265	1.98556	7.06185	8.1284	16.7679	17.0758	13.9585	GO:0005509(calcium ion binding);GO:0005515(protein binding);GO:0005634(nucleus);GO:0005886(plasma membrane);GO:0005887(integral component of plasma membrane);GO:0005911(cell-cell junction);GO:0005925(focal adhesion);GO:0007015(actin filament organization);GO:0007155(cell adhesion);GO:0007156(homophilic cell adhesion via plasma membrane adhesion molecules);GO:0007163(establishment or maintenance o…		15.9341	8.79551	0.551994	-0.857277	0.886025	0.999999	down	no
hsa_circ_0001466|chr5:6604250-6605521-|NM_001193455|NSUN2	6.353	4.25083	5.8653	6.93358	6.40804	6.86726	9.27893	7.41771	9.21208	GO:0000049(tRNA binding);GO:0000239(pachytene);GO:0005634(nucleus);GO:0005730(nucleolus);GO:0005737(cytoplasm);GO:0005819(spindle);GO:0007067(mitotic nuclear division);GO:0007286(spermatid development);GO:0008168(methyltransferase activity);GO:0016428(tRNA (cytosine-5-)-methyltransferase activity);GO:0030488(tRNA methylation);GO:0033313(meiotic cell cycle checkpoint);GO:0033391(chromatoid body);G…		8.63624	6.113	0.707831	-0.498522	0.575882	0.893224	down	no
hsa_circ_0001467|chr5:10415599-10417516+|NM_005885|MARCH6	8.07901	4.51291	6.0742	5.12409	5.41206	6.41135	4.78252	3.78343	3.75992	GO:0004842(ubiquitin-protein transferase activity);GO:0008270(zinc ion binding);GO:0016020(membrane);GO:0016874(ligase activity);GO:0019899(enzyme binding);GO:0030176(integral component of endoplasmic reticulum membrane);GO:0031624(ubiquitin conjugating enzyme binding);GO:0070936(protein K48-linked ubiquitination)		4.10862	5.9356	1.44467	0.53074	0.436636	0.730074	up	no
hsa_circ_0001470|chr5:32135677-32143986-|NM_022130|GOLPH3	32.2685	46.6754	41.1436	25.6511	28.2014	35.562	104.925	70.3042	68.6423	GO:0005515(protein binding);GO:0005654(nucleoplasm);GO:0005739(mitochondrion);GO:0005758(mitochondrial intermembrane space);GO:0005768(endosome);GO:0005794(Golgi apparatus);GO:0005802(trans-Golgi network);GO:0005829(cytosol);GO:0005886(plasma membrane);GO:0007030(Golgi organization);GO:0008283(cell proliferation);GO:0009101(glycoprotein biosynthetic process);GO:0009306(protein secretion);GO:00104…		81.2905	34.917	0.429534	-1.21916	0.955369	0.999999	down	no
hsa_circ_0001471|chr5:36136410-36143508-|NM_001007527|LMBRD2	4.47265	3.15525	3.41141	2.94748	3.55715	3.65792	3.64568	4.46104	3.67108	GO:0016020(membrane);GO:0016021(integral component of membrane)		3.92593	3.53364	0.900077	-0.15188	0.0464795	0.177797	down	no
hsa_circ_0001472|chr5:36953719-36976504+|NM_015384|NIPBL	2.77473	2.5284	2.73027	2.64193	3.1478	2.68986	4.33351	4.42989	5.04882	GO:0000122(negative regulation of transcription from RNA polymerase II promoter);GO:0000278(mitotic cell cycle);GO:0000785(chromatin);GO:0001656(metanephros development);GO:0003007(heart morphogenesis);GO:0003151(outflow tract morphogenesis);GO:0003682(chromatin binding);GO:0005488(binding);GO:0005515(protein binding);GO:0005634(nucleus);GO:0005654(nucleoplasm);GO:0006974(cellular response to DNA…		4.60407	2.75216	0.597767	-0.742345	0.105393	0.274304	down	no
hsa_circ_0001474|chr5:37238958-37243221-|NM_023073|C5orf42	0.677937	0.781287	1.16413	0.686203	1.14105	0.639637	0.659287	0.639012	0.775131	GO:0005515(protein binding);GO:0016021(integral component of membrane)		0.691143	0.848374	1.22749	0.295715	0.995068	0.999999	up	no
hsa_circ_0001475|chr5:39002636-39021238-|NM_152756|RICTOR	14.1465	16.6123	16.3609	13.9342	23.1555	17.4821	24.5489	16.0307	21.2345	GO:0001932(regulation of protein phosphorylation);GO:0001938(positive regulation of endothelial cell proliferation);GO:0005488(binding);GO:0005515(protein binding);GO:0005829(cytosol);GO:0007173(epidermal growth factor receptor signaling pathway);GO:0008543(fibroblast growth factor receptor signaling pathway);GO:0009790(embryo development);GO:0010468(regulation of gene expression);GO:0018105(pept…	04150(mTOR signaling pathway)	20.6047	16.9486	0.822559	-0.281809	0.142709	0.333238	down	no
hsa_circ_0001480|chr5:43615949-43645612+|NM_012343|NNT	11.1278	7.63169	11.4183	7.25645	9.8863	12.0674	9.55584	11.8315	11.5464	GO:0003957(NAD(P)+ transhydrogenase (B-specific) activity);GO:0005739(mitochondrion);GO:0005743(mitochondrial inner membrane);GO:0005746(mitochondrial respiratory chain);GO:0006099(tricarboxylic acid cycle);GO:0008746(NAD(P)+ transhydrogenase activity);GO:0008750(NAD(P)+ transhydrogenase (AB-specific) activity);GO:0015992(proton transport);GO:0016020(membrane);GO:0016021(integral component of mem…	00760(Nicotinate and nicotinamide metabolism);01100(Metabolic pathways)	10.9779	9.89799	0.901625	-0.149401	0.281874	0.528833	down	no
hsa_circ_0001483|chr5:54562965-54568003-|NM_019030|DHX29	4.01991	3.50756	2.79179	2.13848	3.79094	3.1809	3.86391	5.41066	4.84637	GO:0003676(nucleic acid binding);GO:0003743(translation initiation factor activity);GO:0004004(ATP-dependent RNA helicase activity);GO:0004386(helicase activity);GO:0005524(ATP binding);GO:0005737(cytoplasm);GO:0005739(mitochondrion);GO:0006396(RNA processing);GO:0006413(translational initiation);GO:0008026(ATP-dependent helicase activity);GO:0016282(eukaryotic 43S preinitiation complex);GO:00430…		4.70698	3.23826	0.687971	-0.539581	0.000530618	0.0170715	down	no
hsa_circ_0001485|chr5:56160560-56161804+|NM_005921|MAP3K1	0.668125	0.308974	0.765515	0.427066	0.606263	0.43398	1.2441	1.8152	0.901219	GO:0000186(activation of MAPKK activity);GO:0002224(toll-like receptor signaling pathway);GO:0002755(MyD88-dependent toll-like receptor signaling pathway);GO:0003382(epithelial cell morphogenesis);GO:0004672(protein kinase activity);GO:0004706(JUN kinase kinase kinase activity);GO:0004709(MAP kinase kinase kinase activity);GO:0005488(binding);GO:0005515(protein binding);GO:0005524(ATP binding);GO…	04010(MAPK signaling pathway);04120(Ubiquitin mediated proteolysis);04622(RIG-I-like receptor signaling pathway);04722(Neurotrophin signaling pathway);04912(GnRH signaling pathway)	1.32017	0.534987	0.40524	-1.30315	0.0918719	0.254783	down	no
hsa_circ_0001486|chr5:56526672-56527148+|NM_001127236|GPBP1	4.40053	3.44787	3.67126	3.89787	4.14347	3.17306	10.553	11.3895	9.0042	GO:0003677(DNA binding);GO:0003700(sequence-specific DNA binding transcription factor activity);GO:0005515(protein binding);GO:0005634(nucleus);GO:0005730(nucleolus);GO:0005737(cytoplasm);GO:0005886(plasma membrane);GO:0006351(transcription, DNA-templated);GO:0043231(intracellular membrane-bounded organelle);GO:0045893(positive regulation of transcription, DNA-templated)		10.3156	3.78901	0.367309	-1.44493	0.0448234	0.174894	down	yes
hsa_circ_0001491|chr5:61846193-61857084+|NM_001134779|IPO11	1.3794	2.14656	1.20419	1.48468	1.56084	1.69721	1.93904	2.16324	1.95355	GO:0005488(binding);GO:0005515(protein binding);GO:0005622(intracellular);GO:0005634(nucleus);GO:0005737(cytoplasm);GO:0006610(ribosomal protein import into nucleus);GO:0006886(intracellular protein transport);GO:0008536(Ran GTPase binding);GO:0008565(protein transporter activity)		2.01861	1.57881	0.782128	-0.354523	0.252564	0.489456	down	no
hsa_circ_0001492|chr5:65284462-65290692+|NM_001253697|ERBB2IP	10.7603	7.91841	11.4043	9.4447	9.40036	9.84136	23.0733	22.5097	17.7809	GO:0005102(receptor binding);GO:0005176(ErbB-2 class receptor binding);GO:0005178(integrin binding);GO:0005200(structural constituent of cytoskeleton);GO:0005515(protein binding);GO:0005604(basement membrane);GO:0005634(nucleus);GO:0005654(nucleoplasm);GO:0005737(cytoplasm);GO:0005886(plasma membrane);GO:0006605(protein targeting);GO:0007049(cell cycle);GO:0007155(cell adhesion);GO:0007165(signal…	04621(NOD-like receptor signaling pathway)	21.1213	9.79491	0.463746	-1.10859	0.999887	0.999999	down	no
hsa_circ_0001494|chr5:65307876-65310553+|NM_001253697|ERBB2IP	3.99845	3.27014	4.36768	2.98969	4.08842	4.12592	8.73244	10.1789	7.12554	GO:0005102(receptor binding);GO:0005176(ErbB-2 class receptor binding);GO:0005178(integrin binding);GO:0005200(structural constituent of cytoskeleton);GO:0005515(protein binding);GO:0005604(basement membrane);GO:0005634(nucleus);GO:0005654(nucleoplasm);GO:0005737(cytoplasm);GO:0005886(plasma membrane);GO:0006605(protein targeting);GO:0007049(cell cycle);GO:0007155(cell adhesion);GO:0007165(signal…	04621(NOD-like receptor signaling pathway)	8.67894	3.80672	0.438615	-1.18897	0.0897082	0.251853	down	no
hsa_circ_0001495|chr5:68470703-68471364+|NM_031966|CCNB1	0.760876	0.174568	0.844972	0.662031	0.379565	0.144258	1.2773	2.04274	0.759144	GO:0000082(G1/S transition of mitotic cell cycle);GO:0000086(G2/M transition of mitotic cell cycle);GO:0000278(mitotic cell cycle);GO:0000922(spindle pole);GO:0000942(condensed nuclear chromosome outer kinetochore);GO:0001556(oocyte maturation);GO:0001701(in utero embryonic development);GO:0001933(negative regulation of protein phosphorylation);GO:0005113(patched binding);GO:0005515(protein bindi…	04110(Cell cycle);04114(Oocyte meiosis);04115(p53 signaling pathway);04914(Progesterone-mediated oocyte maturation)	1.35973	0.494378	0.363586	-1.45963	0.742826	0.999999	down	no
hsa_circ_0001498|chr5:76758919-76760634-|NM_018268|WDR41	2.27758	1.24439	1.58257	1.78898	2.15345	1.4486	2.74977	4.53568	3.80117	GO:0005515(protein binding);GO:0005765(lysosomal membrane)		3.69554	1.74926	0.473345	-1.07904	0.0180437	0.114261	down	yes
hsa_circ_0001501|chr5:77423853-77461496-|NM_003664|AP3B1	3.96923	4.34859	4.72013	3.40016	4.43171	3.72075	4.95278	7.74363	7.92154	GO:0005488(binding);GO:0005765(lysosomal membrane);GO:0005794(Golgi apparatus);GO:0006622(protein targeting to lysosome);GO:0006886(intracellular protein transport);GO:0007596(blood coagulation);GO:0008089(anterograde axon cargo transport);GO:0016020(membrane);GO:0016192(vesicle-mediated transport);GO:0019882(antigen processing and presentation);GO:0019903(protein phosphatase binding);GO:0030117(…	04142(Lysosome)	6.87265	4.09843	0.596339	-0.745795	0.0480912	0.180375	down	no
hsa_circ_0001504|chr5:78915434-78919312+|NM_001114394|PAPD4	4.64479	6.06762	5.66569	5.26373	7.29	6.07846	8.51429	7.95281	9.38828	GO:0002244(hematopoietic progenitor cell differentiation);GO:0004652(polynucleotide adenylyltransferase activity);GO:0005515(protein binding);GO:0005524(ATP binding);GO:0005634(nucleus);GO:0005737(cytoplasm);GO:0005829(cytosol);GO:0006397(mRNA processing);GO:0031380(nuclear RNA-directed RNA polymerase complex);GO:0043631(RNA polyadenylation);GO:0046872(metal ion binding);GO:0071044(histone mRNA c…		8.61846	5.83505	0.677041	-0.562685	0.168443	0.371772	down	no
hsa_circ_0001508|chr5:80071512-80088663+|NM_002439|MSH3	1.26713	1.39904	0.782028	1.3921	1.08115	1.39591	1.0944	1.37948	1.8436	GO:0000228(nuclear chromosome);GO:0000403(Y-form DNA binding);GO:0000404(heteroduplex DNA loop binding);GO:0000406(double-strand/single-strand DNA junction binding);GO:0000710(meiotic mismatch repair);GO:0003677(DNA binding);GO:0003684(damaged DNA binding);GO:0003697(single-stranded DNA binding);GO:0005515(protein binding);GO:0005524(ATP binding);GO:0005634(nucleus);GO:0005654(nucleoplasm);GO:000…	03430(Mismatch repair);05200(Pathways in cancer);05210(Colorectal cancer)	1.43916	1.21956	0.847411	-0.238866	0.0374152	0.160051	down	no
hsa_circ_0001512|chr5:94224583-94248681-|NM_001002796|MCTP1	1.2109	1.25635	2.44969	1.7755	1.72269	1.44976	3.7164	4.63558	3.43665	GO:0005509(calcium ion binding);GO:0005515(protein binding);GO:0005622(intracellular);GO:0016021(integral component of membrane);GO:0019722(calcium-mediated signaling)		3.92954	1.64415	0.418407	-1.25702	0.996727	0.999999	down	no
hsa_circ_0001513|chr5:96314841-96322374+|NM_005575|LNPEP	2.6062	2.35582	3.84432	2.98046	4.03073	2.75345	3.10773	4.95898	3.58603	GO:0000209(protein polyubiquitination);GO:0002474(antigen processing and presentation of peptide antigen via MHC class I);GO:0002480(antigen processing and presentation of exogenous peptide antigen via MHC class I, TAP-independent);GO:0004177(aminopeptidase activity);GO:0005515(protein binding);GO:0005576(extracellular region);GO:0005622(intracellular);GO:0005765(lysosomal membrane);GO:0005829(cy…	04614(Renin-angiotensin system)	3.88425	3.09516	0.79685	-0.327619	0.770989	0.999999	down	no
hsa_circ_0001518|chr5:107684099-107703654-|NM_001163315|FBXL17	11.7897	10.8172	10.2237	11.6831	14.0236	11.8174	20.676	17.0847	19.0518	GO:0005515(protein binding)		18.9375	11.7258	0.619183	-0.691562	0.995381	0.999999	down	no
hsa_circ_0001519|chr5:109049220-109065214+|NM_002372|MAN2A1	10.5679	10.3672	8.13456	8.52455	10.8575	8.74867	27.7116	16.8819	11.597	GO:0000139(Golgi membrane);GO:0001701(in utero embryonic development);GO:0001889(liver development);GO:0003824(catalytic activity);GO:0004553(hydrolase activity, hydrolyzing O-glycosyl compounds);GO:0004559(alpha-mannosidase activity);GO:0004572(mannosyl-oligosaccharide 1,3-1,6-alpha-mannosidase activity);GO:0005794(Golgi apparatus);GO:0005801(cis-Golgi network);GO:0005975(carbohydrate metabolic …	00510(N-Glycan biosynthesis);01100(Metabolic pathways)	18.7302	9.5334	0.508987	-0.9743	0.0822476	0.239489	down	no
hsa_circ_0001520|chr5:112321531-112339774+|NM_152624|DCP2	2.84552	2.76491	4.48529	3.84324	4.70213	2.9979	4.85265	6.87709	3.56793	GO:0000184(nuclear-transcribed mRNA catabolic process, nonsense-mediated decay);GO:0000288(nuclear-transcribed mRNA catabolic process, deadenylation-dependent decay);GO:0000932(cytoplasmic mRNA processing body);GO:0003723(RNA binding);GO:0005515(protein binding);GO:0005654(nucleoplasm);GO:0005829(cytosol);GO:0006402(mRNA catabolic process);GO:0008152(metabolic process);GO:0010467(gene expression)…	03018(RNA degradation)	5.09922	3.6065	0.707265	-0.499678	0.0990285	0.265416	down	no
hsa_circ_0001522|chr5:122881110-122893258+|NM_001044723|CSNK1G3	5.40815	4.53413	5.92584	5.23189	6.53016	5.48476	10.5317	10.0252	11.4913	GO:0004672(protein kinase activity);GO:0004674(protein serine/threonine kinase activity);GO:0005524(ATP binding);GO:0005737(cytoplasm);GO:0006464(cellular protein modification process);GO:0006468(protein phosphorylation);GO:0006897(endocytosis);GO:0007165(signal transduction);GO:0008360(regulation of cell shape);GO:0016055(Wnt signaling pathway);GO:0016772(transferase activity, transferring phosp…	04340(Hedgehog signaling pathway)	10.6827	5.51915	0.516643	-0.95276	0.11118	0.283508	down	no
hsa_circ_0001523|chr5:124036706-124036962-|NM_020747|ZNF608	0.672386	0.206209	0.475296	0.859042	0.784632	0.852026	0.870712	0.652864	0.533773	GO:0046872(metal ion binding)		0.685783	0.641598	0.935571	-0.0960814	0.0195759	0.118014	down	no
hsa_circ_0001524|chr5:131013395-131044965-|NM_133372|FNIP1	3.70775	6.71398	6.12122	5.25864	7.81304	5.73511	5.73799	5.09243	9.19981	GO:0000122(negative regulation of transcription from RNA polymerase II promoter);GO:0001932(regulation of protein phosphorylation);GO:0001934(positive regulation of protein phosphorylation);GO:0002327(immature B cell differentiation);GO:0002904(positive regulation of B cell apoptotic process);GO:0005085(guanyl-nucleotide exchange factor activity);GO:0005515(protein binding);GO:0005737(cytoplasm);…		6.67674	5.89162	0.88241	-0.180479	0.405057	0.690743	down	no
hsa_circ_0001528|chr5:131951694-131953986+|NM_005732|RAD50	1.51225	2.21451	1.79527	1.59506	1.88998	1.89232	5.38329	6.20713	5.10486	GO:0000014(single-stranded DNA endodeoxyribonuclease activity);GO:0000019(regulation of mitotic recombination);GO:0000723(telomere maintenance);GO:0000724(double-strand break repair via homologous recombination);GO:0000784(nuclear chromosome, telomeric region);GO:0003677(DNA binding);GO:0004003(ATP-dependent DNA helicase activity);GO:0005515(protein binding);GO:0005524(ATP binding);GO:0005634(nuc…	03440(Homologous recombination);03450(Non-homologous end-joining)	5.56509	1.81656	0.326421	-1.61519	0.165658	0.36739	down	no
hsa_circ_0001529|chr5:132227855-132228810-|NM_014423|AFF4	4.01044	4.51709	4.05586	3.73993	3.00864	3.80744	5.65486	4.46701	6.00621	GO:0003700(sequence-specific DNA binding transcription factor activity);GO:0005515(protein binding);GO:0005634(nucleus);GO:0005654(nucleoplasm);GO:0005730(nucleolus);GO:0005739(mitochondrion);GO:0006355(regulation of transcription, DNA-templated);GO:0006366(transcription from RNA polymerase II promoter);GO:0007286(spermatid development);GO:0008023(transcription elongation factor complex);GO:00353…		5.37603	3.85657	0.717364	-0.479223	0.026829	0.136742	down	no
hsa_circ_0001531|chr5:132426884-132428481+|NM_002154|HSPA4	3.76817	2.77371	5.35314	3.21801	3.56051	4.84485	21.2551	16.0263	11.2249	GO:0005515(protein binding);GO:0005524(ATP binding);GO:0005829(cytosol);GO:0006986(response to unfolded protein);GO:0045040(protein import into mitochondrial outer membrane);GO:0051131(chaperone-mediated protein complex assembly);GO:0070062(extracellular exosome)		16.1688	3.91973	0.242426	-2.04438	0.0282915	0.139933	down	yes
hsa_circ_0001534|chr5:137278563-137278905-|NM_001101801|FAM13B	0.817077	0.638581	0.791139	0.756798	0.94879	0.571682	1.6743	2.03795	1.47941	GO:0002230(positive regulation of defense response to virus by host);GO:0005096(GTPase activator activity);GO:0005829(cytosol);GO:0007165(signal transduction);GO:0007264(small GTPase mediated signal transduction);GO:0043547(positive regulation of GTPase activity);GO:0051056(regulation of small GTPase mediated signal transduction);GO:0098779(activation of mitophagy in response to mitochondrial dep…		1.73055	0.754011	0.435706	-1.19857	0.00913667	0.0832872	down	yes
hsa_circ_0001535|chr5:137320945-137324004-|NM_001101801|FAM13B	1.16214	1.4111	2.00033	1.34754	1.74468	1.31918	3.12867	3.08522	3.05422	GO:0002230(positive regulation of defense response to virus by host);GO:0005096(GTPase activator activity);GO:0005829(cytosol);GO:0007165(signal transduction);GO:0007264(small GTPase mediated signal transduction);GO:0043547(positive regulation of GTPase activity);GO:0051056(regulation of small GTPase mediated signal transduction);GO:0098779(activation of mitophagy in response to mitochondrial dep…		3.08937	1.49749	0.484725	-1.04476	0.921098	0.999999	down	no
hsa_circ_0001537|chr5:137726701-137735701+|NM_016604|KDM3B	1.83133	1.64695	2.15857	1.71597	2.16209	1.84214	0.981814	1.15884	0.946637	GO:0005654(nucleoplasm);GO:0006325(chromatin organization);GO:0006351(transcription, DNA-templated);GO:0006355(regulation of transcription, DNA-templated);GO:0016209(antioxidant activity);GO:0016568(chromatin modification);GO:0046872(metal ion binding);GO:0051213(dioxygenase activity);GO:0055114(oxidation-reduction process);GO:0072718(response to cisplatin)		1.0291	1.89284	1.83932	0.879174	0.439178	0.733276	up	no
hsa_circ_0001538|chr5:138699447-138700432+|NM_001033112|PAIP2	32.1637	21.5224	23.4332	23.3836	22.0218	28.1235	46.8785	54.1745	33.1287	GO:0003729(mRNA binding);GO:0005515(protein binding);GO:0005737(cytoplasm);GO:0006417(regulation of translation);GO:0007283(spermatogenesis);GO:0007613(memory);GO:0030371(translation repressor activity);GO:0045947(negative regulation of translational initiation);GO:1900271(regulation of long-term synaptic potentiation)		44.7272	25.108	0.561359	-0.833004	0.952865	0.999999	down	no
hsa_circ_0001540|chr5:139819703-139825560+|NM_017747|ANKHD1	1.99841	2.33859	2.00175	1.93278	2.58602	2.5017	4.07665	3.38261	4.77036	GO:0003676(nucleic acid binding);GO:0003723(RNA binding);GO:0005515(protein binding);GO:0005737(cytoplasm);GO:0044822(poly(A) RNA binding)		4.07654	2.22654	0.546184	-0.87254	0.0245807	0.131284	down	no
hsa_circ_0001541|chr5:139819703-139828890+|NM_017747|ANKHD1	2.10237	2.59246	2.14855	2.5461	2.78871	2.71279	4.18721	3.34292	5.24384	GO:0003676(nucleic acid binding);GO:0003723(RNA binding);GO:0005515(protein binding);GO:0005737(cytoplasm);GO:0044822(poly(A) RNA binding)		4.25799	2.48183	0.582864	-0.778768	1.84207e-07	0.000263249	down	no
hsa_circ_0001542|chr5:139889221-139889766+|NM_017747|ANKHD1	2.61379	2.511	2.35015	1.78956	2.6325	2.82501	2.53873	2.44143	3.10174	GO:0003676(nucleic acid binding);GO:0003723(RNA binding);GO:0005515(protein binding);GO:0005737(cytoplasm);GO:0044822(poly(A) RNA binding)		2.69396	2.45367	0.910802	-0.134791	0.0540285	0.189906	down	no
hsa_circ_0001543|chr5:142779220-142780417-|NM_001018074|NR3C1	8.26562	7.01711	8.15493	5.30892	6.59204	7.80207	9.14617	9.02268	6.82373	GO:0000978(RNA polymerase II core promoter proximal region sequence-specific DNA binding);GO:0001077(RNA polymerase II core promoter proximal region sequence-specific DNA binding transcription factor activity involved in positive regulation of transcription);GO:0003677(DNA binding);GO:0003700(sequence-specific DNA binding transcription factor activity);GO:0003707(steroid hormone receptor activity…	04080(Neuroactive ligand-receptor interaction)	8.33086	7.19012	0.86307	-0.21245	0.126557	0.308133	down	no
hsa_circ_0001546|chr5:153413350-153414527-|NM_018691|FAM114A2	0.663216	0.356044	0.364736	0.567533	0.670929	0.547585	0.865971	1.5593	0.729106	GO:0005575(cellular_component);GO:0008150(biological_process);GO:0017076(purine nucleotide binding)		1.05146	0.52834	0.502483	-0.992852	0.047891	0.179977	down	no
hsa_circ_0001550|chr5:167915606-167921655+|NM_002887|RARS	2.07214	2.05141	2.17079	2.17769	2.23368	2.05112	4.61374	4.40818	3.93795	GO:0000049(tRNA binding);GO:0000166(nucleotide binding);GO:0004812(aminoacyl-tRNA ligase activity);GO:0004814(arginine-tRNA ligase activity);GO:0005515(protein binding);GO:0005524(ATP binding);GO:0005654(nucleoplasm);GO:0005737(cytoplasm);GO:0005739(mitochondrion);GO:0005829(cytosol);GO:0006418(tRNA aminoacylation for protein translation);GO:0006420(arginyl-tRNA aminoacylation);GO:0008152(metabol…	00970(Aminoacyl-tRNA biosynthesis)	4.31996	2.12614	0.492167	-1.02278	0.000264101	0.0114719	down	yes
hsa_circ_0001551|chr5:167915606-167924353+|NM_002887|RARS	2.27563	2.41504	2.41601	2.26307	2.74981	2.29042	4.56497	4.25897	4.07286	GO:0000049(tRNA binding);GO:0000166(nucleotide binding);GO:0004812(aminoacyl-tRNA ligase activity);GO:0004814(arginine-tRNA ligase activity);GO:0005515(protein binding);GO:0005524(ATP binding);GO:0005654(nucleoplasm);GO:0005737(cytoplasm);GO:0005739(mitochondrion);GO:0005829(cytosol);GO:0006418(tRNA aminoacylation for protein translation);GO:0006420(arginyl-tRNA aminoacylation);GO:0008152(metabol…	00970(Aminoacyl-tRNA biosynthesis)	4.29893	2.40166	0.558665	-0.839945	0.00125806	0.0285791	down	no
hsa_circ_0001554|chr5:170305100-170323119+|NM_022897|RANBP17	1.26948	0.317558	1.31643	0.973267	2.03892	1.51905	1.76829	1.64294	1.00713	GO:0005488(binding);GO:0005525(GTP binding);GO:0005622(intracellular);GO:0005643(nuclear pore);GO:0005737(cytoplasm);GO:0006606(protein import into nucleus);GO:0006886(intracellular protein transport);GO:0008536(Ran GTPase binding);GO:0051028(mRNA transport)		1.47279	1.23912	0.841342	-0.249235	0.0077051	0.0773154	down	no
hsa_circ_0001555|chr5:171482591-171484477-|NM_005990|STK10	0.707786	1.34495	2.66408	1.73884	1.69064	1.21563	1.34544	1.66069	1.1097	GO:0004672(protein kinase activity);GO:0004674(protein serine/threonine kinase activity);GO:0005515(protein binding);GO:0005524(ATP binding);GO:0005737(cytoplasm);GO:0005886(plasma membrane);GO:0006468(protein phosphorylation);GO:0007049(cell cycle);GO:0007346(regulation of mitotic cell cycle);GO:0016772(transferase activity, transferring phosphorus-containing groups);GO:0023014(signal transducti…		1.37194	1.56032	1.13731	0.185622	0.011347	0.0930052	up	no
hsa_circ_0001558|chr5:176370335-176385155-|NM_016290|UIMC1	6.27866	6.33352	9.17167	7.59282	9.90234	9.87806	18.1514	10.8784	13.5785	GO:0005515(protein binding);GO:0005634(nucleus);GO:0006302(double-strand break repair);GO:0006351(transcription, DNA-templated);GO:0010212(response to ionizing radiation);GO:0031572(G2 DNA damage checkpoint);GO:0042393(histone binding);GO:0045739(positive regulation of DNA repair);GO:0045892(negative regulation of transcription, DNA-templated);GO:0070530(K63-linked polyubiquitin binding);GO:00705…		14.2028	8.19285	0.576848	-0.793736	0.10069	0.267809	down	no
hsa_circ_0001559|chr5:176468126-176477937+|NM_012279|ZNF346	5.54622	8.40831	10.0436	9.17748	10.2444	11.0118	8.09274	4.42523	5.45419	GO:0003676(nucleic acid binding);GO:0003725(double-stranded RNA binding);GO:0005515(protein binding);GO:0005634(nucleus);GO:0005654(nucleoplasm);GO:0005730(nucleolus);GO:0005737(cytoplasm);GO:0008270(zinc ion binding);GO:0019899(enzyme binding);GO:0043065(positive regulation of apoptotic process);GO:0044822(poly(A) RNA binding);GO:0046872(metal ion binding)		5.99072	9.07197	1.51434	0.598686	0.842396	0.999999	up	no
hsa_circ_0001564|chr5:179132679-179137066+|NM_001024649|CANX	12.6693	10.7021	12.4544	10.3941	11.9899	11.0283	20.0018	33.0497	20.9912	GO:0001948(glycoprotein binding);GO:0002474(antigen processing and presentation of peptide antigen via MHC class I);GO:0005509(calcium ion binding);GO:0005515(protein binding);GO:0005737(cytoplasm);GO:0005783(endoplasmic reticulum);GO:0005788(endoplasmic reticulum lumen);GO:0005789(endoplasmic reticulum membrane);GO:0005790(smooth endoplasmic reticulum);GO:0005791(rough endoplasmic reticulum);GO:…	04141(Protein processing in endoplasmic reticulum);04145(Phagosome);04612(Antigen processing and presentation)	24.6809	11.5397	0.467555	-1.09679	0.00110576	0.0267062	down	yes
hsa_circ_0001565|chr5:179136873-179143295+|NM_001024649|CANX	15.7994	14.1297	16.283	12.7325	15.2746	14.6582	17.3075	28.4488	18.1772	GO:0001948(glycoprotein binding);GO:0002474(antigen processing and presentation of peptide antigen via MHC class I);GO:0005509(calcium ion binding);GO:0005515(protein binding);GO:0005737(cytoplasm);GO:0005783(endoplasmic reticulum);GO:0005788(endoplasmic reticulum lumen);GO:0005789(endoplasmic reticulum membrane);GO:0005790(smooth endoplasmic reticulum);GO:0005791(rough endoplasmic reticulum);GO:…	04141(Protein processing in endoplasmic reticulum);04145(Phagosome);04612(Antigen processing and presentation)	21.3112	14.8129	0.695077	-0.524756	0.104455	0.273107	down	no
hsa_circ_0001566|chr5:179688683-179707608-|NM_139069|MAPK9	3.24332	3.18648	5.33097	4.63973	4.36585	6.00704	5.25606	4.87276	3.77357	GO:0000165(MAPK cascade);GO:0001836(release of cytochrome c from mitochondria);GO:0001934(positive regulation of protein phosphorylation);GO:0002224(toll-like receptor signaling pathway);GO:0002755(MyD88-dependent toll-like receptor signaling pathway);GO:0002756(MyD88-independent toll-like receptor signaling pathway);GO:0004672(protein kinase activity);GO:0004705(JUN kinase activity);GO:0004707(M…	04010(MAPK signaling pathway);04012(ErbB signaling pathway);04141(Protein processing in endoplasmic reticulum);04310(Wnt signaling pathway);04380(Osteoclast differentiation);04510(Focal adhesion);04620(Toll-like receptor signaling pathway);04621(NOD-like receptor signaling pathway);04622(RIG-I-like receptor signaling pathway);04660(T cell receptor signaling pathway);04664(Fc epsilon RI signaling …	4.63413	4.46223	0.962906	-0.0545326	0.996791	0.999999	down	no
hsa_circ_0001571|chr6:3076997-3078169+|NM_003804|RIPK1	2.03133	1.61166	2.51629	1.9406	2.56743	1.96013	3.36243	2.74169	2.22094	GO:0001934(positive regulation of protein phosphorylation);GO:0002224(toll-like receptor signaling pathway);GO:0002756(MyD88-independent toll-like receptor signaling pathway);GO:0004672(protein kinase activity);GO:0004674(protein serine/threonine kinase activity);GO:0005123(death receptor binding);GO:0005515(protein binding);GO:0005524(ATP binding);GO:0005737(cytoplasm);GO:0005739(mitochondrion);…	04210(Apoptosis);04620(Toll-like receptor signaling pathway);04622(RIG-I-like receptor signaling pathway);04623(Cytosolic DNA-sensing pathway);05160(Hepatitis C)	2.77502	2.10457	0.758399	-0.398971	0.0516723	0.186057	down	no
hsa_circ_0001573|chr6:7176887-7189555+|NM_001168344|RREB1	5.68849	9.96064	9.38134	8.77699	9.05307	5.95077	2.11789	2.69719	9.67695	GO:0000122(negative regulation of transcription from RNA polymerase II promoter);GO:0000979(RNA polymerase II core promoter sequence-specific DNA binding);GO:0003676(nucleic acid binding);GO:0003700(sequence-specific DNA binding transcription factor activity);GO:0005634(nucleus);GO:0005654(nucleoplasm);GO:0005730(nucleolus);GO:0005737(cytoplasm);GO:0006355(regulation of transcription, DNA-templat…		4.83068	8.13522	1.68407	0.751955	0.991486	0.999999	up	no
hsa_circ_0001574|chr6:7602855-7606428+|NM_152551|SNRNP48	4.53391	3.47483	3.39786	5.23367	4.65532	4.02446	7.47987	6.90758	6.84138	GO:0005654(nucleoplasm);GO:0005689(U12-type spliceosomal complex);GO:0005737(cytoplasm);GO:0006397(mRNA processing);GO:0008380(RNA splicing);GO:0046872(metal ion binding)		7.07628	4.22001	0.59636	-0.745744	0.552826	0.869318	down	no
hsa_circ_0001577|chr6:13632601-13644961-|NM_005493|RANBP9	4.18984	4.02544	4.41572	3.74765	4.37508	5.45861	5.60135	6.18884	5.75135	GO:0005515(protein binding);GO:0005634(nucleus);GO:0005829(cytosol);GO:0005875(microtubule associated complex);GO:0006461(protein complex assembly);GO:0007020(microtubule nucleation);GO:0007411(axon guidance);GO:0008536(Ran GTPase binding);GO:0019899(enzyme binding);GO:0070373(negative regulation of ERK1 and ERK2 cascade)		5.84718	4.36872	0.74715	-0.42053	0.59494	0.913717	down	no
hsa_circ_0001578|chr6:13639794-13644961-|NM_005493|RANBP9	3.31713	3.47221	3.46919	2.86275	3.89001	4.19281	4.35992	4.53048	4.57724	GO:0005515(protein binding);GO:0005634(nucleus);GO:0005829(cytosol);GO:0005875(microtubule associated complex);GO:0006461(protein complex assembly);GO:0007020(microtubule nucleation);GO:0007411(axon guidance);GO:0008536(Ran GTPase binding);GO:0019899(enzyme binding);GO:0070373(negative regulation of ERK1 and ERK2 cascade)		4.48921	3.53402	0.787224	-0.345153	0.0222566	0.124948	down	no
hsa_circ_0001580|chr6:18160113-18166609+|NM_153042|KDM1B	1.95131	1.68803	1.66243	1.6401	2.73604	2.74057	3.05974	2.58862	3.31287	GO:0003677(DNA binding);GO:0005515(protein binding);GO:0005634(nucleus);GO:0005654(nucleoplasm);GO:0006325(chromatin organization);GO:0006349(regulation of gene expression by genetic imprinting);GO:0006351(transcription, DNA-templated);GO:0006355(regulation of transcription, DNA-templated);GO:0007275(multicellular organismal development);GO:0008270(zinc ion binding);GO:0016491(oxidoreductase acti…		2.98708	2.06975	0.692902	-0.529277	0.0661222	0.211405	down	no
hsa_circ_0001581|chr6:18215237-18218116+|NM_153042|KDM1B	1.21575	0.876635	1.07458	1.11276	0.753766	1.54764	0.962143	1.15661	0.767395	GO:0003677(DNA binding);GO:0005515(protein binding);GO:0005634(nucleus);GO:0005654(nucleoplasm);GO:0006325(chromatin organization);GO:0006349(regulation of gene expression by genetic imprinting);GO:0006351(transcription, DNA-templated);GO:0006355(regulation of transcription, DNA-templated);GO:0007275(multicellular organismal development);GO:0008270(zinc ion binding);GO:0016491(oxidoreductase acti…		0.962049	1.09686	1.14012	0.189191	0.89748	0.999999	up	no
hsa_circ_0001582|chr6:20546576-20548936+|NM_017774|CDKAL1	4.25292	5.98642	5.01756	3.59619	4.5853	4.12252	6.4708	8.54619	8.31145	GO:0003674(molecular_function);GO:0003824(catalytic activity);GO:0005515(protein binding);GO:0005783(endoplasmic reticulum);GO:0005789(endoplasmic reticulum membrane);GO:0005791(rough endoplasmic reticulum);GO:0008150(biological_process);GO:0009451(RNA modification);GO:0016020(membrane);GO:0016021(integral component of membrane);GO:0016740(transferase activity);GO:0035598(N6-threonylcarbomyladeno…		7.77614	4.59349	0.590715	-0.759466	0.933946	0.999999	down	no
hsa_circ_0001590|chr6:26385242-26388522+|NM_001197238|BTN2A2	1.41108	0.879823	3.18675	1.80554	2.50513	1.25505	0.804701	1.71908	1.26885	GO:0005515(protein binding);GO:0016021(integral component of membrane);GO:0031324(negative regulation of cellular metabolic process);GO:0046007(negative regulation of activated T cell proliferation);GO:0050710(negative regulation of cytokine secretion);GO:0070062(extracellular exosome)		1.26421	1.84056	1.45589	0.541906	0.0311456	0.146899	up	no
hsa_circ_0001599|chr6:35586872-35610620-|NM_001145776|FKBP5	50.5351	105.231	80.4958	126.981	126.444	9.5607	6.28284	33.6652	139.501	GO:0000413(protein peptidyl-prolyl isomerization);GO:0003755(peptidyl-prolyl cis-trans isomerase activity);GO:0005515(protein binding);GO:0005528(FK506 binding);GO:0005654(nucleoplasm);GO:0005737(cytoplasm);GO:0005789(endoplasmic reticulum membrane);GO:0006457(protein folding);GO:0016020(membrane);GO:0031072(heat shock protein binding);GO:0061077(chaperone-mediated protein folding);GO:0070062(ext…		59.8165	83.208	1.39105	0.476178	0.0126622	0.0971996	up	no
hsa_circ_0001603|chr6:42559888-42562042+|NM_001184801|UBR2	7.43977	9.28363	6.14684	9.08617	10.5697	8.64563	10.459	9.19665	9.72628	GO:0000151(ubiquitin ligase complex);GO:0000785(chromatin);GO:0005515(protein binding);GO:0005654(nucleoplasm);GO:0005737(cytoplasm);GO:0005886(plasma membrane);GO:0006342(chromatin silencing);GO:0006511(ubiquitin-dependent protein catabolic process);GO:0007141(male meiosis I);GO:0007283(spermatogenesis);GO:0008270(zinc ion binding);GO:0016874(ligase activity);GO:0030163(protein catabolic process…		9.79399	8.52863	0.870803	-0.199582	0.0127406	0.0974045	down	no
hsa_circ_0001608|chr6:43023282-43024183-|NM_015950|MRPL2	14.4845	9.71805	7.36277	9.72037	11.5759	11.5948	6.41932	5.88005	4.93788	GO:0003735(structural constituent of ribosome);GO:0005622(intracellular);GO:0005739(mitochondrion);GO:0005743(mitochondrial inner membrane);GO:0005840(ribosome);GO:0006412(translation);GO:0006996(organelle organization);GO:0032543(mitochondrial translation);GO:0044822(poly(A) RNA binding);GO:0070124(mitochondrial translational initiation);GO:0070125(mitochondrial translational elongation);GO:0070…		5.74575	10.7427	1.86968	0.902793	0.976706	0.999999	up	no
hsa_circ_0001609|chr6:43523572-43526328-|NM_020750|XPO5	0.416391	0.577265	0.488876	0.483803	0.565983	0.541805	0.58785	0.57954	0.485803	GO:0000049(tRNA binding);GO:0003723(RNA binding);GO:0003729(mRNA binding);GO:0005488(binding);GO:0005515(protein binding);GO:0005634(nucleus);GO:0005654(nucleoplasm);GO:0005737(cytoplasm);GO:0005829(cytosol);GO:0006611(protein export from nucleus);GO:0006886(intracellular protein transport);GO:0008536(Ran GTPase binding);GO:0008565(protein transporter activity);GO:0010467(gene expression);GO:0035…	03013(RNA transport)	0.551064	0.512354	0.929753	-0.10508	0.42804	0.720291	down	no
hsa_circ_0001610|chr6:47251673-47254331-|NM_014452|TNFRSF21	2.27955	3.02991	7.74108	2.28589	2.55179	2.92378	4.1112	6.08499	1.91209	GO:0001783(B cell apoptotic process);GO:0002250(adaptive immune response);GO:0005515(protein binding);GO:0005886(plasma membrane);GO:0005887(integral component of plasma membrane);GO:0006915(apoptotic process);GO:0006959(humoral immune response);GO:0007165(signal transduction);GO:0030424(axon);GO:0030889(negative regulation of B cell proliferation);GO:0031226(intrinsic component of plasma membran…	04060(Cytokine-cytokine receptor interaction)	4.03609	3.46867	0.859412	-0.218579	0.752588	0.999999	down	no
hsa_circ_0001614|chr6:76412360-76412788+|NM_001100409|SENP6	1.55488	1.32507	1.25426	1.17698	1.64196	1.46486	3.28246	3.61155	2.24969	GO:0005515(protein binding);GO:0005654(nucleoplasm);GO:0005737(cytoplasm);GO:0006508(proteolysis);GO:0008234(cysteine-type peptidase activity);GO:0016925(protein sumoylation);GO:0016926(protein desumoylation);GO:0016929(SUMO-specific protease activity);GO:0070646(protein modification by small protein removal);GO:0090169(regulation of spindle assembly);GO:0090234(regulation of kinetochore assembly)		3.0479	1.403	0.460317	-1.1193	0.000257058	0.0113161	down	yes
hsa_circ_0001615|chr6:79752559-79770535-|NM_017934|PHIP	6.77525	5.99286	6.98921	5.2331	9.89293	6.02568	9.96332	10.9682	8.90359	GO:0001932(regulation of protein phosphorylation);GO:0005158(insulin receptor binding);GO:0005515(protein binding);GO:0005634(nucleus);GO:0006606(protein import into nucleus);GO:0007010(cytoskeleton organization);GO:0008284(positive regulation of cell proliferation);GO:0008286(insulin receptor signaling pathway);GO:0008360(regulation of cell shape);GO:0010800(positive regulation of peptidyl-threo…		9.94503	6.81817	0.685586	-0.54459	0.742639	0.999999	down	no
hsa_circ_0001619|chr6:90461149-90463341-|NM_014611|MDN1	4.54095	3.17807	3.32665	6.6781	8.23969	9.8917	5.42114	2.79614	4.279	GO:0005515(protein binding);GO:0005524(ATP binding);GO:0005634(nucleus);GO:0005730(nucleolus);GO:0005737(cytoplasm);GO:0006461(protein complex assembly);GO:0008152(metabolic process);GO:0016020(membrane);GO:0016887(ATPase activity);GO:0022618(ribonucleoprotein complex assembly);GO:0045111(intermediate filament cytoskeleton);GO:0051082(unfolded protein binding)	03008(Ribosome biogenesis in eukaryotes)	4.16543	5.97586	1.43463	0.520683	0.88808	0.999999	up	no
hsa_circ_0001620|chr6:90513046-90513273-|NM_014611|MDN1	9.09943	6.62774	7.63824	7.41624	7.33179	10.8098	3.19045	3.00398	4.06326	GO:0005515(protein binding);GO:0005524(ATP binding);GO:0005634(nucleus);GO:0005730(nucleolus);GO:0005737(cytoplasm);GO:0006461(protein complex assembly);GO:0008152(metabolic process);GO:0016020(membrane);GO:0016887(ATPase activity);GO:0022618(ribonucleoprotein complex assembly);GO:0045111(intermediate filament cytoskeleton);GO:0051082(unfolded protein binding)	03008(Ribosome biogenesis in eukaryotes)	3.41923	8.15388	2.38471	1.25382	0.00949079	0.0848369	up	yes
hsa_circ_0001621|chr6:90556280-90566918+|NM_001137668|CASP8AP2	2.19359	2.85348	3.10013	3.79163	4.7502	3.36205	3.18075	3.61369	2.63136	GO:0002020(protease binding);GO:0003677(DNA binding);GO:0005515(protein binding);GO:0008656(cysteine-type endopeptidase activator activity involved in apoptotic process);GO:0042802(identical protein binding)		3.14193	3.34185	1.06363	0.0889951	0.020276	0.119224	up	no
hsa_circ_0001626|chr6:90916287-90981660-|NM_021813|BACH2	66.9443	77.5561	73.3548	12.3629	46.8855	103.732	278.415	29.8839	98.8148	GO:0000122(negative regulation of transcription from RNA polymerase II promoter);GO:0000980(RNA polymerase II distal enhancer sequence-specific DNA binding);GO:0001206(RNA polymerase II distal enhancer sequence-specific DNA binding transcription factor activity involved in negative regulation of transcription);GO:0003677(DNA binding);GO:0003700(sequence-specific DNA binding transcription factor a…		135.705	63.4727	0.467727	-1.09626	0.0438146	0.172769	down	yes
hsa_circ_0001630|chr6:99860426-99864304-|NM_032870|PNISR	13.4506	12.5624	16.7383	16.4174	18.7406	12.5274	21.8567	22.9248	27.9719	GO:0005634(nucleus);GO:0005654(nucleoplasm);GO:0005737(cytoplasm);GO:0016607(nuclear speck);GO:0044822(poly(A) RNA binding)		24.2511	15.0728	0.621528	-0.686108	0.0513108	0.185735	down	no
hsa_circ_0001632|chr6:101214440-101253756-|NM_006828|ASCC3	3.25873	2.04094	3.10272	2.11161	3.23124	3.07294	10.5864	7.34654	6.77864	GO:0003676(nucleic acid binding);GO:0005515(protein binding);GO:0005524(ATP binding);GO:0005622(intracellular);GO:0005634(nucleus);GO:0005654(nucleoplasm);GO:0005737(cytoplasm);GO:0005794(Golgi apparatus);GO:0006281(DNA repair);GO:0006307(DNA dealkylation involved in DNA repair);GO:0006351(transcription, DNA-templated);GO:0006355(regulation of transcription, DNA-templated);GO:0008283(cell prolife…		8.23718	2.80303	0.34029	-1.55516	1.99928e-05	0.00275128	down	yes
hsa_circ_0001633|chr6:107824860-107827631+|NM_018013|SOBP	0.901047	1.137	1.49755	0.979992	0.882926	0.293621	0.891362	3.05468	2.20736	GO:0007605(sensory perception of sound);GO:0007626(locomotory behavior);GO:0032184(SUMO polymer binding);GO:0042472(inner ear morphogenesis);GO:0046872(metal ion binding)		2.05113	0.94869	0.46252	-1.11241	0.000913453	0.0242836	down	yes
hsa_circ_0001634|chr6:108243000-108246136-|NM_007214|SEC63	1.82337	2.04392	1.55293	1.69404	2.70475	1.83626	2.13764	2.00902	2.656	GO:0001889(liver development);GO:0004872(receptor activity);GO:0005515(protein binding);GO:0005622(intracellular);GO:0005783(endoplasmic reticulum);GO:0005789(endoplasmic reticulum membrane);GO:0005829(cytosol);GO:0006612(protein targeting to membrane);GO:0006614(SRP-dependent cotranslational protein targeting to membrane);GO:0006620(posttranslational protein targeting to membrane);GO:0006807(nit…	03060(Protein export);04141(Protein processing in endoplasmic reticulum)	2.26755	1.94254	0.85667	-0.223189	0.994214	0.999999	down	no
hsa_circ_0001635|chr6:108243000-108250718-|NM_007214|SEC63	8.84303	8.16088	7.53526	7.50312	10.06	8.86153	10.6124	6.62452	14.11	GO:0001889(liver development);GO:0004872(receptor activity);GO:0005515(protein binding);GO:0005622(intracellular);GO:0005783(endoplasmic reticulum);GO:0005789(endoplasmic reticulum membrane);GO:0005829(cytosol);GO:0006612(protein targeting to membrane);GO:0006614(SRP-dependent cotranslational protein targeting to membrane);GO:0006620(posttranslational protein targeting to membrane);GO:0006807(nit…	03060(Protein export);04141(Protein processing in endoplasmic reticulum)	10.449	8.49397	0.812899	-0.298851	0.545391	0.860602	down	no
hsa_circ_0001637|chr6:109931567-109940439-|NM_001145128|AKD1	0.401683	0.714482	0.870838	0.654508	0.598628	0.428911	0.4872	0.687292	0.596664	GO:0004550(nucleoside diphosphate kinase activity);GO:0005524(ATP binding);GO:0005634(nucleus);GO:0005654(nucleoplasm);GO:0005730(nucleolus);GO:0005737(cytoplasm);GO:0006139(nucleobase-containing compound metabolic process);GO:0006174(dADP phosphorylation);GO:0006186(dGDP phosphorylation);GO:0006756(AMP phosphorylation);GO:0006757(ADP phosphorylation);GO:0016310(phosphorylation);GO:0019205(nucleo…		0.590385	0.611508	1.03578	0.0507152	0.990056	0.999999	up	no
hsa_circ_0001638|chr6:111583459-111585149+|NM_153369|KIAA1919	6.76517	5.26048	4.36076	6.52267	6.22062	3.43194	5.23337	5.11918	5.01672	GO:0006814(sodium ion transport);GO:0008643(carbohydrate transport);GO:0015293(symporter activity);GO:0016021(integral component of membrane);GO:0016324(apical plasma membrane);GO:0055085(transmembrane transport)		5.12309	5.42694	1.05931	0.0831241	0.541053	0.85524	up	no
hsa_circ_0001639|chr6:117019866-117026323+|NM_002269|KPNA5	0.517958	0.39311	0.750428	0.509522	0.517097	0.454688	1.02664	1.30387	0.719162	GO:0005488(binding);GO:0005515(protein binding);GO:0005634(nucleus);GO:0005654(nucleoplasm);GO:0005737(cytoplasm);GO:0005829(cytosol);GO:0006606(protein import into nucleus);GO:0006607(NLS-bearing protein import into nucleus);GO:0008565(protein transporter activity);GO:0019221(cytokine-mediated signaling pathway)		1.01656	0.5238	0.515268	-0.956604	0.0447875	0.174878	down	no
hsa_circ_0001640|chr6:131276244-131277639-|NM_001199388|EPB41L2	1.73037	1.59113	3.75266	2.15158	1.9589	1.61004	3.7493	8.20649	3.14533	GO:0003779(actin binding);GO:0005198(structural molecule activity);GO:0005515(protein binding);GO:0005634(nucleus);GO:0005654(nucleoplasm);GO:0005737(cytoplasm);GO:0005856(cytoskeleton);GO:0005886(plasma membrane);GO:0005925(focal adhesion);GO:0008091(spectrin);GO:0008092(cytoskeletal protein binding);GO:0008180(COP9 signalosome);GO:0019898(extrinsic component of membrane);GO:0030054(cell junctio…	04530(Tight junction)	5.03371	2.13245	0.423634	-1.23911	0.00298365	0.0471169	down	yes
hsa_circ_0001641|chr6:135360710-135363264-|NM_001145207|HBS1L	6.87736	4.93421	4.21696	4.90196	5.0358	4.85557	9.78928	10.5487	8.90752	GO:0003746(translation elongation factor activity);GO:0003924(GTPase activity);GO:0005525(GTP binding);GO:0006412(translation);GO:0006414(translational elongation);GO:0007165(signal transduction);GO:0008152(metabolic process);GO:0016020(membrane);GO:0070062(extracellular exosome)	03015(mRNA surveillance pathway)	9.74849	5.13698	0.526951	-0.924259	0.080624	0.236769	down	no
hsa_circ_0001647|chr6:144858717-144860579+|NM_007124|UTRN	1.21895	0.86873	1.60072	1.07827	1.13487	0.948019	2.04458	4.28313	2.63577	GO:0001954(positive regulation of cell-matrix adhesion);GO:0002162(dystroglycan binding);GO:0003779(actin binding);GO:0005178(integrin binding);GO:0005200(structural constituent of cytoskeleton);GO:0005515(protein binding);GO:0005654(nucleoplasm);GO:0005737(cytoplasm);GO:0005856(cytoskeleton);GO:0005886(plasma membrane);GO:0006936(muscle contraction);GO:0007517(muscle organ development);GO:000827…		2.98783	1.14159	0.382082	-1.38805	0.516651	0.826641	down	no
hsa_circ_0001648|chr6:145103057-145124283+|NM_007124|UTRN	5.51207	6.1982	5.87751	6.1618	6.31094	5.252	6.33328	12.5569	9.9073	GO:0001954(positive regulation of cell-matrix adhesion);GO:0002162(dystroglycan binding);GO:0003779(actin binding);GO:0005178(integrin binding);GO:0005200(structural constituent of cytoskeleton);GO:0005515(protein binding);GO:0005654(nucleoplasm);GO:0005737(cytoplasm);GO:0005856(cytoskeleton);GO:0005886(plasma membrane);GO:0006936(muscle contraction);GO:0007517(muscle organ development);GO:000827…		9.59915	5.88542	0.613119	-0.705762	0.0509112	0.18523	down	no
hsa_circ_0001649|chr6:146209155-146216113-|NM_173082|SHPRH	8.61183	8.51679	7.2729	9.1792	10.5607	8.6132	7.62638	9.16953	8.58695	GO:0000209(protein polyubiquitination);GO:0000786(nucleosome);GO:0003677(DNA binding);GO:0004386(helicase activity);GO:0004842(ubiquitin-protein transferase activity);GO:0005515(protein binding);GO:0005524(ATP binding);GO:0005634(nucleus);GO:0006281(DNA repair);GO:0006334(nucleosome assembly);GO:0008270(zinc ion binding);GO:0016874(ligase activity)		8.46095	8.79243	1.03918	0.0554421	0.818023	0.999999	up	no
hsa_circ_0001651|chr6:149924403-149925918-|NM_007044|KATNA1	1.94952	2.31532	3.86908	2.69406	2.64297	2.86998	4.55292	4.39824	4.76463	GO:0000922(spindle pole);GO:0001578(microtubule bundle formation);GO:0001764(neuron migration);GO:0005515(protein binding);GO:0005524(ATP binding);GO:0005634(nucleus);GO:0005654(nucleoplasm);GO:0005737(cytoplasm);GO:0005811(lipid particle);GO:0005813(centrosome);GO:0005815(microtubule organizing center);GO:0005819(spindle);GO:0005874(microtubule);GO:0005886(plasma membrane);GO:0007067(mitotic nuc…		4.57193	2.72349	0.595698	-0.747347	0.000260064	0.0113872	down	no
hsa_circ_0001652|chr6:150063525-150064851-|NM_198887|NUP43	2.69805	2.25051	3.2396	2.15201	3.6192	2.43875	2.84286	4.38805	3.093	GO:0000278(mitotic cell cycle);GO:0000776(kinetochore);GO:0000777(condensed chromosome kinetochore);GO:0005515(protein binding);GO:0005635(nuclear envelope);GO:0005829(cytosol);GO:0005975(carbohydrate metabolic process);GO:0007059(chromosome segregation);GO:0007067(mitotic nuclear division);GO:0007077(mitotic nuclear envelope disassembly);GO:0007264(small GTPase mediated signal transduction);GO:0…	03013(RNA transport)	3.4413	2.73302	0.794181	-0.332459	0.917308	0.999999	down	no
hsa_circ_0001654|chr6:155095122-155116273+|NM_014892|SCAF8	4.41444	6.4393	7.64531	6.44439	8.88722	6.50727	6.79729	4.5149	8.22415	GO:0000166(nucleotide binding);GO:0003676(nucleic acid binding);GO:0003723(RNA binding);GO:0005515(protein binding);GO:0005654(nucleoplasm);GO:0005681(spliceosomal complex);GO:0006397(mRNA processing);GO:0008380(RNA splicing);GO:0016363(nuclear matrix);GO:0043175(RNA polymerase core enzyme binding)		6.51211	6.72299	1.03238	0.0459774	0.983348	0.999999	up	no
hsa_circ_0001661|chr6:159001971-159010814+|NM_020823|TMEM181	1.99383	2.0659	2.45	1.99852	2.87257	2.19639	1.90247	2.50555	1.65831	GO:0009405(pathogenesis);GO:0015643(toxic substance binding);GO:0016021(integral component of membrane)		2.02211	2.26287	1.11906	0.162292	0.912618	0.999999	up	no
hsa_circ_0001663|chr6:159004985-159010814+|NM_020823|TMEM181	2.08482	2.01225	2.44472	1.88052	2.64283	2.02062	1.85874	2.57958	1.62862	GO:0009405(pathogenesis);GO:0015643(toxic substance binding);GO:0016021(integral component of membrane)		2.02232	2.18096	1.07845	0.108954	0.92852	0.999999	up	no
hsa_circ_0001666|chr6:170626457-170639638+|NM_032448|FAM120B	2.84686	2.49991	3.06609	2.57861	3.03659	2.48166	1.97819	2.3192	2.00225	GO:0005634(nucleus);GO:0006351(transcription, DNA-templated);GO:0006355(regulation of transcription, DNA-templated);GO:0030154(cell differentiation)		2.09988	2.75162	1.31037	0.389974	0.111887	0.284981	up	no
hsa_circ_0001667|chr7:810107-814799+|NM_017802|HEATR2	1.9304	0.92613	1.13404	1.4967	1.21661	1.43499	0.794113	0.718379	0.539392	GO:0003341(cilium movement);GO:0005488(binding);GO:0005515(protein binding);GO:0005737(cytoplasm);GO:0036158(outer dynein arm assembly);GO:0036159(inner dynein arm assembly);GO:0045505(dynein intermediate chain binding)		0.683961	1.35648	1.98327	0.987879	0.00521712	0.0640524	up	no
hsa_circ_0001671|chr7:2404006-2406083+|NM_003751|EIF3B	5.64102	4.7025	3.71846	5.07556	5.70109	4.73687	7.63773	7.65355	4.99582	GO:0000166(nucleotide binding);GO:0001731(formation of translation preinitiation complex);GO:0003676(nucleic acid binding);GO:0003723(RNA binding);GO:0003743(translation initiation factor activity);GO:0005515(protein binding);GO:0005654(nucleoplasm);GO:0005737(cytoplasm);GO:0005829(cytosol);GO:0005852(eukaryotic translation initiation factor 3 complex);GO:0006412(translation);GO:0006413(translati…	03013(RNA transport)	6.76236	4.92925	0.728924	-0.456159	3.49276e-05	0.00353335	down	no
hsa_circ_0001673|chr7:6085701-6089676-|NM_014413|EIF2AK1	9.55463	6.74822	6.3538	6.44471	6.87572	6.35278	11.4835	13.1529	8.01294	GO:0002526(acute inflammatory response);GO:0004672(protein kinase activity);GO:0004694(eukaryotic translation initiation factor 2alpha kinase activity);GO:0005515(protein binding);GO:0005524(ATP binding);GO:0005737(cytoplasm);GO:0006417(regulation of translation);GO:0006468(protein phosphorylation);GO:0006909(phagocytosis);GO:0006950(response to stress);GO:0008285(negative regulation of cell prol…	04141(Protein processing in endoplasmic reticulum);05160(Hepatitis C);05162(Measles);05164(Influenza A)	10.8831	7.05498	0.64825	-0.625378	0.975113	0.999999	down	no
hsa_circ_0001674|chr7:6472467-6476164-|NM_139179|DAGLB	2.69016	2.14397	4.173	3.52471	4.1437	3.19894	2.4112	1.7196	2.14588	GO:0005765(lysosomal membrane);GO:0005886(plasma membrane);GO:0006629(lipid metabolic process);GO:0007405(neuroblast proliferation);GO:0007596(blood coagulation);GO:0008152(metabolic process);GO:0016021(integral component of membrane);GO:0016042(lipid catabolic process);GO:0016298(lipase activity);GO:0019369(arachidonic acid metabolic process);GO:0022008(neurogenesis);GO:0030168(platelet activati…		2.09223	3.31241	1.5832	0.662843	0.00270808	0.0443475	up	no
hsa_circ_0001678|chr7:8043537-8099878+|NM_138426|GLCCI1	6.46238	11.5946	10.4285	8.75279	13.8082	9.70334	11.0429	14.9701	12.5371	GO:0005737(cytoplasm)		12.85	10.125	0.787933	-0.343855	0.566402	0.883112	down	no
hsa_circ_0001679|chr7:8095065-8110761+|NM_138426|GLCCI1	3.69659	6.45096	5.53651	4.93785	6.89463	5.66306	3.45954	5.24966	4.46457	GO:0005737(cytoplasm)		4.39126	5.52993	1.2593	0.332628	0.774568	0.999999	up	no
hsa_circ_0001681|chr7:22330793-22357656-|NM_012294|RAPGEF5	4.46964	18.4882	11.5934	4.36867	10.7295	9.11658	13.1793	5.13484	9.08419	GO:0005085(guanyl-nucleotide exchange factor activity);GO:0005088(Ras guanyl-nucleotide exchange factor activity);GO:0005622(intracellular);GO:0005634(nucleus);GO:0007264(small GTPase mediated signal transduction);GO:0007399(nervous system development);GO:0017034(Rap guanyl-nucleotide exchange factor activity);GO:0030742(GTP-dependent protein binding);GO:0035556(intracellular signal transduction)…		9.13278	9.79433	1.07244	0.100892	0.683693	0.999999	up	no
hsa_circ_0001682|chr7:23023562-23030758-|NM_032581|FAM126A	3.14363	1.92526	3.54248	4.01309	4.24463	4.08506	5.36203	5.11161	4.44477	GO:0004871(signal transducer activity);GO:0005737(cytoplasm);GO:0005886(plasma membrane);GO:0007165(signal transduction);GO:0008150(biological_process)		4.9728	3.49236	0.702292	-0.509858	0.665727	0.987368	down	no
hsa_circ_0001683|chr7:23224688-23226765+|NM_007342|NUPL2	3.8332	3.87978	2.53491	2.63308	2.30269	2.94527	5.55095	8.26381	3.44778	GO:0000278(mitotic cell cycle);GO:0001750(photoreceptor outer segment);GO:0005049(nuclear export signal receptor activity);GO:0005634(nucleus);GO:0005643(nuclear pore);GO:0005654(nucleoplasm);GO:0005737(cytoplasm);GO:0005829(cytosol);GO:0005975(carbohydrate metabolic process);GO:0006611(protein export from nucleus);GO:0007077(mitotic nuclear envelope disassembly);GO:0008645(hexose transport);GO:0…	03013(RNA transport)	5.75418	3.02149	0.525095	-0.92935	0.966574	0.999999	down	no
hsa_circ_0001684|chr7:23650789-23651172+|NM_138771|CCDC126	2.7307	2.06583	2.38269	1.66317	2.17274	2.59241	2.99399	4.18924	2.67583	GO:0005576(extracellular region);GO:0006487(protein N-linked glycosylation);GO:0016020(membrane);GO:0030144(alpha-1,6-mannosylglycoprotein 6-beta-N-acetylglucosaminyltransferase activity)		3.28635	2.26792	0.690103	-0.535117	0.073134	0.223984	down	no
hsa_circ_0001685|chr7:24663284-24690331+|NM_016447|MPP6	1.27997	0.792799	1.28025	1.19883	1.2839	1.24619	3.54201	1.1956	1.48252	GO:0005515(protein binding);GO:0005886(plasma membrane);GO:0006461(protein complex assembly);GO:0016020(membrane);GO:0070062(extracellular exosome)		2.07338	1.18032	0.569275	-0.812802	0.175067	0.380579	down	no
hsa_circ_0001686|chr7:24663284-24708279+|NM_016447|MPP6	1.75685	1.21493	1.51052	1.70786	1.43048	1.79933	5.04766	1.66583	2.26767	GO:0005515(protein binding);GO:0005886(plasma membrane);GO:0006461(protein complex assembly);GO:0016020(membrane);GO:0070062(extracellular exosome)		2.99372	1.57	0.52443	-0.931179	0.152334	0.347537	down	no
hsa_circ_0001687|chr7:24663284-24720139+|NM_016447|MPP6	2.07331	1.56954	1.87214	2.19414	1.85885	2.28117	6.44948	2.08885	3.0157	GO:0005515(protein binding);GO:0005886(plasma membrane);GO:0006461(protein complex assembly);GO:0016020(membrane);GO:0070062(extracellular exosome)		3.85134	1.97486	0.512772	-0.963612	0.71143	0.999999	down	no
hsa_circ_0001689|chr7:26232870-26232993-|NM_031243|HNRNPA2B1	13.2115	16.1712	19.5297	16.8933	22.0125	17.4134	11.9556	11.8356	11.6649	GO:0000122(negative regulation of transcription from RNA polymerase II promoter);GO:0000166(nucleotide binding);GO:0000398(mRNA splicing, via spliceosome);GO:0003676(nucleic acid binding);GO:0003723(RNA binding);GO:0005515(protein binding);GO:0005634(nucleus);GO:0005654(nucleoplasm);GO:0005681(spliceosomal complex);GO:0005737(cytoplasm);GO:0006397(mRNA processing);GO:0008380(RNA splicing);GO:0010…		11.8187	17.5386	1.48397	0.569464	0.00120654	0.0280259	up	no
hsa_circ_0001691|chr7:26233194-26236101-|NM_031243|HNRNPA2B1	23.8849	28.0807	34.5538	28.296	40.2796	32.5116	25.2083	21.5672	36.7069	GO:0000122(negative regulation of transcription from RNA polymerase II promoter);GO:0000166(nucleotide binding);GO:0000398(mRNA splicing, via spliceosome);GO:0003676(nucleic acid binding);GO:0003723(RNA binding);GO:0005515(protein binding);GO:0005634(nucleus);GO:0005654(nucleoplasm);GO:0005681(spliceosomal complex);GO:0005737(cytoplasm);GO:0006397(mRNA processing);GO:0008380(RNA splicing);GO:0010…		27.8275	31.2678	1.12363	0.168165	0.531835	0.844419	up	no
hsa_circ_0001694|chr7:32584305-32594208+|NM_015060|AVL9	2.17115	2.23408	2.59652	1.78607	3.52332	2.54472	4.84247	3.47298	3.40058	GO:0016021(integral component of membrane);GO:0016477(cell migration);GO:0055037(recycling endosome)		3.90534	2.47598	0.633997	-0.657452	0.466157	0.76583	down	no
hsa_circ_0001695|chr7:35677959-35709938-|NM_022373|HERPUD2	11.956	17.3173	21.107	13.0308	26.2922	18.7509	26.82	14.7393	28.1483	GO:0005515(protein binding);GO:0006986(response to unfolded protein);GO:0007283(spermatogenesis);GO:0016021(integral component of membrane)		23.2359	18.0757	0.777923	-0.3623	0.309296	0.565673	down	no
hsa_circ_0001696|chr7:35707043-35712888-|NM_022373|HERPUD2	3.96216	3.23278	3.81333	2.9306	5.16843	3.73222	7.65278	5.88578	7.67895	GO:0005515(protein binding);GO:0006986(response to unfolded protein);GO:0007283(spermatogenesis);GO:0016021(integral component of membrane)		7.0725	3.80658	0.538223	-0.893724	0.674489	0.995173	down	no
hsa_circ_0001699|chr7:40027197-40041630+|NM_003718|CDK13	2.06289	2.51565	2.3522	2.57019	3.24307	2.74795	4.67712	3.86022	4.56257	GO:0000380(alternative mRNA splicing, via spliceosome);GO:0002945(cyclin K-CDK13 complex);GO:0004672(protein kinase activity);GO:0004693(cyclin-dependent protein serine/threonine kinase activity);GO:0005515(protein binding);GO:0005524(ATP binding);GO:0005615(extracellular space);GO:0005654(nucleoplasm);GO:0005737(cytoplasm);GO:0005794(Golgi apparatus);GO:0006468(protein phosphorylation);GO:000708…		4.36664	2.58199	0.5913	-0.758038	0.00262646	0.0437992	down	no
hsa_circ_0001700|chr7:43679047-43680248-|NM_018224|C7orf44	4.53346	2.30599	2.77205	2.88042	3.43261	3.48139	4.04298	3.46666	3.59246	GO:0005737(cytoplasm);GO:0005739(mitochondrion);GO:0031305(integral component of mitochondrial inner membrane);GO:0032981(mitochondrial respiratory chain complex I assembly);GO:0033617(mitochondrial respiratory chain complex IV assembly)		3.7007	3.23432	0.873975	-0.194336	0.11888	0.296448	down	no
hsa_circ_0001701|chr7:44714009-44715748+|NM_002541|OGDH	8.1838	5.41696	5.37547	5.24751	5.87354	6.92129	4.13901	5.35786	3.6981	GO:0004591(oxoglutarate dehydrogenase (succinyl-transferring) activity);GO:0005739(mitochondrion);GO:0005759(mitochondrial matrix);GO:0006091(generation of precursor metabolites and energy);GO:0006096(glycolytic process);GO:0006099(tricarboxylic acid cycle);GO:0006554(lysine catabolic process);GO:0008152(metabolic process);GO:0016624(oxidoreductase activity, acting on the aldehyde or oxo group of…	00020(Citrate cycle (TCA cycle));00310(Lysine degradation);00380(Tryptophan metabolism);01100(Metabolic pathways)	4.39832	6.16976	1.40275	0.488261	0.977345	0.999999	up	no
hsa_circ_0001705|chr7:47331552-47344601-|NM_022748|TNS3	15.7046	16.9791	19.0728	17.4807	15.877	13.3181	15.137	8.18194	6.87517	GO:0005515(protein binding);GO:0005622(intracellular);GO:0005737(cytoplasm);GO:0005925(focal adhesion);GO:0008284(positive regulation of cell proliferation);GO:0016477(cell migration);GO:0035556(intracellular signal transduction);GO:0046872(metal ion binding);GO:0048286(lung alveolus development)		10.0647	16.4054	1.63	0.704868	0.990391	0.999999	up	no
hsa_circ_0001708|chr7:50358643-50367353+|NM_001220770|IKZF1	12.0214	13.8041	29.9819	22.8806	46.2585	8.77488	15.5391	28.9643	21.7338	GO:0000122(negative regulation of transcription from RNA polymerase II promoter);GO:0001779(natural killer cell differentiation);GO:0003676(nucleic acid binding);GO:0003677(DNA binding);GO:0003700(sequence-specific DNA binding transcription factor activity);GO:0005515(protein binding);GO:0005634(nucleus);GO:0005721(pericentric heterochromatin);GO:0005737(cytoplasm);GO:0006351(transcription, DNA-t…		22.079	22.2869	1.00941	0.0135186	0.000381015	0.0143108	up	no
hsa_circ_0001709|chr7:56049902-56051561+|NM_001483|GBAS	1.04744	1.10037	1.1004	0.870236	1.16566	1.15027	1.22657	2.44303	1.40306	GO:0005515(protein binding);GO:0005739(mitochondrion);GO:0005887(integral component of plasma membrane);GO:0006119(oxidative phosphorylation);GO:0006754(ATP biosynthetic process);GO:0016020(membrane);GO:2000984(negative regulation of ATP citrate synthase activity)		1.69089	1.0724	0.634222	-0.656941	0.999982	0.999999	down	no
hsa_circ_0001712|chr7:65429309-65432894-|NM_000181|GUSB	15.8187	13.9949	16.1759	11.1351	12.0607	16.6086	12.6673	12.5074	9.53301	GO:0004553(hydrolase activity, hydrolyzing O-glycosyl compounds);GO:0004566(beta-glucuronidase activity);GO:0005102(receptor binding);GO:0005764(lysosome);GO:0005975(carbohydrate metabolic process);GO:0006027(glycosaminoglycan catabolic process);GO:0016020(membrane);GO:0019904(protein domain specific binding);GO:0030203(glycosaminoglycan metabolic process);GO:0030212(hyaluronan metabolic process)…	00040(Pentose and glucuronate interconversions);00500(Starch and sucrose metabolism);00531(Glycosaminoglycan degradation);00860(Porphyrin and chlorophyll metabolism);00983(Drug metabolism - other enzymes);01100(Metabolic pathways);04142(Lysosome)	11.5692	14.299	1.23595	0.305622	0.0924668	0.255612	up	no
hsa_circ_0001721|chr7:90355880-90356126+|NM_012395|CDK14	1.77271	1.44083	1.34525	1.57519	2.20091	1.8464	3.18352	1.4469	2.45567	GO:0000086(G2/M transition of mitotic cell cycle);GO:0000308(cytoplasmic cyclin-dependent protein kinase holoenzyme complex);GO:0004672(protein kinase activity);GO:0004693(cyclin-dependent protein serine/threonine kinase activity);GO:0005515(protein binding);GO:0005524(ATP binding);GO:0005634(nucleus);GO:0005737(cytoplasm);GO:0005829(cytosol);GO:0005886(plasma membrane);GO:0006468(protein phospho…		2.36203	1.69688	0.718398	-0.477145	0.157968	0.35583	down	no
hsa_circ_0001722|chr7:90376995-90419967+|NM_012395|CDK14	6.30862	10.3368	7.0116	10.3285	10.2615	11.9453	9.73779	2.91169	13.8044	GO:0000086(G2/M transition of mitotic cell cycle);GO:0000308(cytoplasmic cyclin-dependent protein kinase holoenzyme complex);GO:0004672(protein kinase activity);GO:0004693(cyclin-dependent protein serine/threonine kinase activity);GO:0005515(protein binding);GO:0005524(ATP binding);GO:0005634(nucleus);GO:0005737(cytoplasm);GO:0005829(cytosol);GO:0005886(plasma membrane);GO:0006468(protein phospho…		8.81797	9.36538	1.06208	0.086891	0.995868	0.999999	up	no
hsa_circ_0001723|chr7:91924202-91948826+|NM_019004|ANKIB1	1.2647	1.18485	1.68381	1.79745	1.83357	1.40102	2.87658	2.51659	1.77591	GO:0005515(protein binding);GO:0008270(zinc ion binding)		2.38969	1.52757	0.639231	-0.64559	0.0516298	0.185944	down	no
hsa_circ_0001725|chr7:97820039-97823884+|NM_014916|LMTK2	3.17316	2.12568	2.40438	1.88789	2.01161	2.76302	1.79369	1.60951	1.15044	GO:0001881(receptor recycling);GO:0004672(protein kinase activity);GO:0004674(protein serine/threonine kinase activity);GO:0004864(protein phosphatase inhibitor activity);GO:0005515(protein binding);GO:0005524(ATP binding);GO:0005769(early endosome);GO:0005794(Golgi apparatus);GO:0006468(protein phosphorylation);GO:0016021(integral component of membrane);GO:0016772(transferase activity, transferr…		1.51788	2.39429	1.57739	0.657541	0.990073	0.999999	up	no
hsa_circ_0001727|chr7:99621041-99621930+|NM_003439|ZKSCAN1	34.1786	35.7471	21.0535	39.2548	28.4956	39.1344	28.5711	17.3864	21.9536	GO:0003676(nucleic acid binding);GO:0003677(DNA binding);GO:0003700(sequence-specific DNA binding transcription factor activity);GO:0005515(protein binding);GO:0005622(intracellular);GO:0005634(nucleus);GO:0006351(transcription, DNA-templated);GO:0006355(regulation of transcription, DNA-templated);GO:0046872(metal ion binding)		22.637	32.9773	1.45679	0.54279	0.969106	0.999999	up	no
hsa_circ_0001730|chr7:100410368-100410830-|NM_004444|EPHB4	10.4008	5.97891	4.80653	9.11249	5.54878	10.6574	5.93523	17.3966	5.09591	GO:0001525(angiogenesis);GO:0002042(cell migration involved in sprouting angiogenesis);GO:0003007(heart morphogenesis);GO:0004672(protein kinase activity);GO:0004713(protein tyrosine kinase activity);GO:0004714(transmembrane receptor protein tyrosine kinase activity);GO:0005003(ephrin receptor activity);GO:0005515(protein binding);GO:0005524(ATP binding);GO:0005576(extracellular region);GO:000582…	04360(Axon guidance)	9.47592	7.75082	0.817949	-0.289918	0.428979	0.721193	down	no
hsa_circ_0001736|chr7:104714065-104717880+|NM_018682|MLL5	1.1609	1.00839	1.05931	1.08225	1.22648	1.20765	2.9885	2.43596	2.28816	GO:0002446(neutrophil mediated immunity);GO:0003713(transcription coactivator activity);GO:0005515(protein binding);GO:0005654(nucleoplasm);GO:0005737(cytoplasm);GO:0005886(plasma membrane);GO:0006306(DNA methylation);GO:0006325(chromatin organization);GO:0006351(transcription, DNA-templated);GO:0007050(cell cycle arrest);GO:0008270(zinc ion binding);GO:0016607(nuclear speck);GO:0019899(enzyme bi…	00310(Lysine degradation)	2.57087	1.12417	0.43727	-1.1934	0.0123054	0.0960043	down	yes
hsa_circ_0001738|chr7:107002477-107053077-|NM_006348|COG5	11.6293	11.5837	12.0208	12.5569	14.2785	13.7646	14.7147	12.3446	18.4647	GO:0000139(Golgi membrane);GO:0003674(molecular_function);GO:0005515(protein binding);GO:0005654(nucleoplasm);GO:0005794(Golgi apparatus);GO:0005829(cytosol);GO:0006891(intra-Golgi vesicle-mediated transport);GO:0015031(protein transport);GO:0016020(membrane);GO:0017119(Golgi transport complex)		15.1746	12.639	0.832902	-0.263782	0.00720947	0.0751032	down	no
hsa_circ_0001739|chr7:111926927-111927129+|NM_021994|ZNF277	5.56583	3.136	3.16237	2.70295	4.97192	4.79159	4.42187	6.55294	3.85585	GO:0000979(RNA polymerase II core promoter sequence-specific DNA binding);GO:0005515(protein binding);GO:0005634(nucleus);GO:0006351(transcription, DNA-templated);GO:0006355(regulation of transcription, DNA-templated);GO:0046872(metal ion binding);GO:0070301(cellular response to hydrogen peroxide);GO:2000772(regulation of cellular senescence)		4.94356	4.05511	0.820282	-0.285808	0.15132	0.346286	down	no
hsa_circ_0001741|chr7:128655032-128658211-|NM_012470|TNPO3	3.35793	2.56208	2.37631	2.23548	2.97653	3.17143	3.3641	3.33106	3.18129	GO:0004872(receptor activity);GO:0005488(binding);GO:0005515(protein binding);GO:0005634(nucleus);GO:0005737(cytoplasm);GO:0035048(splicing factor protein import into nucleus);GO:0042802(identical protein binding);GO:0043231(intracellular membrane-bounded organelle)		3.29215	2.77996	0.844422	-0.243965	0.682781	0.999999	down	no
hsa_circ_0001742|chr7:128845043-128846428+|NM_005631|SMO	5.54878	3.57263	2.91079	3.62996	3.86154	4.79103	0.625387	0.600024	0.512187	GO:0000122(negative regulation of transcription from RNA polymerase II promoter);GO:0001503(ossification);GO:0001570(vasculogenesis);GO:0001649(osteoblast differentiation);GO:0001701(in utero embryonic development);GO:0001708(cell fate specification);GO:0001755(neural crest cell migration);GO:0001947(heart looping);GO:0002052(positive regulation of neuroblast proliferation);GO:0002053(positive re…	04340(Hedgehog signaling pathway);05200(Pathways in cancer);05217(Basal cell carcinoma)	0.579199	4.05245	6.99665	2.80666	0.960629	0.999999	up	no
hsa_circ_0001746|chr7:131060182-131084192+|NM_013255|MKLN1	12.038	17.2504	12.6514	10.7674	14.1762	10.2091	13.6622	10.9848	24.1441	GO:0001726(ruffle);GO:0005515(protein binding);GO:0005737(cytoplasm);GO:0005829(cytosol);GO:0005938(cell cortex);GO:0007160(cell-matrix adhesion);GO:0007165(signal transduction);GO:0008360(regulation of cell shape);GO:0031532(actin cytoskeleton reorganization)		16.2637	12.8487	0.790026	-0.340027	0.998777	0.999999	down	no
hsa_circ_0001747|chr7:131071878-131084192+|NM_013255|MKLN1	4.82864	5.13111	4.10733	3.52988	4.73178	3.42914	5.86102	5.24081	8.63774	GO:0001726(ruffle);GO:0005515(protein binding);GO:0005737(cytoplasm);GO:0005829(cytosol);GO:0005938(cell cortex);GO:0007160(cell-matrix adhesion);GO:0007165(signal transduction);GO:0008360(regulation of cell shape);GO:0031532(actin cytoskeleton reorganization)		6.57986	4.29298	0.652443	-0.616076	0.0317207	0.147867	down	no
hsa_circ_0001750|chr7:135262543-135277940+|NM_015135|NUP205	3.47493	3.67337	3.66726	3.06025	3.95711	3.3216	4.65665	5.38729	4.80341	GO:0000059(protein import into nucleus, docking);GO:0000278(mitotic cell cycle);GO:0005515(protein binding);GO:0005635(nuclear envelope);GO:0005643(nuclear pore);GO:0005654(nucleoplasm);GO:0005737(cytoplasm);GO:0005975(carbohydrate metabolic process);GO:0006913(nucleocytoplasmic transport);GO:0007077(mitotic nuclear envelope disassembly);GO:0008645(hexose transport);GO:0010467(gene expression);GO…	03013(RNA transport)	4.94912	3.52576	0.712401	-0.489239	0.0574356	0.196421	down	no
hsa_circ_0001753|chr7:137597736-137600758-|NM_194071|CREB3L2	3.62016	4.19916	4.14804	3.83472	4.89121	3.82121	2.51469	3.0008	5.4736	GO:0000978(RNA polymerase II core promoter proximal region sequence-specific DNA binding);GO:0001077(RNA polymerase II core promoter proximal region sequence-specific DNA binding transcription factor activity involved in positive regulation of transcription);GO:0002062(chondrocyte differentiation);GO:0003700(sequence-specific DNA binding transcription factor activity);GO:0005634(nucleus);GO:00057…	04725(Cholinergic synapse);04916(Melanogenesis);04962(Vasopressin-regulated water reabsorption);05016(Huntington's disease);05215(Prostate cancer)	3.66303	4.08575	1.1154	0.157563	0.871194	0.999999	up	no
hsa_circ_0001754|chr7:138936701-138951149+|NM_173569|UBN2	1.12922	1.56854	1.47759	1.54885	1.6522	1.29593	2.03968	1.3778	2.37109	GO:0003677(DNA binding);GO:0003700(sequence-specific DNA binding transcription factor activity);GO:0005615(extracellular space);GO:0005634(nucleus);GO:0005654(nucleoplasm);GO:0006357(regulation of transcription from RNA polymerase II promoter)		1.92952	1.44539	0.749092	-0.416785	0.490331	0.794779	down	no
hsa_circ_0001756|chr7:139415730-139416814-|NM_001113239|HIPK2	9.0592	8.01854	8.34838	9.41904	7.74843	8.49836	4.79555	6.98444	4.23552	GO:0000122(negative regulation of transcription from RNA polymerase II promoter);GO:0001102(RNA polymerase II activating transcription factor binding);GO:0001105(RNA polymerase II transcription coactivator activity);GO:0001654(eye development);GO:0001934(positive regulation of protein phosphorylation);GO:0003714(transcription corepressor activity);GO:0004672(protein kinase activity);GO:0004674(pr…		5.3385	8.51533	1.59508	0.673627	0.693271	0.999999	up	no
hsa_circ_0001766|chr7:148716083-148718239-|NM_004911|PDIA4	81.96	63.8952	65.279	55.5323	80.1288	82.6634	80.3751	126.512	114.798	GO:0003756(protein disulfide isomerase activity);GO:0005515(protein binding);GO:0005623(cell);GO:0005783(endoplasmic reticulum);GO:0005788(endoplasmic reticulum lumen);GO:0006457(protein folding);GO:0009306(protein secretion);GO:0009986(cell surface);GO:0016853(isomerase activity);GO:0034976(response to endoplasmic reticulum stress);GO:0042470(melanosome);GO:0044822(poly(A) RNA binding);GO:004545…	04141(Protein processing in endoplasmic reticulum);05110(Vibrio cholerae infection)	107.228	71.5764	0.667514	-0.58313	0.999927	0.999999	down	no
hsa_circ_0001767|chr7:148809228-148815440-|NM_001001661|ZNF425	0.0914212	0.646024	0.866075	0.715903	0.40133	0.285995	0.844092	0.631132	0.501672	GO:0003676(nucleic acid binding);GO:0003677(DNA binding);GO:0005515(protein binding);GO:0005622(intracellular);GO:0005634(nucleus);GO:0005737(cytoplasm);GO:0006351(transcription, DNA-templated);GO:0006355(regulation of transcription, DNA-templated);GO:0045892(negative regulation of transcription, DNA-templated);GO:0046872(metal ion binding)		0.658965	0.501125	0.760472	-0.395034	0.0273609	0.137442	down	no
hsa_circ_0001769|chr7:152007050-152012423-|NM_170606|MLL3	3.33772	3.20541	2.97181	2.40333	3.32628	3.0076	4.7059	3.60862	5.21001	GO:0003677(DNA binding);GO:0005515(protein binding);GO:0005634(nucleus);GO:0005654(nucleoplasm);GO:0006325(chromatin organization);GO:0006351(transcription, DNA-templated);GO:0006355(regulation of transcription, DNA-templated);GO:0008168(methyltransferase activity);GO:0008270(zinc ion binding);GO:0032259(methylation);GO:0035097(histone methyltransferase complex);GO:0035556(intracellular signal tr…	00310(Lysine degradation)	4.50818	3.04202	0.674779	-0.567513	0.00742646	0.0757259	down	no
hsa_circ_0001770|chr7:152027685-152055760-|NM_170606|MLL3	9.44732	11.8782	15.1261	13.1763	19.9062	17.2602	19.8995	12.2418	24.7788	GO:0003677(DNA binding);GO:0005515(protein binding);GO:0005634(nucleus);GO:0005654(nucleoplasm);GO:0006325(chromatin organization);GO:0006351(transcription, DNA-templated);GO:0006355(regulation of transcription, DNA-templated);GO:0008168(methyltransferase activity);GO:0008270(zinc ion binding);GO:0032259(methylation);GO:0035097(histone methyltransferase complex);GO:0035556(intracellular signal tr…	00310(Lysine degradation)	18.9734	14.4657	0.762423	-0.391337	0.929446	0.999999	down	no
hsa_circ_0001771|chr7:155457868-155473602+|NM_053043|RBM33	6.02583	7.09474	7.73045	9.1325	10.4051	7.11635	12.9954	8.73037	11.8731	GO:0000166(nucleotide binding);GO:0003676(nucleic acid binding);GO:0044822(poly(A) RNA binding)		11.1996	7.9175	0.706942	-0.500337	0.672523	0.992989	down	no
hsa_circ_0001772|chr7:155465560-155473602+|NM_053043|RBM33	4.05146	4.30905	4.43744	5.11148	5.71415	4.44315	8.89021	5.99864	7.34824	GO:0000166(nucleotide binding);GO:0003676(nucleic acid binding);GO:0044822(poly(A) RNA binding)		7.41236	4.67779	0.63108	-0.664106	0.971367	0.999999	down	no
hsa_circ_0001773|chr7:156994414-157024021+|NM_014671|UBE3C	3.21567	3.0509	3.47047	3.34566	4.02666	3.19179	4.44596	3.75389	3.93329	GO:0000209(protein polyubiquitination);GO:0000502(proteasome complex);GO:0004842(ubiquitin-protein transferase activity);GO:0005515(protein binding);GO:0005622(intracellular);GO:0005634(nucleus);GO:0005737(cytoplasm);GO:0016874(ligase activity);GO:0042787(protein ubiquitination involved in ubiquitin-dependent protein catabolic process)	04120(Ubiquitin mediated proteolysis)	4.04438	3.38352	0.836599	-0.257392	0.926436	0.999999	down	no
hsa_circ_0001774|chr7:157009560-157018233+|NM_014671|UBE3C	1.94686	2.3284	2.66003	2.26181	2.45407	2.20219	2.86197	2.82636	2.6122	GO:0000209(protein polyubiquitination);GO:0000502(proteasome complex);GO:0004842(ubiquitin-protein transferase activity);GO:0005515(protein binding);GO:0005622(intracellular);GO:0005634(nucleus);GO:0005737(cytoplasm);GO:0016874(ligase activity);GO:0042787(protein ubiquitination involved in ubiquitin-dependent protein catabolic process)	04120(Ubiquitin mediated proteolysis)	2.76684	2.3089	0.834487	-0.261039	0.220077	0.44401	down	no
hsa_circ_0001775|chr7:158531713-158540971-|NM_020728|ESYT2	8.04832	7.1625	7.54303	6.89116	7.40953	8.90011	9.25973	7.73144	8.99625	GO:0005509(calcium ion binding);GO:0005515(protein binding);GO:0005544(calcium-dependent phospholipid binding);GO:0005783(endoplasmic reticulum);GO:0005887(integral component of plasma membrane);GO:0006869(lipid transport);GO:0006897(endocytosis);GO:0008429(phosphatidylethanolamine binding);GO:0016020(membrane);GO:0031210(phosphatidylcholine binding);GO:0031227(intrinsic component of endoplasmic …		8.66248	7.65911	0.884171	-0.177603	0.214782	0.436513	down	no
hsa_circ_0001776|chr7:158552176-158557544-|NM_020728|ESYT2	6.04362	5.59928	5.09543	3.99769	5.28492	6.13229	13.836	13.2525	9.80676	GO:0005509(calcium ion binding);GO:0005515(protein binding);GO:0005544(calcium-dependent phospholipid binding);GO:0005783(endoplasmic reticulum);GO:0005887(integral component of plasma membrane);GO:0006869(lipid transport);GO:0006897(endocytosis);GO:0008429(phosphatidylethanolamine binding);GO:0016020(membrane);GO:0031210(phosphatidylcholine binding);GO:0031227(intrinsic component of endoplasmic …		12.2984	5.35887	0.435737	-1.19847	0.980306	0.999999	down	no
hsa_circ_0001777|chr7:158580694-158591763-|NM_020728|ESYT2	14.4276	33.4877	24.075	12.0978	19.8297	25.0091	24.5193	19.4668	45.1767	GO:0005509(calcium ion binding);GO:0005515(protein binding);GO:0005544(calcium-dependent phospholipid binding);GO:0005783(endoplasmic reticulum);GO:0005887(integral component of plasma membrane);GO:0006869(lipid transport);GO:0006897(endocytosis);GO:0008429(phosphatidylethanolamine binding);GO:0016020(membrane);GO:0031210(phosphatidylcholine binding);GO:0031227(intrinsic component of endoplasmic …		29.7209	21.4878	0.722986	-0.467961	0.0175633	0.113451	down	no
hsa_circ_0001778|chr7:158662545-158669382+|NM_018051|WDR60	0.745514	0.875093	2.16694	1.25369	1.29591	1.55543	1.25078	1.24173	1.0998	GO:0005515(protein binding);GO:0005615(extracellular space);GO:0005929(cilium);GO:0006996(organelle organization);GO:0030030(cell projection organization);GO:0070062(extracellular exosome);GO:0072372(primary cilium);GO:0097542(ciliary tip)		1.19744	1.31543	1.09854	0.135585	0.172347	0.376364	up	no
hsa_circ_0001784|chr8:27987018-28019595+|NM_018091|ELP3	5.98551	6.20275	7.90446	8.52719	10.0763	10.7242	12.0002	9.59963	10.1557	GO:0000123(histone acetyltransferase complex);GO:0000993(RNA polymerase II core binding);GO:0001764(neuron migration);GO:0002098(tRNA wobble uridine modification);GO:0003824(catalytic activity);GO:0005515(protein binding);GO:0005730(nucleolus);GO:0005737(cytoplasm);GO:0006325(chromatin organization);GO:0006357(regulation of transcription from RNA polymerase II promoter);GO:0006368(transcription e…		10.5852	8.23673	0.778139	-0.3619	0.990552	0.999999	down	no
hsa_circ_0001785|chr8:28013458-28019595+|NM_018091|ELP3	2.38656	1.61552	2.03077	2.3513	2.40252	3.22079	4.02695	4.54803	2.96407	GO:0000123(histone acetyltransferase complex);GO:0000993(RNA polymerase II core binding);GO:0001764(neuron migration);GO:0002098(tRNA wobble uridine modification);GO:0003824(catalytic activity);GO:0005515(protein binding);GO:0005730(nucleolus);GO:0005737(cytoplasm);GO:0006325(chromatin organization);GO:0006357(regulation of transcription from RNA polymerase II promoter);GO:0006368(transcription e…		3.84635	2.33458	0.606959	-0.720329	0.992174	0.999999	down	no
hsa_circ_0001786|chr8:30034641-30038146+|NM_006571|DCTN6	2.58352	3.2522	2.89705	2.65414	2.86951	3.21335	5.14434	5.73028	4.6606	GO:0000777(condensed chromosome kinetochore);GO:0005813(centrosome);GO:0005829(cytosol);GO:0005869(dynactin complex);GO:0007052(mitotic spindle organization);GO:0019886(antigen processing and presentation of exogenous peptide antigen via MHC class II);GO:0045502(dynein binding)	04962(Vasopressin-regulated water reabsorption)	5.17841	2.91163	0.562264	-0.830682	0.0141729	0.102065	down	no
hsa_circ_0001788|chr8:37623043-37623873+|NM_007198|PROSC	10.2143	5.39891	6.98254	9.2378	7.10856	8.36534	7.13258	11.5778	7.45341	GO:0005622(intracellular);GO:0005737(cytoplasm);GO:0005739(mitochondrion);GO:0008150(biological_process);GO:0030170(pyridoxal phosphate binding);GO:0070062(extracellular exosome)		8.72125	7.88457	0.904064	-0.145503	0.0304006	0.145101	down	no
hsa_circ_0001789|chr8:37734626-37735069-|NM_025151|RAB11FIP1	2.19363	1.78149	2.02564	1.68184	1.48981	1.78483	2.01629	3.64448	1.52686	GO:0005515(protein binding);GO:0005737(cytoplasm);GO:0015031(protein transport);GO:0017137(Rab GTPase binding);GO:0030670(phagocytic vesicle membrane);GO:0043231(intracellular membrane-bounded organelle);GO:0045055(regulated secretory pathway);GO:0055037(recycling endosome);GO:0070164(negative regulation of adiponectin secretion)	04144(Endocytosis)	2.39588	1.82621	0.762229	-0.391703	0.965465	0.999999	down	no
hsa_circ_0001790|chr8:37971709-37976881+|NM_001105214|ASH2L	2.44749	2.42924	2.44328	2.62691	2.76514	2.48744	1.23817	1.25488	1.48159	GO:0003677(DNA binding);GO:0005515(protein binding);GO:0005634(nucleus);GO:0005654(nucleoplasm);GO:0005719(nuclear euchromatin);GO:0006325(chromatin organization);GO:0006351(transcription, DNA-templated);GO:0006355(regulation of transcription, DNA-templated);GO:0006366(transcription from RNA polymerase II promoter);GO:0006974(cellular response to DNA damage stimulus);GO:0008284(positive regulatio…		1.32488	2.53325	1.91206	0.935126	0.041175	0.168149	up	no
hsa_circ_0001793|chr8:42183487-42186732+|NM_001242778|IKBKB	9.84969	8.79823	16.4596	18.283	14.282	14.9396	9.81074	8.8924	11.2312	GO:0001782(B cell homeostasis);GO:0002223(stimulatory C-type lectin receptor signaling pathway);GO:0002224(toll-like receptor signaling pathway);GO:0002755(MyD88-dependent toll-like receptor signaling pathway);GO:0002756(MyD88-independent toll-like receptor signaling pathway);GO:0003009(skeletal muscle contraction);GO:0004672(protein kinase activity);GO:0004674(protein serine/threonine kinase act…		9.9781	13.7687	1.37989	0.464554	0.653583	0.97549	up	no
hsa_circ_0001796|chr8:42914234-42919358+|NM_002027|FNTA	5.25051	7.5626	10.1946	8.52282	13.1851	8.50047	14.038	10.2424	13.5013			12.5939	8.86935	0.704258	-0.505824	0.870278	0.999999	down	no
hsa_circ_0001798|chr8:48308935-48320523+|NM_001080394|KIAA0146	1.54746	2.96283	2.8919	2.59998	3.37636	2.48535	3.71162	4.2278	4.3737	GO:0000228(nuclear chromosome);GO:0000724(double-strand break repair via homologous recombination);GO:0005515(protein binding);GO:0005654(nucleoplasm);GO:0006974(cellular response to DNA damage stimulus);GO:0010569(regulation of double-strand break repair via homologous recombination);GO:0031334(positive regulation of protein complex assembly);GO:0070202(regulation of establishment of protein loc…		4.10437	2.64398	0.644186	-0.634451	0.899981	0.999999	down	no
hsa_circ_0001799|chr8:48612964-48614577+|NM_001080394|KIAA0146	1.65654	2.71178	2.45678	2.22044	2.26023	2.52106	1.19878	2.64437	1.98885	GO:0000228(nuclear chromosome);GO:0000724(double-strand break repair via homologous recombination);GO:0005515(protein binding);GO:0005654(nucleoplasm);GO:0006974(cellular response to DNA damage stimulus);GO:0010569(regulation of double-strand break repair via homologous recombination);GO:0031334(positive regulation of protein complex assembly);GO:0070202(regulation of establishment of protein loc…		1.944	2.30447	1.18543	0.245408	0.539197	0.8528	up	no
hsa_circ_0001801|chr8:52773404-52773806-|NM_052937|PCMTD1	3.6028	2.15469	3.10117	2.31742	3.96759	3.13116	4.3638	5.51456	3.74331	GO:0004719(protein-L-isoaspartate (D-aspartate) O-methyltransferase activity);GO:0005737(cytoplasm);GO:0006464(cellular protein modification process);GO:0006479(protein methylation)		4.54056	3.04581	0.6708	-0.576046	0.249154	0.48432	down	no
hsa_circ_0001802|chr8:52773420-52773806-|NM_052937|PCMTD1	3.45862	2.19842	3.12464	2.17773	3.88425	3.07259	4.31537	5.31016	3.43827	GO:0004719(protein-L-isoaspartate (D-aspartate) O-methyltransferase activity);GO:0005737(cytoplasm);GO:0006464(cellular protein modification process);GO:0006479(protein methylation)		4.3546	2.98604	0.685721	-0.544306	0.995926	0.999999	down	no
hsa_circ_0001803|chr8:56854413-56866543+|NM_002350|LYN	2.10957	1.95572	2.43862	2.5214	2.34554	2.82451	3.61082	3.28296	3.15918	GO:0001782(B cell homeostasis);GO:0001817(regulation of cytokine production);GO:0001932(regulation of protein phosphorylation);GO:0001933(negative regulation of protein phosphorylation);GO:0002223(stimulatory C-type lectin receptor signaling pathway);GO:0002431(Fc receptor mediated stimulatory signaling pathway);GO:0002513(tolerance induction to self antigen);GO:0002553(histamine secretion by mas…		3.35099	2.36589	0.706029	-0.502202	0.936021	0.999999	down	no
hsa_circ_0001805|chr8:68015271-68044315+|NM_024790|CSPP1	0.645673	0.7497	0.915465	0.833061	0.985878	1.03723	1.85096	0.837175	1.27935	GO:0000922(spindle pole);GO:0005515(protein binding);GO:0005654(nucleoplasm);GO:0005737(cytoplasm);GO:0005813(centrosome);GO:0005819(spindle);GO:0005874(microtubule);GO:0032467(positive regulation of cytokinesis);GO:0051781(positive regulation of cell division)		1.32249	0.861167	0.651169	-0.618895	0.0691588	0.216465	down	no
hsa_circ_0001806|chr8:68018139-68028357+|NM_024790|CSPP1	0.554665	0.764598	0.884126	0.749894	0.922892	1.08703	1.69009	0.759143	1.28673	GO:0000922(spindle pole);GO:0005515(protein binding);GO:0005654(nucleoplasm);GO:0005737(cytoplasm);GO:0005813(centrosome);GO:0005819(spindle);GO:0005874(microtubule);GO:0032467(positive regulation of cytokinesis);GO:0051781(positive regulation of cell division)		1.24532	0.827201	0.664247	-0.590208	0.0381996	0.161643	down	no
hsa_circ_0001807|chr8:68163533-68172161-|NM_006421|ARFGEF1	3.54953	3.88115	4.4164	4.14629	4.1306	3.78375	10.3654	10.1144	9.86218	GO:0000139(Golgi membrane);GO:0005085(guanyl-nucleotide exchange factor activity);GO:0005086(ARF guanyl-nucleotide exchange factor activity);GO:0005488(binding);GO:0005515(protein binding);GO:0005654(nucleoplasm);GO:0005730(nucleolus);GO:0005737(cytoplasm);GO:0005794(Golgi apparatus);GO:0005802(trans-Golgi network);GO:0005829(cytosol);GO:0006887(exocytosis);GO:0007030(Golgi organization);GO:00102…		10.114	3.98462	0.393971	-1.34384	0.114928	0.289993	down	no
hsa_circ_0001808|chr8:68211443-68214701-|NM_006421|ARFGEF1	2.49757	2.03541	2.54551	2.4108	2.65537	3.17411	4.25971	4.3754	4.62304	GO:0000139(Golgi membrane);GO:0005085(guanyl-nucleotide exchange factor activity);GO:0005086(ARF guanyl-nucleotide exchange factor activity);GO:0005488(binding);GO:0005515(protein binding);GO:0005654(nucleoplasm);GO:0005730(nucleolus);GO:0005737(cytoplasm);GO:0005794(Golgi apparatus);GO:0005802(trans-Golgi network);GO:0005829(cytosol);GO:0006887(exocytosis);GO:0007030(Golgi organization);GO:00102…		4.41938	2.55313	0.577711	-0.791579	0.0146911	0.103859	down	no
hsa_circ_0001809|chr8:70667658-70674110-|NM_030958|SLCO5A1	0	1.54157	0.303323	0.129629	0.572267	0.0388388	0.275112	0.142849	0.0583957	GO:0005215(transporter activity);GO:0005515(protein binding);GO:0005886(plasma membrane);GO:0006810(transport);GO:0016020(membrane);GO:0016021(integral component of membrane)		0.158785	0.430938	2.71397	1.4404	0.508704	0.817922	up	no
hsa_circ_0001810|chr8:71071739-71075089-|NM_006540|NCOA2	6.67839	5.96705	5.13407	5.25115	5.56868	7.51961	9.52138	8.10203	10.1174	GO:0000122(negative regulation of transcription from RNA polymerase II promoter);GO:0003677(DNA binding);GO:0003682(chromatin binding);GO:0003713(transcription coactivator activity);GO:0004402(histone acetyltransferase activity);GO:0004871(signal transducer activity);GO:0005102(receptor binding);GO:0005515(protein binding);GO:0005634(nucleus);GO:0005654(nucleoplasm);GO:0005737(cytoplasm);GO:00063…		9.24694	6.01983	0.651007	-0.619254	0.0353056	0.155862	down	no
hsa_circ_0001811|chr8:74585341-74601048-|NM_014393|STAU2	1.92194	1.40163	1.9488	2.25927	2.39144	2.82686	2.3366	2.25132	2.52223	GO:0003725(double-stranded RNA binding);GO:0005515(protein binding);GO:0005730(nucleolus);GO:0005783(endoplasmic reticulum);GO:0005874(microtubule);GO:0006810(transport);GO:0016020(membrane);GO:0044822(poly(A) RNA binding)		2.37005	2.12499	0.896602	-0.15746	0.0322402	0.149101	down	no
hsa_circ_0001818|chr8:103299660-103300494-|NM_015902|UBR5	4.94711	2.63226	3.35565	3.16562	2.58726	4.28341	5.40315	4.60301	3.96917	GO:0000209(protein polyubiquitination);GO:0003723(RNA binding);GO:0004842(ubiquitin-protein transferase activity);GO:0005515(protein binding);GO:0005634(nucleus);GO:0005654(nucleoplasm);GO:0005737(cytoplasm);GO:0006281(DNA repair);GO:0006511(ubiquitin-dependent protein catabolic process);GO:0006974(cellular response to DNA damage stimulus);GO:0008270(zinc ion binding);GO:0008283(cell proliferatio…	04120(Ubiquitin mediated proteolysis)	4.65844	3.49522	0.750297	-0.414467	0.2222	0.446801	down	no
hsa_circ_0001819|chr8:103372298-103373854-|NM_015902|UBR5	1.2273	1.31362	1.96691	1.39358	1.96934	2.30713	3.97073	3.40198	3.20176	GO:0000209(protein polyubiquitination);GO:0003723(RNA binding);GO:0004842(ubiquitin-protein transferase activity);GO:0005515(protein binding);GO:0005634(nucleus);GO:0005654(nucleoplasm);GO:0005737(cytoplasm);GO:0006281(DNA repair);GO:0006511(ubiquitin-dependent protein catabolic process);GO:0006974(cellular response to DNA damage stimulus);GO:0008270(zinc ion binding);GO:0008283(cell proliferatio…	04120(Ubiquitin mediated proteolysis)	3.52482	1.69631	0.481248	-1.05515	0.0113472	0.0930052	down	yes
hsa_circ_0001821|chr8:128902834-128903244+|TCONS_00015354|TCONS_00015354	0.255087	0.450641	1.11289	0.388411	1.04982	0.332498	0.706567	0.929423	0.349947			0.661979	0.598225	0.903691	-0.146098	0.00250821	0.0426526	down	no
hsa_circ_0001825|chr8:135521861-135545215-|NM_001167583|ZFAT	2.71374	3.22261	4.80455	3.76959	6.00595	4.51772	3.54786	3.75078	4.68727	GO:0001077(RNA polymerase II core promoter proximal region sequence-specific DNA binding transcription factor activity involved in positive regulation of transcription);GO:0002244(hematopoietic progenitor cell differentiation);GO:0003676(nucleic acid binding);GO:0003677(DNA binding);GO:0005634(nucleus);GO:0005829(cytosol);GO:0006366(transcription from RNA polymerase II promoter);GO:0030097(hemopo…		3.9953	4.17236	1.04432	0.0625582	0.288803	0.538721	up	no
hsa_circ_0001833|chr8:145245686-145255444+|NM_001099281|HEATR7A	4.96738	5.45521	8.7518	7.96931	7.44635	6.85152	1.79286	1.5068	1.57178	GO:0005488(binding)		1.62381	6.90693	4.25353	2.08866	0.998705	0.999999	up	no
hsa_circ_0001839|chr9:6880011-6893232+|NM_001146694|KDM4C	4.51146	6.18739	4.6003	4.5561	6.08297	5.6366	9.34409	5.24752	8.52984	GO:0005515(protein binding);GO:0008270(zinc ion binding)		7.70715	5.26247	0.682803	-0.550458	0.992485	0.999999	down	no
hsa_circ_0001846|chr9:33944362-33956144-|NM_018449|UBAP2	0.729538	0.608558	0.826199	0.706878	0.720934	1.00795	0.717157	0.484222	0.55315	GO:0005515(protein binding);GO:0044822(poly(A) RNA binding)		0.584843	0.766676	1.31091	0.390569	0.868831	0.999999	up	no
hsa_circ_0001847|chr9:33953282-33963789-|NM_018449|UBAP2	1.03877	0.869317	1.04468	1.02491	1.20882	1.10705	1.33658	0.752991	0.970306	GO:0005515(protein binding);GO:0044822(poly(A) RNA binding)		1.01996	1.04893	1.0284	0.0404017	0.290095	0.540332	up	no
hsa_circ_0001848|chr9:33956076-33973235-|NM_018449|UBAP2	1.17888	1.19053	1.48595	1.59044	1.88341	1.50416	2.56903	1.67785	2.00214	GO:0005515(protein binding);GO:0044822(poly(A) RNA binding)		2.08301	1.47223	0.70678	-0.500666	0.00856041	0.0809852	down	no
hsa_circ_0001850|chr9:33960823-33973235-|NM_018449|UBAP2	1.11596	1.16028	1.45864	1.55302	1.83055	1.55793	2.62995	1.83037	2.03463	GO:0005515(protein binding);GO:0044822(poly(A) RNA binding)		2.16498	1.44606	0.667933	-0.582225	0.959942	0.999999	down	no
hsa_circ_0001851|chr9:33971648-33973235-|NM_018449|UBAP2	0.590245	0.468346	0.568566	0.472944	0.67787	0.724393	0.873224	0.984067	0.797316	GO:0005515(protein binding);GO:0044822(poly(A) RNA binding)		0.884869	0.583727	0.659677	-0.600169	0.00275518	0.044801	down	no
hsa_circ_0001852|chr9:33986757-33998862-|NM_018449|UBAP2	0.8489	1.16251	1.4324	1.21644	1.83129	1.18993	2.01106	1.39736	1.89441	GO:0005515(protein binding);GO:0044822(poly(A) RNA binding)		1.76761	1.28025	0.724282	-0.465376	0.0263965	0.135828	down	no
hsa_circ_0001855|chr9:36375930-36376124-|NM_194329|RNF38	0.793678	0.740744	0.879816	0.638454	0.974347	0.843242	0.311096	0.620288	0.481103	GO:0004842(ubiquitin-protein transferase activity);GO:0005515(protein binding);GO:0005634(nucleus);GO:0005654(nucleoplasm);GO:0008270(zinc ion binding);GO:0016567(protein ubiquitination);GO:0016874(ligase activity)		0.470829	0.811714	1.72401	0.785768	0.145967	0.337906	up	no
hsa_circ_0001856|chr9:36375930-36390613-|NM_022781|RNF38	2.51065	3.89612	6.11425	5.63969	7.33399	5.20462	3.52525	3.73134	3.60802	GO:0004842(ubiquitin-protein transferase activity);GO:0005515(protein binding);GO:0005634(nucleus);GO:0005654(nucleoplasm);GO:0008270(zinc ion binding);GO:0016567(protein ubiquitination);GO:0016874(ligase activity)		3.62154	5.11655	1.41281	0.49857	0.205197	0.424174	up	no
hsa_circ_0001857|chr9:37002644-37020798-|NM_016734|PAX5	0	0	1.36286	0.0407703	0.359974	0.146585	0.259581	0.287541	0.110198	GO:0000122(negative regulation of transcription from RNA polymerase II promoter);GO:0000978(RNA polymerase II core promoter proximal region sequence-specific DNA binding);GO:0001077(RNA polymerase II core promoter proximal region sequence-specific DNA binding transcription factor activity involved in positive regulation of transcription);GO:0003677(DNA binding);GO:0003700(sequence-specific DNA bi…		0.219107	0.318365	1.45301	0.539045	0.0357151	0.156441	up	no
hsa_circ_0001860|chr9:37126308-37126939+|NM_032226|ZCCHC7	1.16506	0.979518	1.14493	1.10504	1.2051	0.950596	3.54184	3.11686	3.50818	GO:0003676(nucleic acid binding);GO:0005515(protein binding);GO:0005634(nucleus);GO:0005730(nucleolus);GO:0005737(cytoplasm);GO:0008270(zinc ion binding);GO:0044822(poly(A) RNA binding)	03018(RNA degradation)	3.38896	1.09171	0.322136	-1.63426	0.997789	0.999999	down	no
hsa_circ_0001861|chr9:37424841-37426651+|NM_012203|GRHPR	142.4	91.3856	84.2848	103.212	106.077	116.827	50.0557	37.1921	39.655	GO:0005737(cytoplasm);GO:0005782(peroxisomal matrix);GO:0005829(cytosol);GO:0007588(excretion);GO:0008152(metabolic process);GO:0008465(glycerate dehydrogenase activity);GO:0016616(oxidoreductase activity, acting on the CH-OH group of donors, NAD or NADP as acceptor);GO:0016618(hydroxypyruvate reductase activity);GO:0030267(glyoxylate reductase (NADP) activity);GO:0031406(carboxylic acid binding)…	00620(Pyruvate metabolism);00630(Glyoxylate and dicarboxylate metabolism);01100(Metabolic pathways)	42.3009	107.364	2.53811	1.34375	0.969394	0.999999	up	no
hsa_circ_0001862|chr9:74484998-74489999-|NM_016014|FAM108B1	2.8627	2.94876	1.8475	2.09998	2.77386	2.05535	3.18167	3.2501	3.12183	GO:0005576(extracellular region);GO:0008152(metabolic process);GO:0016020(membrane);GO:0016787(hydrolase activity)		3.18453	2.43136	0.76349	-0.389319	0.0372351	0.159917	down	no
hsa_circ_0001865|chr9:86292641-86293514-|NM_013438|UBQLN1	3.21659	2.03698	1.74832	1.69396	2.03437	2.38167	4.53588	4.65436	3.14697	GO:0000502(proteasome complex);GO:0005515(protein binding);GO:0005654(nucleoplasm);GO:0005737(cytoplasm);GO:0005776(autophagosome);GO:0005783(endoplasmic reticulum);GO:0005886(plasma membrane);GO:0016235(aggresome);GO:0016241(regulation of macroautophagy);GO:0019900(kinase binding);GO:0030433(ER-associated ubiquitin-dependent protein catabolic process);GO:0031396(regulation of protein ubiquitinat…	04141(Protein processing in endoplasmic reticulum)	4.1124	2.18532	0.531396	-0.91214	0.986286	0.999999	down	no
hsa_circ_0001866|chr9:86293355-86297981-|NM_013438|UBQLN1	3.56135	3.08424	2.65902	2.59968	2.7336	3.22925	6.58263	6.67916	5.16203	GO:0000502(proteasome complex);GO:0005515(protein binding);GO:0005654(nucleoplasm);GO:0005737(cytoplasm);GO:0005776(autophagosome);GO:0005783(endoplasmic reticulum);GO:0005886(plasma membrane);GO:0016235(aggresome);GO:0016241(regulation of macroautophagy);GO:0019900(kinase binding);GO:0030433(ER-associated ubiquitin-dependent protein catabolic process);GO:0031396(regulation of protein ubiquitinat…	04141(Protein processing in endoplasmic reticulum)	6.14127	2.97786	0.484892	-1.04426	0.936319	0.999999	down	no
hsa_circ_0001867|chr9:86294689-86297981-|NM_013438|UBQLN1	4.0655	3.48885	3.14887	2.85001	3.18337	3.78639	6.51581	6.79563	5.00985	GO:0000502(proteasome complex);GO:0005515(protein binding);GO:0005654(nucleoplasm);GO:0005737(cytoplasm);GO:0005776(autophagosome);GO:0005783(endoplasmic reticulum);GO:0005886(plasma membrane);GO:0016235(aggresome);GO:0016241(regulation of macroautophagy);GO:0019900(kinase binding);GO:0030433(ER-associated ubiquitin-dependent protein catabolic process);GO:0031396(regulation of protein ubiquitinat…	04141(Protein processing in endoplasmic reticulum)	6.1071	3.4205	0.560086	-0.83628	0.994023	0.999999	down	no
hsa_circ_0001868|chr9:88233897-88248289-|NM_015239|AGTPBP1	0.419844	0.502462	0.483053	0.467946	0.508885	0.434472	0.801901	1.33674	0.737969	GO:0001754(eye photoreceptor cell differentiation);GO:0004181(metallocarboxypeptidase activity);GO:0005488(binding);GO:0005515(protein binding);GO:0005634(nucleus);GO:0005737(cytoplasm);GO:0005739(mitochondrion);GO:0005829(cytosol);GO:0006508(proteolysis);GO:0007005(mitochondrion organization);GO:0007628(adult walking behavior);GO:0008270(zinc ion binding);GO:0015631(tubulin binding);GO:0021549(c…		0.95887	0.469444	0.48958	-1.03038	0.0687966	0.216033	down	no
[truncated: 15,627 more rows]

## Sheet: Enrichment analysis
id	GO	KEGG	significant
[truncated: 16,376 more rows]

## Sheet: Volcanic map
id	Log2FC	pVal(t)
hsa_circ_0000002|chr1:1158623-1159348-|NM_016176|SDF4	0.900269	0.543612
[truncated: 16,375 more rows]

## Sheet: Network
hsa_circ_0008494	hsa-miR-185-3p	CTGF
[truncated: 222 more rows]
