# Supplementary material for: Suppressing circ_0008494 inhibits HSCs activation by regulating the miR-185-3p/Col1a1 axis
Source: Front Pharmacol. 2022 Nov 17;13:1050093. doi: 10.3389/fphar.2022.1050093 (PMC9713816; doi:10.3389/fphar.2022.1050093)
Supplement: Supplementary file 3 [file DataSheet1.ZIP › raw data1/Bioinformatics/Figure4A Predicted miRNA.xls]

## Sheet: miRNA prlfile
red is pvalue<=0.001,orange is pvalue <=0.01,blue is pvalue<=0.05,green is pvalue <=0.1.
Index	miR_name	miR_seq	up/down	fold_change(Group4(mean)/Normal(mean))	log2(fold_change)	pvalue(t_test)	Normal(mean)	Group4(mean)	Group4/C10(norm)	Group4/C11(norm)	Group4/C12(norm)	Normal/N1(norm)	Normal/N2(norm)	Group4/C10(raw)	Group4/C11(raw)	Group4/C12(raw)	Normal/N1(raw)	Normal/N2(raw)	Expression level
1	hsa-miR-25-5p_R+2	AGGCGGAGACTTGGGCAATTGCT	down	0.0233566	-5.42003	1.09195e-05	1053.02	24.5951	9.70675	39.9463	24.1322	1061.61	1044.44	12	97	28	256	233	middle
2	hsa-miR-27b-3p	TTCACAGTGGCTAAGTTCTGC	up	8.55407	3.09661	0.000157146	3401.25	29094.5	27561.1	29103.1	30619.4	2821.97	3980.53	34072.5	70670	35527	680.5	888	high
3	hsa-miR-455-5p	TATGTGCCTTTGGACTACATCG	up	5.10305	2.35136	0.000199099	125.463	640.245	631.748	676.204	612.784	111.966	138.96	781	1642	711	27	31	middle
4	hsa-miR-10a-3p_R-1	CAAATTCGTATCTAGGGGAAT	up	inf	inf	0.00026951	0	54.7011	53.3871	56.419	54.2974	0	0	66	137	63	0	0	middle
5	hsa-miR-4524a-3p	TGAGACAGGCTTATGCTGCTAT	up	3.4693	1.79465	0.000422414	34.3501	119.171	126.188	113.25	118.075	37.3221	31.3781	156	275	137	9	7	middle
6	hsa-miR-664b-5p_R-1	TGGGCTAAGGGAGATGATTGGGT	down	0.0241677	-5.37077	0.000426491	62.4798	1.51	0	4.52999	0	62.2035	62.7562	0	11	0	15	14	middle
7	hsa-miR-320d_R-1	AAAAGCTGGGTTGAGAGG	up	inf	inf	0.000455608	0	11.8339	12.3357	11.5309	11.6351	0	0	15.25	28	13.5	0	0	middle
8	hsa-miR-126-5p	CATTATTACTTTTGGTACGCG	up	16.0458	4.00412	0.000489474	185.702	2979.73	3056.82	2837.42	3044.96	174.17	197.234	3779	6890	3533	42	44	middle
9	hsa-miR-24-1-5p_L+1R-2	GTGCCTACTGAGCTGATATCA	up	inf	inf	0.000551454	0	64.2012	65.5206	65.8908	61.1923	0	0	81	160	71	0	0	middle
10	hsa-miR-3607-5p_R+4	GCATGTGATGAAGCAAATCAGTATGA	up	inf	inf	0.000566333	0	14.2673	14.5601	13.59	14.6517	0	0	18	33	17	0	0	middle
11	hsa-miR-24-2-5p_L+1R-1	GTGCCTACTGAGCTGAAACACA	up	inf	inf	0.00070072	0	76.8026	76.8451	80.3044	73.2583	0	0	95	195	85	0	0	middle
12	hsa-miR-34a-5p	TGGCAGTGTCTTAGCTGGTTGT	up	14.0783	3.8154	0.000879554	74.7527	1052.39	960.159	1092.96	1104.05	91.2318	58.2736	1187	2654	1281	22	13	high
13	hsa-miR-146b-3p_L-1R+1	GCCCTGTGGACTCAGTTCTGGT	up	23.6138	4.56156	0.000941611	12.4407	293.772	267.745	326.571	287	24.8814	0	331	793	333	6	0	middle
14	hsa-miR-221-3p_R-1	AGCTACATTGTCTGCTGGGTTT	down	0.358119	-1.48149	0.0010197	2718.91	973.692	981.191	1080.61	859.277	2707.93	2729.89	1213	2624	997	653	609	high
15	hsa-miR-328-3p	CTGGCCCTCTCTGCCCTTCCGT	up	27.1068	4.76058	0.00110127	13.4477	364.525	380.99	393.697	318.889	0	26.8955	471	956	370	0	6	middle
16	rno-miR-1843b-3p_R+1	TCTGATCGTTCCCCTCCATACA	up	inf	inf	0.00112449	0	87.2195	84.1252	93.0707	84.4625	0	0	104	226	98	0	0	middle
17	hsa-let-7g-5p	TGAGGTAGTAGTTTGTACAGTT	down	0.228975	-2.12674	0.00118301	136640	31287.1	23143.8	26715.2	44002.3	139556	133723	28611.6	64871.4	51054.9	33653.2	29831.8	high
18	hsa-miR-17-3p	ACTGCAGTGAAGGCACTTGTAG	down	0.177296	-2.49577	0.0011981	873.878	154.935	236.198	134.664	93.943	891.584	856.173	292	327	109	215	191	middle
19	oan-miR-27b-3p_R+2	TTCACAGTGGCTAAGTTCTGCGA	up	inf	inf	0.00136133	0	29.7856	30.738	27.5918	31.0271	0	0	38	67	36	0	0	middle
20	hsa-miR-452-5p	AACTGTTTGCAGAGGAAACTGA	down	0.195063	-2.35799	0.00140301	333.805	65.1129	87.3607	59.7135	48.2643	335.899	331.711	108	145	56	81	74	middle
21	hsa-miR-574-5p	TGAGTGTGTGTGTGTGAGTGTGT	up	20.4464	4.35377	0.00144382	14.5142	296.762	315.874	306.804	267.608	29.0283	0	390.5	745	310.5	7	0	middle
22	hsa-miR-618	AAACTCTACTTGTCCTTCTGAGT	up	inf	inf	0.00151524	0	73.7551	79.2718	69.5971	72.3965	0	0	98	169	84	0	0	middle
23	hsa-miR-362-3p	AACACACCTATTCAAGGATTCA	up	inf	inf	0.00163135	0	25.5107	23.458	26.3563	26.7177	0	0	29	64	31	0	0	middle
24	hsa-miR-18a-5p	TAAGGTGCATCTAGTGCAGATAG	up	inf	inf	0.00182117	0	135.778	130.232	129.722	147.379	0	0	161	315	171	0	0	middle
25	bta-miR-2332_L-4R-1_1ss7AC	TTCAGGTCTTGGAGACAAA	up	inf	inf	0.00187862	0	4.02005	4.04448	3.70636	4.30931	0	0	5	9	5	0	0	middle
26	hsa-miR-484	TCAGGCTCAGTCCCCTCCCGAT	up	36.3192	5.18266	0.00203607	78.6724	2857.32	3091.6	2892.19	2588.17	49.7628	107.582	3822	7023	3003	12	24	high
27	hsa-miR-223-3p	TGTCAGTTTGTCAAATACCCCA	up	3.22609	1.68979	0.00221049	227.171	732.873	700.504	682.793	815.322	257.108	197.234	866	1658	946	62	44	middle
28	hsa-miR-374b-5p_R-1	ATATAATACAACCTGCTAAGT	up	6.26408	2.6471	0.00230054	355.162	2224.76	2264.91	1984.96	2424.42	472.747	237.577	2800	4820	2813	114	53	middle
29	hsa-miR-574-3p	CACGCTCATGCACACACCCACA	up	5.08121	2.34517	0.00238236	908.11	4614.29	5123.95	4301.02	4417.91	821.086	995.133	6334.5	10444	5126	198	222	high
30	hsa-miR-574-5p_R+2	TGAGTGTGTGTGTGTGAGTGTGTGT	up	8.0294	3.00529	0.00244333	19.5003	156.575	145.601	175.022	149.102	16.5876	22.4129	180	425	173	4	5	middle
31	bta-miR-574_R+1	TGAGTGTGTGTGTGTGAGTGTGTGT	up	8.0294	3.00529	0.00244333	19.5003	156.575	145.601	175.022	149.102	16.5876	22.4129	180	425	173	4	5	middle
32	hsa-miR-151a-5p_R-2	TCGAGGAGCTCACAGTCTA	up	inf	inf	0.00252043	0	24.7459	25.0758	22.444	26.7177	0	0	31	54.5	31	0	0	middle
33	hsa-let-7d-3p	CTATACGACCTGCTGCCTTTCT	up	17.6483	4.14146	0.00254437	93.0187	1641.63	1591.1	1529.9	1803.88	82.938	103.099	1967	3715	2093	20	23	middle
34	hsa-miR-106b-3p	CCGCACTGTGGGTACTTGCTGC	up	3.8798	1.95598	0.00260013	139.306	540.479	470.777	574.073	576.586	157.582	121.03	582	1394	669	38	27	middle
35	hsa-miR-548w_R-1	AAAAGTAACTGCGGTTTTTGCC	up	inf	inf	0.00262132	0	9.01375	8.08896	9.4718	9.48049	0	0	10	23	11	0	0	middle
36	hsa-miR-197-3p	TTCACCACCTTCTCCACCCAGC	up	13.228	3.72552	0.00284679	157.068	2077.7	2168.65	2193.34	1871.1	161.729	152.408	2681	5326	2171	39	34	middle
37	hsa-miR-30d-5p_R+2	TGTAAACATCCCCGACTGGAAGCT	up	2.98685	1.57862	0.00286392	17930.1	53554.6	52045.6	49832.4	58785.9	18860.1	17000.2	64341.5	121006	68208	4548	3792.5	high
38	hsa-miR-1255b-5p	CGGATGAGCAAAGAAAGTGGTT	down	0.0425212	-4.55567	0.00289376	23.6472	1.00551	0	0	3.01652	24.8814	22.4129	0	0	3.5	6	5	middle
39	hsa-miR-148b-3p	TCAGTGCATCACAGAACTTTGT	up	4.252	2.08814	0.00303534	559.297	2378.13	2334.47	2478.93	2321	634.476	484.119	2886	6019.5	2693	153	108	high
40	hsa-miR-502-3p	AATGCACCTGGGCAAGGATTCA	up	17.08	4.09423	0.00315006	18.6611	318.73	324.367	365.076	266.747	37.3221	0	401	886.5	309.5	9	0	middle
41	hsa-let-7b-3p_1ss22CT	CTATACAACCTACTGCCTTCCT	up	27.0637	4.75829	0.00326601	43.6509	1181.36	1276.44	1233.39	1034.24	29.0283	58.2736	1578	2995	1200	7	13	middle
42	eca-mir-8969-p3_1ss14GT	GGTGGTTCAGTGGTAGAA	up	inf	inf	0.00332039	0	5.54571	5.66227	4.94181	6.03304	0	0	7	12	7	0	0	middle
43	hsa-miR-574-3p_R-1	CACGCTCATGCACACACCCAC	up	8.82881	3.14222	0.00355019	62.3662	550.619	642.668	483.885	525.305	37.3221	87.4104	794.5	1175	609.5	9	19.5	middle
44	hsa-miR-148a-5p	AAAGTTCTGAGACACTCCGACT	up	inf	inf	0.00362897	0	218.6	209.504	244.619	201.676	0	0	259	594	234	0	0	middle
45	hsa-miR-28-3p_R-4	CACTAGATTGTGAGCTCC	up	inf	inf	0.00374271	0	14.5496	15.369	12.7663	15.5135	0	0	19	31	18	0	0	middle
46	hsa-miR-494-3p_R+1	TGAAACATACACGGGAAACCTCT	down	0.222779	-2.16631	0.00378662	90.2739	20.1111	10.5156	22.2381	27.5796	95.3787	85.1691	13	54	32	23	19	middle
47	PC-3p-2279_2506	AATTCTATTCTGAGGCTT	up	inf	inf	0.00381343	0	124.552	132.659	109.132	131.865	0	0	164	265	153	0	0	middle
48	hsa-miR-548b-3p	CAAGAACCTCAGTTGCTTTTGT	up	inf	inf	0.00390142	0	19.1541	17.7957	18.12	21.5466	0	0	22	44	25	0	0	middle
49	hsa-miR-30a-3p	CTTTCAGTCGGATGTTTGCAGC	down	0.515427	-0.95616	0.0041098	1694.97	873.635	922.546	978.272	720.086	1758.29	1631.66	1140.5	2375.5	835.5	424	364	middle
50	hsa-miR-148a-3p	TCAGTGCACTACAGAACTTTGT	up	3.49793	1.8065	0.00411057	14587.2	51025.2	49396.8	45460.7	58218	16645.7	12528.8	61067	110390	67549	4014	2795	high
51	hsa-miR-5588-3p_L+3	TAAAAGTCCCACTAATGCCAGC	up	inf	inf	0.00434696	0	4.71424	4.85337	4.11817	5.17118	0	0	6	10	6	0	0	middle
52	hsa-miR-3609_R-2	CAAAGTGATGAGTAATACTGGC	up	inf	inf	0.00445649	0	25.9607	23.458	25.1209	29.3033	0	0	29	61	34	0	0	middle
53	hsa-miR-5589-5p	GGCTGGGTGCTCTTGTGCAGT	up	inf	inf	0.00448986	0	43.7088	42.0626	49.4181	39.6457	0	0	52	120	46	0	0	middle
54	hsa-miR-126-3p	TCGTACCGTGAGTAATAATGCG	up	180.778	7.49807	0.00461313	159.537	28840.7	29363.7	25215.2	31943.2	211.492	107.582	36301	61229	37063	51	24	high
55	hsa-miR-374a-5p_R+1	TTATAATACAACCTGATAAGTGA	up	inf	inf	0.00466269	0	248.303	226.491	236.589	281.829	0	0	280	574.5	327	0	0	middle
56	ggo-miR-421_R+1	ATCAACAGACATTAATTGGGCGC	up	inf	inf	0.00470115	0	57.4858	59.0494	63.4199	49.988	0	0	73	154	58	0	0	middle
57	hsa-miR-500a-3p_R-1	ATGCACCTGGGCAAGGATTCT	up	16.7788	4.06857	0.00480298	12.4407	208.74	200.202	249.767	176.251	24.8814	0	247.5	606.5	204.5	6	0	middle
58	hsa-miR-329-3p	AACACACCTGGTTAACCTCTTT	up	inf	inf	0.00485407	0	3.80385	3.64003	4.32408	3.44745	0	0	4.5	10.5	4	0	0	middle
59	hsa-miR-1261_1ss12TA	ATGGATAAGGCATTGGCTT	down	-inf	-inf	0.00485462	92.5991	0	0	0	0	93.3053	91.8929	0	0	0	22.5	20.5	middle
60	hsa-miR-145-3p	GGATTCCTGGAAATACTGTTCT	up	22.5509	4.49511	0.0049371	14.5142	327.307	290.394	392.462	299.066	29.0283	0	359	953	347	7	0	middle
61	hsa-miR-30b-5p	TGTAAACATCCTACACTCAGCT	up	126.942	6.98803	0.00494753	143.453	18210.2	18900.7	15735.7	19994.4	165.876	121.03	23366	38210.3	23199	40	27	high
62	hsa-miR-410-3p	AATATAACACAGATGGCCTGT	up	inf	inf	0.00505443	0	27.906	25.8847	25.9445	31.8889	0	0	32	63	37	0	0	middle
63	hsa-miR-30c-5p_R+1	TGTAAACATCCTACACTCTCAGCT	up	48.5544	5.60153	0.00515447	360.592	17508.3	16154.5	16387.8	19982.7	393.956	327.229	19971	39793.8	23185.5	95	73	high
64	hsa-miR-33a-3p_R-1	CAATGTTTCCACAGTGCATCA	up	inf	inf	0.0051783	0	17.7451	15.369	19.7672	18.0991	0	0	19	48	21	0	0	middle
65	hsa-miR-1277-5p_L-3	TATATATATATATGTACGTAT	up	inf	inf	0.00538386	0	3.11995	3.23558	2.67681	3.44745	0	0	4	6.5	4	0	0	low
66	hsa-miR-125b-5p	TCCCTGAGACCCTAACTTGTGA	up	9.50073	3.24804	0.00548033	5326.23	50603.1	49550.1	45340.5	56918.7	5459.39	5193.07	61256.5	110098	66041.5	1316.5	1158.5	high
67	hsa-miR-28-3p	CACTAGATTGTGAGCTCCTGGA	up	2.71528	1.4411	0.00549853	473.506	1285.7	1376.74	1171.62	1308.74	539.097	407.915	1702	2845	1518.5	130	91	middle
68	cgr-miR-28-3p	CACTAGATTGTGAGCTCCTGGA	up	2.71528	1.4411	0.00549853	473.506	1285.7	1376.74	1171.62	1308.74	539.097	407.915	1702	2845	1518.5	130	91	middle
69	PC-3p-3086_1833	AGATAAAGTGTGTCTGAGG	up	inf	inf	0.00554337	0	296.18	272.598	275.506	340.436	0	0	337	669	395	0	0	middle
70	hsa-miR-193b-3p	AACTGGCCCTCAAAGTCCCGCT	up	6.72416	2.74935	0.00559481	1614.45	10855.8	12675.4	9444.62	10447.5	812.793	2416.11	15670	22934	12122	196	539	high
71	hsa-miR-590-3p	TAATTTTATGTATAAGCTAGT	up	inf	inf	0.00560427	0	170.915	160.161	156.079	196.505	0	0	198	379	228	0	0	middle
72	hsa-miR-374a-5p	TTATAATACAACCTGATAAGTG	up	37.586	5.23212	0.00566359	32.948	1238.38	1106.97	1175.33	1432.85	16.5876	49.3084	1368.5	2854	1662.5	4	11	middle
73	hsa-let-7a-3p_R+1_1	CTATACAATCTACTGTCTTTCC	up	inf	inf	0.00596515	0	38.7574	32.7603	42.1426	41.3694	0	0	40.5	102.333	48	0	0	middle
74	hsa-let-7a-3p_R+1_2	CTATACAATCTACTGTCTTTCT	up	inf	inf	0.00596515	0	38.7574	32.7603	42.1426	41.3694	0	0	40.5	102.333	48	0	0	middle
75	PC-5p-10358_643	TAGGGTGATGAAAAAGAAT	up	inf	inf	0.00622734	0	43.4499	42.0626	38.299	49.988	0	0	52	93	58	0	0	middle
76	hsa-miR-28-5p_R-2	AAGGAGCTCACAGTCTATTG	up	3.60149	1.84859	0.00634238	40.5704	146.114	152.072	122.516	163.754	49.7628	31.3781	188	297.5	190	12	7	middle
77	hsa-miR-340-3p	TCCGTCTCAGTTACTTTATAGC	up	inf	inf	0.0063748	0	83.574	70.3739	88.1289	92.2193	0	0	87	214	107	0	0	middle
78	hsa-miR-148b-5p_L+1	GAAGTTCTGTTATACACTCAGGC	up	inf	inf	0.00667393	0	19.9983	18.6046	18.12	23.2703	0	0	23	44	27	0	0	middle
79	bta-miR-2484_L-1R-3_1ss13CA	AGCTATGATGAATTTGATTG	up	inf	inf	0.00674797	0	17.4132	14.5601	19.1495	18.53	0	0	18	46.5	21.5	0	0	middle
80	PC-5p-29604_213	ATTTTGTGGCCTACATGA	up	inf	inf	0.00691441	0	10.8169	11.3245	9.05998	12.0661	0	0	14	22	14	0	0	middle
81	hsa-miR-574-5p_1ss23TA	TGAGTGTGTGTGTGTGAGTGTGA	up	inf	inf	0.00693569	0	43.7206	36.4003	47.359	47.4025	0	0	45	115	55	0	0	middle
82	hsa-miR-548aq-3p_R-1	CAAAAACTGCAATTACTTTTG	up	inf	inf	0.00703778	0	10.6958	9.70675	9.88361	12.497	0	0	12	24	14.5	0	0	middle
83	mmu-mir-6240-p5_1ss19GT	TCTGCCCAGTGCTCTGAAT	up	inf	inf	0.00707235	0	214.422	223.255	179.552	240.46	0	0	276	436	279	0	0	middle
84	hsa-miR-98-5p	TGAGGTAGTAAGTTGTATTGTT	down	0.370715	-1.43162	0.00717495	1481.62	549.26	484.205	535.795	627.781	1419.97	1543.28	598.6	1301.05	728.4	342.417	344.283	middle
85	hsa-miR-425-5p	AATGACACGATCACTCCCGTTGA	up	12.5795	3.653	0.00757629	97.837	1230.74	1419.61	1033.25	1239.36	74.6442	121.03	1755	2509	1438	18	27	middle
86	hsa-miR-192-3p_R+1	CTGCCAATTCCATAGGTCACAGT	up	inf	inf	0.00759112	0	177.699	191.708	146.607	194.781	0	0	237	356	226	0	0	middle
87	hsa-miR-574-5p_R-2	TGAGTGTGTGTGTGTGAGTGT	up	inf	inf	0.00779272	0	40.1789	42.467	44.8881	33.1817	0	0	52.5	109	38.5	0	0	middle
88	hsa-miR-200a-3p_R+1	TAACACTGTCTGGTAACGATGTT	up	8.48941	3.08566	0.00781105	128.712	1092.68	1276.03	1116.02	885.995	87.0849	170.338	1577.5	2710	1028	21	38	high
89	hsa-miR-1248_R-1	ACCTTCTTGTATAAGCACTGTGCTAA	up	inf	inf	0.00790779	0	134.909	110.819	148.254	145.655	0	0	137	360	169	0	0	middle
90	hsa-miR-92a-3p	TATTGCACTTGTCCCGGCCTGT	up	3.32948	1.7353	0.00796036	9475.63	31548.9	35153	25794	33699.7	7877.04	11074.2	43458	62634.5	39101	1899.5	2470.5	high
91	hsa-miR-423-3p	AGCTCGGTCTGAGGCCCCTCAGT	up	20.3315	4.34564	0.00809202	479.223	9743.32	8349.42	9559.1	11321.4	563.979	394.467	10322	23212	13136	136	88	high
92	hsa-miR-93-5p	CAAAGTGCTGTTCGTGCAGGTAG	up	3.58204	1.84078	0.00827003	551.161	1974.28	2301.31	1643.56	1977.97	447.865	654.457	2845	3991	2295	108	146	middle
93	hsa-miR-1908-5p_R-1	CGGCGGGGACGGCGATTGGT	up	inf	inf	0.00835307	0	5.94478	5.66227	7.00089	5.17118	0	0	7	17	6	0	0	middle
94	hsa-miR-26a-5p	TTCAAGTAATCCAGGATAGGCT	up	1.57794	0.658039	0.00845328	26270.3	41452.9	41353	38960	44045.8	26087.5	26453.2	51122.8	94605	51105.3	6290.83	5901.33	high
95	hsa-miR-151a-5p_R-3	TCGAGGAGCTCACAGTCT	up	inf	inf	0.00880016	0	29.8641	28.3114	25.9445	35.3364	0	0	35	63	41	0	0	middle
96	hsa-miR-550a-3p	TGTCTTACTCCCTCAGGCACAT	up	inf	inf	0.00888007	0	16.0695	13.7512	18.9436	15.5135	0	0	17	46	18	0	0	middle
97	mdo-miR-26-5p_R+3	TTCAAGTAATCCAGGATAGGCTAG	down	0.46322	-1.11023	0.00888884	51.7769	23.9841	17.7957	30.8863	23.2703	49.7628	53.791	22	75	27	12	12	middle
98	hsa-miR-194-3p_R+1	CCAGTGGGGCTGCTGTTATCTGT	up	inf	inf	0.00908675	0	484.16	452.173	424.584	575.724	0	0	559	1031	668	0	0	middle
99	hsa-miR-299-5p	TGGTTTACCGTCCCACATACAT	up	inf	inf	0.00910037	0	17.3715	15.369	16.0609	20.6847	0	0	19	39	24	0	0	middle
100	mmu-miR-1843b-5p_L+1R-1_1ss19AG	TATGGAGGTCTCTGTCTGGCT	up	inf	inf	0.00917766	0	6.5321	5.66227	6.17726	7.75676	0	0	7	15	9	0	0	middle
101	PC-5p-8121_791	CGTAGTTGGATCTTGGGA	down	0.237744	-2.07252	0.0092348	217.811	51.7832	36.4003	27.5918	91.3575	211.492	224.129	45	67	106	51	50	middle
102	hsa-miR-409-3p	GAATGTTGCTCGGTGAACCCCT	up	3.16791	1.66353	0.00947148	30.371	96.2128	77.654	105.837	105.147	24.8814	35.8607	96	257	122	6	8	middle
103	hsa-miR-135a-5p	TATGGCTTTTTATTCCTATGTGA	up	inf	inf	0.00948211	0	3.10475	3.64003	3.08863	2.58559	0	0	4.5	7.5	3	0	0	middle
104	sha-mir-24-1-p5_1ss2GC	TCGATTGGACCCGCCCTCCG	up	inf	inf	0.0095172	0	86.3702	97.8764	91.4234	69.8109	0	0	121	222	81	0	0	middle
105	hsa-miR-28-5p_R-3	AAGGAGCTCACAGTCTATT	up	10.4095	3.37982	0.0096139	6.72387	69.9919	73.6095	56.2131	80.1532	0	13.4477	91	136.5	93	0	3	middle
106	ssc-mir-1285-p3_1ss21TA	CATAGCGAGACCCCGTCTCTA	up	inf	inf	0.00986505	0	583.317	667.339	471.119	611.492	0	0	825	1144	709.5	0	0	middle
107	hsa-miR-99b-5p	CACCCGTAGAACCGACCTTGCG	up	4.54192	2.1833	0.00996564	2438.16	11073.9	8972.27	13246.9	11002.5	3110.18	1766.14	11092	32167	12766	750	394	high
108	hsa-miR-125b-2-3p_L-2R+2	ACAAGTCAGGCTCTTGGGACCT	up	inf	inf	0.0101426	0	411.978	492.618	390.815	352.502	0	0	609	949	409	0	0	middle
109	hsa-miR-675-3p_R+2	CTGTATGCCCTCACCGCTCAGC	up	inf	inf	0.0101993	0	472.219	562.991	399.463	454.202	0	0	696	970	527	0	0	middle
110	mmu-miR-6238_L-1R-2_1ss12TC	TATTAGTCAGCGGAGGAAA	up	inf	inf	0.0105782	0	32.2114	32.3558	26.3563	37.922	0	0	40	64	44	0	0	middle
111	hsa-miR-130b-3p	CAGTGCAATGATGAAAGGGCAT	down	0.186301	-2.42429	0.0105813	490.37	91.3564	75.2273	107.484	91.3575	510.069	470.671	93	261	106	123	105	middle
112	mmu-let-7c-5p_R+2	TGAGGTAGTAGGTTGTATGGTTAT	down	0.014915	-6.06709	0.0105948	3777.73	56.3449	51.7693	45.2999	71.9655	3709.4	3846.06	64	110	83.5	894.5	858	middle
113	hsa-miR-26b-3p	CCTGTTCTCCATTACTTGGCTC	up	inf	inf	0.0106277	0	26.0784	28.3114	29.239	20.6847	0	0	35	71	24	0	0	middle
114	hsa-miR-1296-5p_R-2	TTAGGGCCCTGGCTCCATCT	up	inf	inf	0.0107116	0	584.904	583.214	691.441	480.058	0	0	721	1679	557	0	0	middle
115	hsa-miR-32-5p_R-1	TATTGCACATTACTAAGTTGC	up	inf	inf	0.0108224	0	292.811	295.247	238.442	344.745	0	0	365	579	400	0	0	middle
116	hsa-miR-1271-5p_R-1	CTTGGCACCTAGCAAGCACTC	up	inf	inf	0.010865	0	19.1433	15.369	22.2381	19.8228	0	0	19	54	23	0	0	middle
117	hsa-miR-365b-3p	TAATGCCCCTAAAAATCCTTAT	up	5.75602	2.52507	0.0110411	496.718	2859.12	3474.61	2825.27	2277.47	325.532	667.905	4295.5	6860.5	2642.5	78.5	149	middle
118	hsa-miR-2355-5p_R+1	ATCCCCAGATACAATGGACAAT	up	inf	inf	0.0113056	0	6.93117	5.66227	8.23635	6.8949	0	0	7	20	8	0	0	middle
119	mmu-miR-3084-3p_R+4_1ss2TG	TGCTGCCAGTCTCCTTCAGACAAAA	up	inf	inf	0.0114121	0	49.3242	38.827	53.1244	56.0211	0	0	48	129	65	0	0	middle
120	bta-miR-339b_R+3	TCCCTGTCCTCCAGGAGCTCATT	up	inf	inf	0.0116243	0	88.8011	88.1696	105.837	72.3965	0	0	109	257	84	0	0	middle
121	hsa-miR-210-5p	AGCCCCTGCCCACCGCACACTG	up	inf	inf	0.0119537	0	27.6766	24.2669	33.769	24.994	0	0	30	82	29	0	0	middle
122	hsa-miR-548aq-3p_1ss22CA	CAAAAACTGCAATTACTTTTGA	up	inf	inf	0.0120703	0	4.96476	5.66227	5.35362	3.87838	0	0	7	13	4.5	0	0	low
123	cgr-miR-1260	ATCCCACCGCTGCCACCA	up	6.75256	2.75543	0.0124255	272.164	1837.81	2170.27	1546.17	1796.98	252.961	291.368	2683	3754.5	2085	61	65	middle
124	hsa-miR-186-5p	CAAAGAATTCTCCTTTTGGGCT	up	6.30794	2.65717	0.01245	157.404	992.896	1030.53	1134.56	813.598	153.435	161.373	1274	2755	944	37	36	middle
125	hsa-miR-361-3p	TCCCCCAGGTGTGATTCTGATTT	up	18.8014	4.23277	0.0124842	25.9724	488.317	464.306	589.105	411.539	22.808	29.1368	574	1430.5	477.5	5.5	6.5	middle
126	hsa-miR-136-3p_L-1	ATCATCGTCTCAAATGAGTCT	up	inf	inf	0.0127675	0	28.1158	32.3558	21.8263	30.1652	0	0	40	53	35	0	0	middle
127	hsa-miR-200b-3p	TAATACTGCCTGGTAATGATGA	up	inf	inf	0.012824	0	2440.62	2914.45	2459.17	1948.24	0	0	3603	5971.5	2260.5	0	0	high
128	hsa-miR-99a-5p_R-1	AACCCGTAGATCCGATCTTGT	up	8.49636	3.08684	0.0132115	6721.62	57109.3	55505.2	47870.5	67952.3	6645.41	6797.84	68618.5	116242	78843.5	1602.5	1516.5	high
129	hsa-miR-378a-3p_R-1	ACTGGACTTGGAGTCAGAAGG	down	0.619659	-0.690454	0.0137809	4578.2	2836.92	3258.23	2624.72	2627.82	4559.52	4596.89	4028	6373.5	3049	1099.5	1025.5	middle
130	oan-let-7f-5p_R+3	TGAGGTAGTAGATTGTATAGTTTTT	down	-inf	-inf	0.0138494	142.051	0	0	0	0	145.142	138.96	0	0	0	35	31	middle
131	hsa-miR-339-5p_R-2	TCCCTGTCCTCCAGGAGCTCA	up	116.222	6.86074	0.0143194	13.4477	1562.93	1404.24	1940.89	1343.64	0	26.8955	1736	4713	1559	0	6	middle
132	hsa-miR-146a-5p	TGAGAACTGAATTCCATGGGTT	up	12.6143	3.65699	0.0145179	215.915	2723.61	2006.06	3340.46	2824.32	369.074	62.7562	2480	8111.5	3277	89	14	middle
133	hsa-miR-34a-3p_L-1R+1	AATCAGCAAGTATACTGCCCTA	up	inf	inf	0.0148327	0	7.61262	6.47117	9.4718	6.8949	0	0	8	23	8	0	0	middle
134	PC-5p-549_14959	TTGCAAGCAACACTCTGTG	up	6.86437	2.77913	0.0150066	113.141	776.643	869.563	576.956	883.409	194.904	31.3781	1075	1401	1025	47	7	middle
135	mmu-miR-370-3p	GCCTGCTGGGGTGGAACCTGGT	up	inf	inf	0.0151449	0	16.1763	14.5601	20.179	13.7898	0	0	18	49	16	0	0	middle
136	hsa-miR-154-5p	TAGGTTATCCGTGTTGCCTTCG	down	0.138742	-2.84952	0.0151965	88.5361	12.2837	10.5156	8.23635	18.0991	82.938	94.1342	13	20	21	20	21	middle
137	hsa-let-7f-5p	TGAGGTAGTAGATTGTATAGTT	down	0.0143669	-6.1211	0.0153028	1.38557e+06	19906.4	15362.7	17305.8	27050.8	1.42072e+06	1.35043e+06	18992.2	42023.1	31386.4	342598	301261	high
138	hsa-miR-656-3p	AATATTATACAGTCAACCTCT	up	inf	inf	0.015386	0	11.2689	8.89785	11.1191	13.7898	0	0	11	27	16	0	0	middle
139	ssc-mir-1285-p5_5	CCAGCCTGGGCAACATAGCG	up	inf	inf	0.0155438	0	7.23266	6.47117	6.17726	9.04956	0	0	8	15	10.5	0	0	middle
140	ssc-mir-1285-p5_6	CCAGCCTGGGCAACATAGCGA	up	inf	inf	0.0155438	0	7.23266	6.47117	6.17726	9.04956	0	0	8	15	10.5	0	0	middle
141	ssc-mir-1285-p3_1	AGCCTGGGCAACATAGCGAGAC	up	inf	inf	0.0155438	0	7.23266	6.47117	6.17726	9.04956	0	0	8	15	10.5	0	0	middle
142	ssc-mir-1285-p5_9	TCCAGCCTGGGCAACATAGCGA	up	inf	inf	0.0155438	0	7.23266	6.47117	6.17726	9.04956	0	0	8	15	10.5	0	0	middle
143	ssc-mir-1285-p5_8	CCAGCCTGGGCAACATAGCGAGAC	up	inf	inf	0.0155438	0	7.23266	6.47117	6.17726	9.04956	0	0	8	15	10.5	0	0	middle
144	ssc-mir-1285-p5_4	CATAGCGAGACCCCGTCT	up	inf	inf	0.0155438	0	7.23266	6.47117	6.17726	9.04956	0	0	8	15	10.5	0	0	middle
145	ssc-mir-1285-p5_1	AGCCTGGGCAACATAGCGAGAC	up	inf	inf	0.0155438	0	7.23266	6.47117	6.17726	9.04956	0	0	8	15	10.5	0	0	middle
146	ssc-mir-1285-p5_7	CCAGCCTGGGCAACATAGCGAGA	up	inf	inf	0.0155438	0	7.23266	6.47117	6.17726	9.04956	0	0	8	15	10.5	0	0	middle
147	ssc-mir-1285-p5_3	CAGCCTGGGCAACATAGCGAGACC	up	inf	inf	0.0155438	0	7.23266	6.47117	6.17726	9.04956	0	0	8	15	10.5	0	0	middle
148	ssc-mir-1285-p5_2	AGCGAGACCCCGTCTCTT	up	inf	inf	0.0155438	0	7.23266	6.47117	6.17726	9.04956	0	0	8	15	10.5	0	0	middle
149	hsa-miR-501-3p	AATGCACCCGGGCAAGGATTCT	up	inf	inf	0.0156122	0	246.092	202.628	306.392	229.255	0	0	250.5	744	266	0	0	middle
150	hsa-mir-7641-2-p5_2	CTAAGCAGGGTCGGGCCTG	up	1119.69	10.1289	0.0156814	7.84452	8783.42	10576.3	6746.8	9027.15	0	15.689	13075	16383	10474	0	3.5	high
151	hsa-mir-7641-2-p3_2	AGCTAAGCAGGGTCGGGCCTG	up	1119.69	10.1289	0.0156814	7.84452	8783.42	10576.3	6746.8	9027.15	0	15.689	13075	16383	10474	0	3.5	high
152	hsa-mir-7641-2-p5_3	CTCGGAAGCTAAGCAGGGTC	up	1119.69	10.1289	0.0156814	7.84452	8783.42	10576.3	6746.8	9027.15	0	15.689	13075	16383	10474	0	3.5	high
153	hsa-mir-7641-2-p3_1	AAGCTAAGCAGGGTCGGGCCTG	up	1119.69	10.1289	0.0156814	7.84452	8783.42	10576.3	6746.8	9027.15	0	15.689	13075	16383	10474	0	3.5	high
154	hsa-mir-7641-2-p3_4	CTCGGAAGCTAAGCAGGGTC	up	1119.69	10.1289	0.0156814	7.84452	8783.42	10576.3	6746.8	9027.15	0	15.689	13075	16383	10474	0	3.5	high
155	hsa-mir-7641-2-p3_3	CTAAGCAGGGTCGGGCCTG	up	1119.69	10.1289	0.0156814	7.84452	8783.42	10576.3	6746.8	9027.15	0	15.689	13075	16383	10474	0	3.5	high
156	hsa-miR-140-5p	CAGTGGTTTTACCCTATGGTAG	up	inf	inf	0.0161036	0	200.974	199.797	246.267	156.859	0	0	247	598	182	0	0	middle
157	hsa-miR-574-3p_R-3	CACGCTCATGCACACACCC	up	inf	inf	0.0168327	0	16.9543	21.0313	16.4727	13.3589	0	0	26	40	15.5	0	0	middle
158	hsa-miR-378a-3p_L-1_1ss22CA	CTGGACTTGGAGTCAGAAGGA	up	inf	inf	0.0169026	0	37.2373	46.916	33.769	31.0271	0	0	58	82	36	0	0	middle
159	hsa-miR-369-5p_R-1	AGATCGACCGTGTTATATTCG	up	inf	inf	0.0169087	0	19.5541	21.8402	14.4136	22.4084	0	0	27	35	26	0	0	middle
160	hsa-miR-654-3p_R-2	TATGTCTGCTGACCATCACC	up	inf	inf	0.0169329	0	46.3115	42.8715	37.8872	58.1757	0	0	53	92	67.5	0	0	middle
161	mmu-miR-339-5p_R-1_1ss22CT	TCCCTGTCCTCCAGGAGCTCAT	up	inf	inf	0.0169598	0	101.441	101.112	124.781	78.4295	0	0	125	303	91	0	0	middle
162	hsa-miR-556-5p_R-1	GATGAGCTCATTGTAATATGA	up	inf	inf	0.0171733	0	13.6339	12.1334	11.5309	17.2373	0	0	15	28	20	0	0	middle
163	hsa-miR-28-3p_L-1	ACTAGATTGTGAGCTCCTGGA	up	inf	inf	0.0173976	0	34.0822	30.738	28.4154	43.0931	0	0	38	69	50	0	0	middle
164	hsa-miR-19b-3p	TGTGCAAATCCATGCAAAACTGA	up	14.4908	3.85707	0.0177955	123.079	1783.51	1374.72	1730.66	2245.15	60.1301	186.027	1699.5	4202.5	2605	14.5	41.5	middle
165	hsa-miR-490-3p_R+1	CAACCTGGAGGACTCCATGCTGT	up	inf	inf	0.0178288	0	33.6184	40.4448	35.4163	24.994	0	0	50	86	29	0	0	middle
166	hsa-miR-483-3p_L-1R+2	CACTCCTCTCCTCCCGTCTTCT	up	8.63112	3.10955	0.018477	96.5188	833.065	936.297	586.84	976.06	51.8363	141.201	1157.5	1425	1132.5	12.5	31.5	high
167	eca-miR-483_L-1R-1	CACTCCTCTCCTCCCGTCTTCT	up	8.63112	3.10955	0.018477	96.5188	833.065	936.297	586.84	976.06	51.8363	141.201	1157.5	1425	1132.5	12.5	31.5	high
168	hsa-miR-29c-5p_R-1	TGACCGATTTCTCCTGGTGTT	up	inf	inf	0.0186036	0	129.917	135.086	158.138	96.5286	0	0	167	384	112	0	0	middle
169	hsa-miR-378d	ACTGGACTTGGAGTCAGAAA	up	inf	inf	0.0186407	0	64.001	81.6985	56.0071	54.2974	0	0	101	136	63	0	0	middle
170	hsa-miR-3909	TGTCCTCTAGGGCCTGCAGTCT	up	inf	inf	0.0194572	0	22.4663	16.9868	28.0036	22.4084	0	0	21	68	26	0	0	middle
171	ssc-mir-4335-p3	GCCCCACGTTGGGCGCCA	up	inf	inf	0.0199334	0	8.04793	8.89785	5.76544	9.48049	0	0	11	14	11	0	0	middle
172	hsa-miR-100-5p	AACCCGTAGATCCGAACTTGTG	up	15.5876	3.96233	0.0201849	2695.46	42016	31680	43118.5	51249.4	2788.79	2602.14	39164.5	104703	59463.5	672.5	580.5	high
173	hsa-miR-2110_R+1	TTGGGGAAACGGCCGCTGAGTGA	down	0.490634	-1.02728	0.0203316	195.565	95.951	84.1252	132.193	71.5346	207.345	183.786	104	321	83	50	41	middle
174	hsa-miR-9-5p	TCTTTGGTTATCTAGCTGTATGA	up	inf	inf	0.0203991	0	9.85079	7.28006	12.2172	10.0551	0	0	9	29.6667	11.6667	0	0	middle
175	hsa-miR-744-5p	TGCGGGGCTAGGGCTAACAGCA	down	0.506819	-0.980459	0.0212434	2416.36	1224.66	1031.34	1212.8	1429.83	2264.21	2568.52	1275	2945	1659	546	573	middle
176	hsa-miR-195-3p_R+1	CCAATATTGGCTGTGCTGCTCCA	up	inf	inf	0.0213964	0	44.3756	33.1647	56.0071	43.955	0	0	41	136	51	0	0	middle
177	hsa-miR-766-3p	ACTCCAGCCCCACAGCCTCAGC	up	8.37041	3.0653	0.0215261	15.689	131.324	96.2586	168.433	129.279	0	31.3781	119	409	150	0	7	middle
178	hsa-miR-19a-3p	TGTGCAAATCTATGCAAAACTGA	up	inf	inf	0.0218231	0	1015.78	740.14	1040.25	1266.94	0	0	915	2526	1470	0	0	middle
179	hsa-miR-32-3p_R-1	CAATTTAGTGTGTGTGATATT	up	inf	inf	0.0221493	0	12.3504	13.7512	8.64816	14.6517	0	0	17	21	17	0	0	middle
180	ssc-mir-1285-p5_1ss23TA	AACATAGCGAGACCCCGTCTCTA	up	inf	inf	0.0222138	0	408.2	321.132	375.577	527.891	0	0	397	912	612.5	0	0	middle
181	hsa-miR-194-5p	TGTAACAGCAACTCCATGTGGA	up	29.9567	4.90481	0.0225006	627.395	18794.7	16371.2	15654.4	24358.4	474.82	779.969	20239	38013	28262.5	114.5	174	high
182	hsa-miR-301a-3p	CAGTGCAATAGTATTGTCAAAGC	up	inf	inf	0.0225018	0	16.7431	13.7512	21.8263	14.6517	0	0	17	53	17	0	0	middle
183	mmu-mir-3535-p3_2	AGATAGTCAAGTTCTGATC	up	inf	inf	0.0226745	0	2.35466	2.83114	1.64727	2.58559	0	0	3.5	4	3	0	0	middle
184	mmu-mir-3535-p5	AGATAGTCAAGTTCTGATC	up	inf	inf	0.0226745	0	2.35466	2.83114	1.64727	2.58559	0	0	3.5	4	3	0	0	middle
185	hsa-miR-365a-5p	AGGGACTTTTGGGGGCAGATGTG	down	0.0726644	-3.78261	0.022914	403.512	29.321	21.0313	34.1808	32.7508	385.662	421.363	26	83	38	93	94	middle
186	PC-5p-5170_1152	GAGCACCTGAATCTTTCCCATT	up	inf	inf	0.0229761	0	83.9858	67.1384	75.3626	109.457	0	0	83	183	127	0	0	middle
187	hsa-miR-17-5p	CAAAGTGCTTACAGTGCAGGTAG	up	13.7678	3.78323	0.0231819	210.968	2904.57	2676.64	2248.32	3788.75	103.673	318.263	3309	5459.5	4396	25	71	middle
188	hsa-miR-106a-5p_1ss1AC	CAAAGTGCTTACAGTGCAGGTAG	up	13.7678	3.78323	0.0231819	210.968	2904.57	2676.64	2248.32	3788.75	103.673	318.263	3309	5459.5	4396	25	71	middle
189	hsa-miR-4286_R+1	ACCCCACTCCTGGTACCA	up	inf	inf	0.0232457	0	358.658	469.968	303.921	302.083	0	0	581	738	350.5	0	0	middle
190	hsa-miR-29b-2-5p_R+1	CTGGTTTCACATGGTGGCTTAGA	up	inf	inf	0.0232798	0	40.3524	51.7693	39.1226	30.1652	0	0	64	95	35	0	0	middle
191	hsa-miR-1468-5p_R+1	CTCCGTTTGCCTGTTTCGCTGA	up	inf	inf	0.0233066	0	24.8959	24.2669	18.5318	31.8889	0	0	30	45	37	0	0	middle
192	hsa-miR-28-5p_R-1	AAGGAGCTCACAGTCTATTGA	up	10.7129	3.42127	0.023504	232.325	2488.86	2256.82	2028.2	3181.57	240.52	224.129	2790	4925	3691.5	58	50	middle
193	hsa-miR-20a-3p_R+1	ACTGCATTATGAGCACTTAAAGT	up	inf	inf	0.0237473	0	47.6414	50.9604	33.3572	58.6067	0	0	63	81	68	0	0	middle
194	hsa-miR-628-3p_L+1	TTCTAGTAAGAGTGGCAGTCGA	up	inf	inf	0.024193	0	21.6525	15.369	27.1799	22.4084	0	0	19	66	26	0	0	middle
195	hsa-miR-106b-5p_R+1	TAAAGTGCTGACAGTGCAGATA	up	2.49101	1.31673	0.024232	585.966	1459.65	1441.45	1229.27	1708.21	584.713	587.218	1782	2985	1982	141	131	middle
196	hsa-miR-22-3p	AAGCTGCCAGTTGAAGAACTGT	up	3.05273	1.6101	0.0244503	6776.03	20685.4	25566	18046.2	18443.9	6187.18	7364.88	31606	43821	21400	1492	1643	high
197	hsa-miR-6761-5p	TCTGAGAGAGCTCGATGGCAG	down	-inf	-inf	0.0247517	25.8885	0	0	0	0	24.8814	26.8955	0	0	0	6	6	middle
198	PC-5p-88596_20	TGAGGTAGTATTTTGTGTGT	down	-inf	-inf	0.0247517	43.1474	0	0	0	0	41.469	44.8258	0	0	0	10	10	middle
199	cgr-miR-378-5p	CTCCTGACTCCAGGTCCTGTGT	up	inf	inf	0.0250625	0	943.874	1209.3	940.591	681.733	0	0	1495	2284	791	0	0	middle
200	hsa-miR-30e-5p_R+1	TGTAAACATCCTTGACTGGAAGC	up	8.93271	3.1591	0.0253483	1287.2	11498.1	9431.32	10284.7	14778.4	1256.51	1317.88	11659.5	24974	17147	303	294	high
201	PC-3p-37181_150	TCTCTACCCCTCTCCTCACAGA	up	inf	inf	0.0256032	0	14.335	9.70675	16.0609	17.2373	0	0	12	39	20	0	0	middle
202	ssc-mir-1285-p5_1ss19TA	TAGCGAGACCCCGTCTCTA	up	inf	inf	0.0260521	0	406.16	534.276	308.863	375.341	0	0	660.5	750	435.5	0	0	middle
203	hsa-miR-3605-3p_R-2	CCTCCGTGTTACCTGTCCTCT	up	inf	inf	0.026106	0	18.0775	12.1334	21.4145	20.6847	0	0	15	52	24	0	0	middle
204	hsa-miR-30d-3p	CTTTCAGTCAGATGTTTGCTGC	up	inf	inf	0.0261078	0	11.8357	8.08896	12.7663	14.6517	0	0	10	31	17	0	0	middle
205	hsa-let-7f-1-3p_1ss22CT	CTATACAATCTATTGCCTTCCT	up	inf	inf	0.0261882	0	20.8179	23.458	14.0018	24.994	0	0	29	34	29	0	0	middle
206	PC-5p-44454_109	TCTCTCTCCCCCGCTCCCC	up	inf	inf	0.0266142	0	8.2176	5.66227	8.64816	10.3424	0	0	7	21	12	0	0	middle
207	hsa-miR-141-3p_R-1	TAACACTGTCTGGTAAAGATG	up	inf	inf	0.0267928	0	10.3261	11.729	12.3545	6.8949	0	0	14.5	30	8	0	0	middle
208	bta-miR-2484_L-1R-4_1ss13CA	AGCTATGATGAATTTGATT	up	inf	inf	0.0268088	0	3.39595	4.04448	2.265	3.87838	0	0	5	5.5	4.5	0	0	middle
209	cgr-miR-28-5p_R+1	AAGGAGCTCACAGTCTATTGAA	up	inf	inf	0.0269512	0	174.118	149.241	140.842	232.272	0	0	184.5	342	269.5	0	0	middle
210	age-miR-28_1ss22GA	AAGGAGCTCACAGTCTATTGAA	up	inf	inf	0.0269512	0	174.118	149.241	140.842	232.272	0	0	184.5	342	269.5	0	0	middle
211	hsa-miR-483-3p_R+1	TCACTCCTCTCCTCCCGTCTTC	up	13.8142	3.78808	0.0269738	57.0987	788.77	917.288	524.243	924.779	29.0283	85.1691	1134	1273	1073	7	19	high
212	hsa-miR-429	TAATACTGTCTGGTAAAACCGT	up	inf	inf	0.0270723	0	110.981	124.57	134.252	74.1202	0	0	154	326	86	0	0	middle
213	hsa-let-7c-5p	TGAGGTAGTAGGTTGTATGGTT	down	0.0135969	-6.20058	0.0274087	550152	7480.36	8132.58	6707.08	7601.4	573570	526734	10053.9	16286.5	8819.73	138313	117507	high
214	hsa-miR-18a-3p	ACTGCCCTAAGTGCTCCTTCTGG	up	inf	inf	0.0277237	0	29.9298	29.1202	39.1226	21.5466	0	0	36	95	25	0	0	middle
215	hsa-miR-411-5p_L+1	ATAGTAGACCGTATAGCGTACG	up	inf	inf	0.02775	0	92.0778	79.2718	73.7153	123.246	0	0	98	179	143	0	0	middle
216	mmu-miR-146a-5p_R+1	TGAGAACTGAATTCCATGGGTTA	up	6.17756	2.62704	0.0278701	61.4728	379.752	250.758	456.705	431.793	87.0849	35.8607	310	1109	501	21	8	middle
217	hsa-miR-130a-3p_R-2	CAGTGCAATGTTAAAAGGGC	up	7.18956	2.8459	0.0280008	7.25708	52.1752	63.4983	38.299	54.7283	14.5142	0	78.5	93	63.5	3.5	0	middle
218	hsa-miR-374a-5p_R-3	TTATAATACAACCTGATAA	up	inf	inf	0.0280115	0	12.6029	11.3245	9.67771	16.8063	0	0	14	23.5	19.5	0	0	middle
219	PC-5p-5121_1160	AGTGCCCTTCGTCCTGGGAA	up	inf	inf	0.0282297	0	201.938	236.198	132.605	237.012	0	0	292	322	275	0	0	middle
220	hsa-miR-363-3p	AATTGCACGGTATCCATCTGTA	up	3.09922	1.6319	0.0282299	49.8713	154.562	162.588	114.073	187.024	41.469	58.2736	201	277	217	10	13	middle
221	hsa-miR-542-5p	TCGGGGATCATCATGTCACGAGA	up	inf	inf	0.0287764	0	7.70476	9.70675	8.23635	5.17118	0	0	12	20	6	0	0	middle
222	hsa-mir-7641-1-p3_1	GGGCCTGGTTAGTACTTGGA	up	inf	inf	0.0294914	0	6466.39	5779.16	4935.01	8684.99	0	0	7144.5	11983.5	10077	0	0	high
223	hsa-mir-7641-1-p3_2	GTTAGTACTTGGATGGGA	up	inf	inf	0.0294914	0	6466.39	5779.16	4935.01	8684.99	0	0	7144.5	11983.5	10077	0	0	high
224	hsa-mir-7641-1-p5_2	GTTAGTACTTGGATGGGA	up	inf	inf	0.0294914	0	6466.39	5779.16	4935.01	8684.99	0	0	7144.5	11983.5	10077	0	0	high
225	hsa-miR-505-3p_L-1R+2	GTCAACACTTGCTGGTTTCCTCT	up	37.2964	5.22097	0.0295564	34.8536	1299.92	1500.5	1545.14	854.106	24.8814	44.8258	1855	3752	991	6	10	middle
226	hsa-miR-361-5p_R-3	TTATCAGAATCTCCAGGGG	up	inf	inf	0.0299937	0	3.04348	2.42669	4.11817	2.58559	0	0	3	10	3	0	0	low
227	hsa-miR-130b-5p_R+1	ACTCTTTCCCTGTTGCACTACT	up	inf	inf	0.0304411	0	69.6962	46.916	89.7762	72.3965	0	0	58	218	84	0	0	middle
228	hsa-miR-382-3p_R+1	AATCATTCACGGACAACACTTT	down	0.119628	-3.06337	0.0304522	92.3473	11.0473	6.47117	10.2954	16.3754	99.5256	85.1691	8	25	19	24	19	middle
229	mmu-miR-1839-5p	AAGGTAGATAGAACAGGTCTTG	down	0.0161458	-5.95269	0.0308188	15817.8	255.392	164.206	270.152	331.817	16587.6	15048	203	656	385	4000	3357	high
230	hsa-miR-758-3p_R-1	TTTGTGACCTGGTCCACTAAC	up	inf	inf	0.0310032	0	13.9153	8.89785	16.4727	16.3754	0	0	11	40	19	0	0	middle
231	hsa-miR-576-3p_R-1	AAGATGTGGAAAAATTGGAAT	up	inf	inf	0.031201	0	14.9174	10.5156	14.4136	19.8228	0	0	13	35	23	0	0	middle
232	hsa-miR-671-5p_R+1	AGGAAGCCCTGGAGGGGCTGGAGG	up	inf	inf	0.0315221	0	7.61753	5.66227	10.2954	6.8949	0	0	7	25	8	0	0	middle
233	hsa-miR-576-5p	ATTCTAATTTCTCCACGTCTTT	down	0.372647	-1.42412	0.0315712	54.0182	20.1297	15.369	23.4736	21.5466	49.7628	58.2736	19	57	25	12	13	middle
234	hsa-miR-4286_R+4_1	ACCCCACTCCTGGTACCAAAA	up	inf	inf	0.0315944	0	20.1116	21.0313	25.9445	13.3589	0	0	26	63	15.5	0	0	middle
235	hsa-miR-4286_R+4_2	ACCCCACTCCTGGTACCATAA	up	inf	inf	0.0315944	0	20.1116	21.0313	25.9445	13.3589	0	0	26	63	15.5	0	0	middle
236	hsa-miR-4286_L+1R+1	AACCCCACTCCTGGTACCA	up	inf	inf	0.0317775	0	12.5871	16.5824	12.5604	8.61863	0	0	20.5	30.5	10	0	0	middle
237	oan-miR-27b-3p_R+1	TTCACAGTGGCTAAGTTCTGCG	up	inf	inf	0.0318372	0	85.1631	113.245	82.7753	59.4685	0	0	140	201	69	0	0	middle
238	hsa-miR-378a-3p_L-1	CTGGACTTGGAGTCAGAAGGC	up	2.0007	1.0005	0.0319117	256.697	513.574	471.586	557.189	511.946	219.786	293.609	583	1353	594	53	65.5	middle
239	hsa-miR-671-3p	TCCGGTTCTCAGGGCTCCACC	up	inf	inf	0.032209	0	48.6311	31.5469	61.7726	52.5736	0	0	39	150	61	0	0	middle
240	hsa-miR-185-3p_R-1	AGGGGCTGGCTTTCCTCTGGT	down	0.177075	-2.49756	0.0324597	42.9796	7.61063	8.89785	6.17726	7.75676	45.6159	40.3432	11	15	9	11	9	middle
241	mdo-miR-22-3p	AAGCTGCCAGTTGAAGAACTGC	up	7.75843	2.95576	0.0327775	6.22035	48.2601	60.6672	53.9481	30.1652	12.4407	0	75	131	35	3	0	middle
242	PC-3p-6138_996	AGAGTTCTCTTTTCTTTGT	up	inf	inf	0.0329052	0	10.7375	8.08896	9.4718	14.6517	0	0	10	23	17	0	0	middle
243	hsa-miR-542-3p	TGTGACAGATTGATAACTGAAA	up	13.9486	3.80205	0.0330242	12.4407	173.53	136.703	140.842	243.045	24.8814	0	169	342	282	6	0	middle
244	bta-miR-2424_L-3	TCTTTGGTAATCTGATGGCT	up	inf	inf	0.0330747	0	11.2532	7.28006	14.4136	12.0661	0	0	9	35	14	0	0	middle
245	hsa-miR-6503-3p_L+2_1ss9AG	AGGGGACTGGGATGCAGACCTCC	down	-inf	-inf	0.0331977	141.883	0	0	0	0	149.288	134.477	0	0	0	36	30	middle
246	hsa-miR-4662a-3p_1ss7AG	AAAGATGGACAATTGGCTAAAT	up	inf	inf	0.0335694	0	7.11159	4.85337	7.00089	9.48049	0	0	6	17	11	0	0	low
247	hsa-miR-125a-5p_R-1	TCCCTGAGACCCTTTAACCTGTG	up	2.52488	1.33622	0.0339812	8648.89	21837.4	20405.2	27616.5	17490.6	10417	6880.76	25226	67060	20294	2512	1535	high
248	hsa-miR-326_R+1	CCTCTGGGCCCTTCCTCCAGT	up	inf	inf	0.0339981	0	302.507	384.226	331.101	192.195	0	0	475	804	223	0	0	middle
249	hsa-miR-27a-3p_R+1_1ss19CT	TTCACAGTGGCTAAGTTCTGCT	up	3.26272	1.70607	0.0340478	1175.28	3834.6	4806.86	3912.26	2784.68	1391.29	959.273	5942.5	9500	3231	335.5	214	high
250	hsa-miR-101-5p_L+1R-2	TCAGTTATCACAGTGCTGATG	up	inf	inf	0.0343365	0	10.31	6.47117	11.5309	12.9279	0	0	8	28	15	0	0	middle
251	hsa-miR-454-3p	TAGTGCAATATTGCTTATAGGGT	up	inf	inf	0.0348414	0	102.321	63.0939	121.486	122.385	0	0	78	295	142	0	0	middle
252	hsa-miR-101-3p_R+1	TACAGTACTGTGATAACTGAAG	down	0.278281	-1.84539	0.0349477	42476.5	11820.4	11286.5	9770.36	14404.3	39300.2	45652.9	13953	23725	16713	9477	10184.5	high
253	mmu-miR-3535_R-8	TGGATATGATGACTGATT	up	inf	inf	0.0351511	0	33.192	22.2446	32.9454	44.3859	0	0	27.5	80	51.5	0	0	middle
254	hsa-miR-409-5p	AGGTTACCCGAGCAACTTTGCAT	up	inf	inf	0.0352902	0	55.9347	40.4448	50.6535	76.7058	0	0	50	123	89	0	0	middle
255	mmu-miR-3964_L+1_1ss6GA	CATAAAGTAGAAAGCACTAAA	up	inf	inf	0.0354532	0	31.6723	20.2224	41.1817	33.6126	0	0	25	100	39	0	0	middle
256	bta-miR-4286_R+3	ACCCCACTCCTGGTACCAAT	up	inf	inf	0.035652	0	9.07549	12.1334	9.05998	6.03304	0	0	15	22	7	0	0	middle
257	hsa-let-7e-3p	CTATACGGCCTCCTAGCTTTCC	up	inf	inf	0.0357428	0	66.9967	64.7117	90.5998	45.6787	0	0	80	220	53	0	0	middle
258	hsa-mir-4286-p5_1ss19TA	ACCCCACTCCTGGTACCAAA	up	inf	inf	0.0360097	0	46.779	64.3072	42.4172	33.6126	0	0	79.5	103	39	0	0	middle
259	hsa-miR-4286_R+3_1	ACCCCACTCCTGGTACCAAA	up	inf	inf	0.0360097	0	46.779	64.3072	42.4172	33.6126	0	0	79.5	103	39	0	0	middle
260	hsa-miR-660-5p_R+1	TACCCATTGCATATCGGAGTTGT	up	1.97332	0.980626	0.0370209	141.212	278.656	227.3	320.806	287.862	165.876	116.547	281	779	334	40	26	middle
261	hsa-miR-3615_R+1	TCTCTCGGCTCCTCGCGGCTCG	up	inf	inf	0.0370453	0	111.765	120.525	144.96	69.8109	0	0	149	352	81	0	0	middle
262	hsa-miR-504-5p	AGACCCTGGTCTGCACTCTATC	up	6.62512	2.72795	0.0372197	26.9549	178.579	127.806	235.559	172.373	53.9097	0	158	572	200	13	0	middle
263	hsa-miR-381-3p	TATACAAGGGCAAGCTCTCTGT	up	inf	inf	0.0377025	0	73.2494	50.9604	67.9499	100.838	0	0	63	165	117	0	0	middle
264	hsa-mir-6516-p3	TGTATGATACTGCAAACAGGA	up	inf	inf	0.0377535	0	79.1335	47.7249	91.4234	98.2524	0	0	59	222	114	0	0	middle
265	hsa-miR-885-5p	TCCATTACACTACCCTGCCTCT	up	10.0065	3.32286	0.0378951	301.612	3018.08	4095.44	2343.03	2615.75	300.65	302.574	5063	5689.5	3035	72.5	67.5	middle
266	hsa-miR-5010-3p_R+1	TTTTGTGTCTCCCATTCCCCAGT	up	inf	inf	0.0379014	0	8.75486	9.70675	5.35362	11.2042	0	0	12	13	13	0	0	middle
267	mmu-mir-6236-p3_1ss2AG	CGGCCGTCGCCGGCAGTC	up	inf	inf	0.0379684	0	45.5784	57.4316	27.5918	51.7118	0	0	71	67	60	0	0	middle
268	PC-3p-1499_4110	CCGGGTGCTGTAGGCTTG	up	inf	inf	0.0379845	0	602.334	808.087	389.579	609.337	0	0	999	946	707	0	0	middle
269	PC-5p-17084_404	TCTGTGGGATTATGACTG	up	inf	inf	0.0381114	0	7.79104	8.08896	4.94181	10.3424	0	0	10	12	12	0	0	middle
270	hsa-miR-511-5p	GTGTCTTTTGCTCTGCAGTCA	up	inf	inf	0.0381677	0	28.4101	16.9868	33.769	34.4745	0	0	21	82	40	0	0	middle
271	oan-miR-29a-3p_R+3	TAGCACCATTTGAAATCGGTTAAA	up	inf	inf	0.0382579	0	16.0341	13.7512	11.9427	22.4084	0	0	17	29	26	0	0	middle
272	hsa-miR-151a-5p	TCGAGGAGCTCACAGTCTAGT	up	27.315	4.77162	0.0387375	235.267	6426.32	4738.92	5659.4	8880.63	250.887	219.647	5858.5	13742.5	10304	60.5	49	high
273	eca-miR-151-5p	TCGAGGAGCTCACAGTCTAGT	up	27.315	4.77162	0.0387375	235.267	6426.32	4738.92	5659.4	8880.63	250.887	219.647	5858.5	13742.5	10304	60.5	49	high
274	hsa-miR-378a-3p_L-1R-1	CTGGACTTGGAGTCAGAAGG	up	1.45577	0.541786	0.0390508	37.6281	54.778	62.285	48.1826	53.8664	39.3956	35.8607	77	117	62.5	9.5	8	middle
275	oan-miR-103-3p_R+2	AGCAGCATTGTACAGGGCTATGAGT	up	inf	inf	0.0398799	0	3.8176	2.42669	5.14772	3.87838	0	0	3	12.5	4.5	0	0	middle
276	ssc-mir-1285-p5_1ss22TA	ACATAGCGAGACCCCGTCTCTA	up	inf	inf	0.0404724	0	192.455	139.13	167.61	270.625	0	0	172	407	314	0	0	middle
277	mdo-miR-215_R+1_1ss1AC	CTGACCTATGAATTGACAGACAT	down	-inf	-inf	0.0406211	948.009	0	0	0	0	887.437	1008.58	0	0	0	214	225	middle
278	hsa-miR-20a-5p	TAAAGTGCTTATAGTGCAGGTAG	up	64.3336	6.0075	0.0406665	96.6027	6214.8	5106.56	4778.73	8759.11	49.7628	143.443	6313	11604	10163	12	32	middle
279	mmu-mir-6240-p5_5	TTCTGCCCAGTGCTCTGAA	up	inf	inf	0.0406908	0	25.4164	34.7825	16.4727	24.994	0	0	43	40	29	0	0	middle
280	mmu-mir-6240-p5_6	TTTCTGCCCAGTGCTCTG	up	inf	inf	0.0406908	0	25.4164	34.7825	16.4727	24.994	0	0	43	40	29	0	0	middle
281	mmu-mir-6240-p5_1	ATGTGATTTCTGCCCAGT	up	inf	inf	0.0406908	0	25.4164	34.7825	16.4727	24.994	0	0	43	40	29	0	0	middle
282	mmu-mir-6240-p5_3	GATTTCTGCCCAGTGCTCTGA	up	inf	inf	0.0406908	0	25.4164	34.7825	16.4727	24.994	0	0	43	40	29	0	0	middle
283	mmu-mir-6240-p5_4	TGTGATTTCTGCCCAGTGC	up	inf	inf	0.0406908	0	25.4164	34.7825	16.4727	24.994	0	0	43	40	29	0	0	middle
284	hsa-mir-1285-1-p3_1ss9AG	CTGGTCTCGAACTCCTGG	up	inf	inf	0.0409382	0	3.31849	4.44893	2.05909	3.44745	0	0	5.5	5	4	0	0	low
285	ssc-mir-1285-p3_1ss20TA	TAGCGAGACCCCGTCTCTTA	up	inf	inf	0.0410494	0	460.387	442.87	303.098	635.193	0	0	547.5	736	737	0	0	middle
286	hsa-miR-624-5p_R-1	TAGTACCAGTACCTTGTGTTC	up	inf	inf	0.041075	0	22.5917	19.4135	16.4727	31.8889	0	0	24	40	37	0	0	middle
287	hsa-miR-23b-5p	TGGGTTCCTGGCATGCTGATTT	down	0.0354083	-4.81977	0.0412672	3898	138.021	97.0675	142.901	174.096	3645.13	4150.87	120	347	202	879	926	middle
288	mmu-miR-1839-3p_R-2	AGACCTACTTATCTACCAACA	up	inf	inf	0.04133	0	9.42265	6.47117	13.1782	8.61863	0	0	8	32	10	0	0	middle
289	hsa-miR-4686_R+1	TATCTGCTGGGCTTTCTGGTGTTT	up	inf	inf	0.0415585	0	35.8551	25.8847	50.6535	31.0271	0	0	32	123	36	0	0	middle
290	bta-miR-2887_L-3R+1	GACCGGGGTCCGGTGCGG	up	inf	inf	0.04168	0	13.9515	11.3245	10.7072	19.8228	0	0	14	26	23	0	0	middle
291	hsa-miR-324-3p_R+1	ACTGCCCCAGGTGCTGCTGGT	up	inf	inf	0.0419394	0	107.483	128.614	131.782	62.0541	0	0	159	320	72	0	0	middle
292	hsa-miR-5701_1ss2TG	TGATTGTCACGTTCTGATT	up	inf	inf	0.0432026	0	104.397	130.232	59.7135	123.246	0	0	161	145	143	0	0	middle
293	hsa-let-7g-3p_R+1	CTGTACAGGCCACTGCCTTGCT	up	inf	inf	0.043617	0	29.8162	19.4135	41.5935	28.4415	0	0	24	101	33	0	0	middle
294	hsa-mir-1268a-p5_1ss7GA	GCCTGTAGTCCCAGCTACT	up	inf	inf	0.0436814	0	9.97365	8.49341	7.2068	14.2207	0	0	10.5	17.5	16.5	0	0	middle
295	hsa-mir-1268a-p3_1ss7GA	GCCTGTAGTCCCAGCTACT	up	inf	inf	0.0436814	0	9.97365	8.49341	7.2068	14.2207	0	0	10.5	17.5	16.5	0	0	middle
296	PC-3p-56408_65	TGAAGTATTATATTGTCTCTTT	down	-inf	-inf	0.0439093	139.642	0	0	0	0	149.288	129.995	0	0	0	36	29	middle
297	hsa-miR-450a-5p	TTTTGCGATGTGTTCCTAATAT	up	inf	inf	0.0444629	0	155.046	109.201	134.87	221.068	0	0	135	327.5	256.5	0	0	middle
298	hsa-miR-377-3p	ATCACACAAAGGCAACTTTTGT	up	inf	inf	0.04448	0	16.7597	21.0313	19.7672	9.48049	0	0	26	48	11	0	0	middle
299	hsa-miR-4286_R+3_2	ACCCCACTCCTGGTACCATT	up	inf	inf	0.0445059	0	33.2932	47.7249	27.5918	24.5631	0	0	59	67	28.5	0	0	middle
300	PC-3p-21173_321	TTCTTTGTGAAGGGCAGGG	up	inf	inf	0.0452418	0	47.2708	52.5782	27.1799	62.0541	0	0	65	66	72	0	0	middle
301	bta-miR-1249	ACGCCCTTCCCCCCCTTCTTCA	up	inf	inf	0.0452717	0	93.9789	114.054	115.309	52.5736	0	0	141	280	61	0	0	middle
302	hsa-miR-133a-3p_L-1R+1	TTGGTCCCCTTCAACCAGCTGT	up	inf	inf	0.0459475	0	42.0953	54.196	48.3885	23.7012	0	0	67	117.5	27.5	0	0	middle
303	hsa-miR-29c-3p	TAGCACCATTTGAAATCGGTTA	down	0.185952	-2.427	0.0463082	7362.23	1369.02	1498.68	1235.86	1372.52	7845.94	6878.52	1852.75	3001	1592.5	1892	1534.5	middle
304	hsa-miR-3173-5p	TGCCCTGCCTGTTTTCTCCTTT	up	inf	inf	0.0463281	0	10.8924	7.28006	9.88361	15.5135	0	0	9	24	18	0	0	middle
305	ssc-mir-1285-p3_1ss19TA	AGCGAGACCCCGTCTCTTA	up	inf	inf	0.0472148	0	205.398	204.246	125.81	286.138	0	0	252.5	305.5	332	0	0	middle
306	hsa-miR-199a-5p	CCCAGTGTTCAGACTACCTGTTC	up	12.2761	3.61779	0.047943	370.658	4550.26	5077.44	5929.14	2644.19	532.877	208.44	6277	14397.5	3068	128.5	46.5	high
307	hsa-let-7a-5p	TGAGGTAGTAGGTTGTATAGTT	down	0.0338766	-4.88357	0.0485065	843011	28558.3	26587.9	28031.3	31055.8	905307	780715	32869.4	68067.2	36033.3	218309	174166	high
308	hsa-miR-362-5p	AATCCTTGGAACCTAGGTGTGAGT	up	9.29843	3.21699	0.0486376	16.5876	154.239	142.366	163.491	156.859	33.1752	0	176	397	182	8	0	middle
309	hsa-miR-1303_L+1	TTTTAGAGACGGGGTCTTGCTCT	up	inf	inf	0.0486703	0	18.8428	20.2224	25.5327	10.7733	0	0	25	62	12.5	0	0	middle
310	hsa-miR-122-5p	TGGAGTGTGACAATGGTGTTTG	down	0.0340644	-4.87559	0.0489657	2.44043e+07	831319	665580	614121	1.21426e+06	2.25081e+07	2.63005e+07	822825	1491246	1408873	5427704	5867260	high
311	hsa-miR-548aq-3p_L-1R-1	AAAAACTGCAATTACTTTTG	up	inf	inf	0.0489661	0	5.71729	5.25782	3.70636	8.1877	0	0	6.5	9	9.5	0	0	low
312	hsa-miR-378a-3p_1ss4GA	ACTAGACTTGGAGTCAGAAGGC	down	-inf	-inf	0.0489886	1747.91	0	0	0	0	1613.14	1882.68	0	0	0	389	420	middle
313	hsa-miR-3607-3p_L+1	TACTGTAAACGCTTTCTGATG	up	inf	inf	0.0492923	0	867.023	664.103	670.027	1266.94	0	0	821	1627	1470	0	0	middle
314	hsa-miR-629-5p_R+1	TGGGTTTACGTTGGGAGAACTT	up	inf	inf	0.0496992	0	28.9278	27.5025	41.1817	18.0991	0	0	34	100	21	0	0	middle
Following miRNAs do not show significant difference (p-value<=0.05).
315	hsa-miR-151a-5p_L-1	CGAGGAGCTCACAGTCTAGT	up	inf	inf	0.0506111	0	28.1183	24.2669	19.1495	40.9385	0	0	30	46.5	47.5	0	0	middle
316	bta-miR-95_R+1	TTCAACGGGTATTTATTGAGCAA	up	inf	inf	0.0506186	0	30.3064	16.9868	41.1817	32.7508	0	0	21	100	38	0	0	middle
317	hsa-miR-369-3p	AATAATACATGGTTGATCTTT	up	inf	inf	0.0514469	0	41.4408	36.4003	27.5918	60.3304	0	0	45	67	70	0	0	middle
318	hsa-miR-149-5p	TCTGGCTCCGTGTCTTCACTCCC	up	inf	inf	0.0518403	0	186.282	203.842	252.444	102.562	0	0	252	613	119	0	0	middle
319	hsa-miR-335-5p	TCAAGAGCAATAACGAAAAATGT	up	35.7239	5.15882	0.0519146	192.712	6884.42	4997.36	5604.01	10051.9	277.842	107.582	6178	13608	11663	67	24	middle
320	hsa-miR-30e-3p_1ss22CT	CTTTCAGTCGGATGTTTACAGT	up	1.96762	0.976448	0.05203	1079.14	2123.33	1815.57	1909.8	2644.63	1136.25	1022.03	2244.5	4637.5	3068.5	274	228	middle
321	bta-miR-2478_L-2_1ss20AG	ATCCCACTTCTGACACCG	up	inf	inf	0.0524655	0	57.2799	41.2537	46.1235	84.4625	0	0	51	112	98	0	0	middle
322	hsa-mir-6087-p5	AGGGGCTCTCGCTTCTGG	up	inf	inf	0.0528164	0	12.3734	14.1557	6.58908	16.3754	0	0	17.5	16	19	0	0	middle
323	hsa-miR-548aq-3p	CAAAAACTGCAATTACTTTTGC	up	inf	inf	0.0531187	0	6.77723	4.44893	5.97135	9.91142	0	0	5.5	14.5	11.5	0	0	middle
324	hsa-miR-28-5p_R-4	AAGGAGCTCACAGTCTAT	up	inf	inf	0.0539122	0	8.15772	11.3245	4.52999	8.61863	0	0	14	11	10	0	0	middle
325	hsa-miR-95-3p	TTCAACGGGTATTTATTGAGCA	up	3.24452	1.698	0.0539527	23.3115	75.6345	63.9028	85.8639	77.1367	33.1752	13.4477	79	208.5	89.5	8	3	middle
326	hsa-mir-7641-2-p3_1ss19GA	CTAAGCAGGGTCGGGCCTA	up	13.5676	3.76209	0.0543235	17.3429	235.301	296.056	129.311	280.536	14.5142	20.1716	366	314	325.5	3.5	4.5	middle
327	hsa-miR-99b-3p	CAAGCTCGTGTCTGTGGGTCCG	up	inf	inf	0.0557976	0	44.194	55.8138	54.3599	22.4084	0	0	69	132	26	0	0	middle
328	PC-5p-15438_445	AATGCGAGTGCCTAGTGG	up	inf	inf	0.0558299	0	28.907	33.9736	14.8254	37.922	0	0	42	36	44	0	0	middle
329	hsa-miR-214-5p	TGCCTGTCTACACTTGCTGTGC	up	inf	inf	0.0558946	0	164.877	201.415	209.615	83.6007	0	0	249	509	97	0	0	middle
330	hsa-miR-378d_R+2	ACTGGACTTGGAGTCAGAAAAA	up	inf	inf	0.0560018	0	5.01083	7.28006	4.7359	3.01652	0	0	9	11.5	3.5	0	0	low
331	ptr-miR-92_R+3	TATTGCACTTGTCCCGGCCTGTAAG	up	inf	inf	0.056065	0	27.1129	14.5601	37.4754	29.3033	0	0	18	91	34	0	0	middle
332	PC-3p-21316_318	CAGTGCCAGGTGGGGAGTT	up	inf	inf	0.0563195	0	18.0098	15.369	11.9427	26.7177	0	0	19	29	31	0	0	middle
333	hsa-miR-151a-3p_R-2	CTAGACTGAAGCTCCTTGA	up	inf	inf	0.0564308	0	5.52121	3.64003	4.7359	8.1877	0	0	4.5	11.5	9.5	0	0	middle
334	hsa-miR-598-3p	TACGTCATCGTTGTCATCGTCA	down	0.0398142	-4.65057	0.0567777	150.177	5.97917	0	12.7663	5.17118	165.876	134.477	0	31	6	40	30	middle
335	PC-5p-1979_2950	AATCATATTTACCAACCA	up	inf	inf	0.0568277	0	153.33	204.651	78.6571	176.682	0	0	253	191	205	0	0	middle
336	hsa-let-7f-2-3p_1ss22CT	CTATACAGTCTACTGTCTTTCT	up	inf	inf	0.0572915	0	6.68181	4.85337	10.0209	5.17118	0	0	6	24.3333	6	0	0	middle
337	hsa-miR-450b-5p_R-1	TTTTGCAATATGTTCCTGAAT	up	inf	inf	0.0578567	0	60.95	37.2092	56.0071	89.6337	0	0	46	136	104	0	0	middle
338	PC-3p-39175_137	CCGCCGGCGGGCCGCCCCC	up	inf	inf	0.0581309	0	16.6264	12.9423	11.9427	24.994	0	0	16	29	29	0	0	middle
339	hsa-miR-378a-3p_L-2	TGGACTTGGAGTCAGAAGGC	up	inf	inf	0.0582793	0	4.43286	2.83114	6.58908	3.87838	0	0	3.5	16	4.5	0	0	middle
340	hsa-miR-142-3p_R-1	TGTAGTGTTTCCTACTTTATGG	up	19.536	4.28806	0.0584287	49.3084	963.289	920.523	1402.24	567.106	0	98.6168	1138	3405	658	0	22	middle
341	hsa-miR-4510_1ss13AT	TGAGGGAGTAGGTTGTATGGTT	down	0.00191719	-9.02679	0.0585464	424.48	0.813809	1.61779	0.823635	0	385.385	463.574	2	2	0	92.9333	103.417	middle
342	hsa-miR-200c-3p	TAATACTGCCGGGTAATGATGGA	up	inf	inf	0.0586294	0	116.154	147.219	143.93	57.3139	0	0	182	349.5	66.5	0	0	high
343	hsa-miR-335-3p	TTTTTCATTATTGCTCCTGACC	up	inf	inf	0.0587335	0	151.133	96.2586	132.193	224.946	0	0	119	321	261	0	0	middle
344	hsa-miR-574-5p_R-2_1ss21TG	TGAGTGTGTGTGTGTGAGTGG	up	inf	inf	0.0588306	0	7.00711	10.5156	5.76544	4.74025	0	0	13	14	5.5	0	0	middle
345	hsa-miR-941	CACCCGGCTGTGTGCACATGTGC	up	4.82172	2.26955	0.0596068	53.179	256.414	366.43	178.729	224.084	70.4973	35.8607	453	434	260	17	8	middle
346	PC-3p-21456_316	CCTATCATTGTGAAGCAGA	up	inf	inf	0.059626	0	12.6229	16.1779	6.17726	15.5135	0	0	20	15	18	0	0	middle
347	hsa-miR-1307-3p_R+1	ACTCGGCGTGGCGTCGGTCGTGG	down	0.25201	-1.98845	0.05971	2669.23	672.672	742.566	893.643	381.805	2994.06	2344.39	918	2170	443	722	523	middle
348	hsa-miR-15b-3p_R-1	CGAATCATTATTTGCTGCTCT	up	inf	inf	0.0603765	0	16.6049	8.08896	20.179	21.5466	0	0	10	49	25	0	0	middle
349	hsa-miR-33b-3p_R-1	CAGTGCCTCGGCAGTGCAGCC	up	inf	inf	0.060654	0	14.1212	8.08896	13.59	20.6847	0	0	10	33	24	0	0	middle
350	hsa-miR-324-5p	CGCATCCCCTAGGGCATTGGTGT	up	8.87374	3.14954	0.0607059	17.9303	159.109	152.881	233.089	91.3575	0	35.8607	189	566	106	0	8	middle
351	PC-5p-36553_155	TGGCTCTAAGGGCTGGGT	up	inf	inf	0.0608382	0	27.399	31.5469	13.59	37.0601	0	0	39	33	43	0	0	middle
352	hsa-miR-152-3p	TCAGTGCATGACAGAACTTGG	down	0.267697	-1.90133	0.0611535	12783.3	3422.06	2712.23	3719.53	3834.43	13979.2	11587.5	3353	9032	4449	3371	2585	high
353	hsa-miR-96-5p_R-2	TTTGGCACTAGCACATTTTTG	up	inf	inf	0.0614958	0	39.8438	21.8402	39.9463	57.7448	0	0	27	97	67	0	0	middle
354	PC-3p-12127_560	CACGTTCGTGGGGAACCT	up	inf	inf	0.0617708	0	100.266	86.5519	63.4199	150.826	0	0	107	154	175	0	0	middle
355	hsa-miR-628-5p	ATGCTGACATATTTACTAGAGG	up	inf	inf	0.062263	0	23.589	11.3245	28.4154	31.0271	0	0	14	69	36	0	0	middle
356	hsa-miR-1185-1-3p	ATATACAGGGGGAGACTCTTAT	up	inf	inf	0.0623175	0	16.9205	9.70675	16.0609	24.994	0	0	12	39	29	0	0	middle
357	hsa-miR-16-2-3p_L+1R-1	ACCAATATTACTGTGCTGCTTT	up	inf	inf	0.0624193	0	76.7744	44.4893	72.068	113.766	0	0	55	175	132	0	0	middle
358	PC-3p-36675_154	CGGTTCCGGCGGCGTCCG	up	inf	inf	0.062506	0	11.2345	14.5601	5.35362	13.7898	0	0	18	13	16	0	0	middle
359	oan-let-7e-5p	TGAGGTAGTAGATTGAATAGTT	down	-inf	-inf	0.0636577	587.931	0	0	0	0	646.917	528.945	0	0	0	156	118	middle
360	PC-3p-15579_441	ACCTCCCGTGGAGCAGAA	up	inf	inf	0.0640526	0	22.522	26.6936	10.7072	30.1652	0	0	33	26	35	0	0	middle
361	hsa-miR-378a-5p_R-2	CTCCTGACTCCAGGTCCTGT	up	inf	inf	0.0642154	0	6.37618	8.49341	7.61862	3.01652	0	0	10.5	18.5	3.5	0	0	middle
362	hsa-mir-7110-p5_1ss18AC	CTCTCTCTCTCTCTCCCCC	up	inf	inf	0.0644073	0	16.5479	14.5601	10.0895	24.994	0	0	18	24.5	29	0	0	middle
363	hsa-miR-574-5p_R-4	TGAGTGTGTGTGTGTGAGT	up	inf	inf	0.0647269	0	14.4653	20.6268	15.4431	7.32583	0	0	25.5	37.5	8.5	0	0	middle
364	hsa-miR-93-3p_R+1	ACTGCTGAGCTAGCACTTCCCGA	up	inf	inf	0.0649517	0	24.4379	37.2092	20.5909	15.5135	0	0	46	50	18	0	0	middle
365	mmu-miR-3968_L-3_1ss14AT	ATCCCACTCCTGACACCA	up	inf	inf	0.0649748	0	1082.63	918.501	682.381	1647.02	0	0	1135.5	1657	1911	0	0	middle
366	hsa-miR-1306-3p_R+4	ACGTTGGCTCTGGTGGTGATGT	down	-inf	-inf	0.0663106	30.0354	0	0	0	0	33.1752	26.8955	0	0	0	8	6	middle
367	hsa-miR-5588-5p_R+1	ACTGGCATTAGTGGGACTTTTT	down	-inf	-inf	0.0663106	30.0354	0	0	0	0	33.1752	26.8955	0	0	0	8	6	middle
368	hsa-miR-218-5p	TTGTGCTTGATCTAACCATGT	up	inf	inf	0.066926	0	23.2336	15.7735	35.8281	18.0991	0	0	19.5	87	21	0	0	middle
369	hsa-miR-664a-5p_R-2	ACTGGCTAGGGAAAATGATTGG	down	0.0263296	-5.24717	0.0675527	1735.66	45.6992	41.2537	51.889	43.955	1915.87	1555.46	51	126	51	462	347	middle
370	hsa-miR-1180-3p	TTTCCGGCTCGCGTGGGTGTGT	up	inf	inf	0.067684	0	143.149	96.2586	221.146	112.042	0	0	119	537	130	0	0	middle
371	hsa-miR-92a-1-5p	AGGTTGGGATCGGTTGCAATGCT	down	0.0637325	-3.97183	0.0676841	1538.19	98.0327	60.6672	105.013	128.418	1700.23	1376.15	75	255	149	410	307	middle
372	PC-3p-9266_709	TGTGGAATTTGAATATCTGAAA	up	inf	inf	0.0686366	0	151.795	102.73	117.368	235.289	0	0	127	285	273	0	0	middle
373	hsa-mir-6087-p3	GAGGGGCTCTCGCTTCTGG	up	inf	inf	0.0693703	0	2.77431	3.64003	1.23545	3.44745	0	0	4.5	3	4	0	0	low
374	hsa-mir-7110-p5_1ss2TC	TCTCTCTCTCTCTCTCTCCC	up	inf	inf	0.0695142	0	3.2077	3.23558	1.64727	4.74025	0	0	4	4	5.5	0	0	low
375	mmu-mir-6240-p3_1ss18GT_1	CTGCCCAGTGCTCTGAAT	up	inf	inf	0.0699406	0	58.7406	66.7339	27.1799	82.3079	0	0	82.5	66	95.5	0	0	middle
376	mmu-mir-6240-p3_1ss18GT_2	CTGCCCAGTGCTCTGAATG	up	inf	inf	0.0699406	0	58.7406	66.7339	27.1799	82.3079	0	0	82.5	66	95.5	0	0	middle
377	hsa-miR-33a-5p_R-1	GTGCATTGTAGTTGCATTGC	down	0.0131752	-6.24603	0.0701653	1220.11	16.0753	18.6046	21.0027	8.61863	1086.49	1353.74	23	51	10	262	302	middle
378	hsa-miR-574-5p_1ss23TG	TGAGTGTGTGTGTGTGAGTGTGG	up	inf	inf	0.070271	0	73.5882	112.437	66.0967	42.2313	0	0	139	160.5	49	0	0	middle
379	hsa-miR-769-5p	TGAGACCTCTGGGTTCTGAGCT	up	inf	inf	0.0706156	0	68.0931	56.6227	105.425	42.2313	0	0	70	256	49	0	0	middle
380	hsa-miR-1268a	CGGGCGTGGTGGTGGGGG	down	0.00782315	-6.99804	0.0710245	171.583	1.34232	0	1.44136	2.58559	190.757	152.408	0	3.5	3	46	34	middle
381	hsa-miR-182-5p	TTTGGCAATGGTAGAACTCACACT	up	inf	inf	0.0710587	0	154.926	86.5519	142.077	236.15	0	0	107	345	274	0	0	high
382	hsa-miR-30a-5p_R+1	TGTAAACATCCTCGACTGGAAGC	up	1.38647	0.471417	0.0713176	6895.9	9560.96	9781.17	10886.4	8015.32	6465.02	7326.78	12092	26435	9300	1559	1634.5	middle
383	hsa-miR-655-3p	ATAATACATGGTTAACCTCTTT	up	inf	inf	0.0720061	0	9.36966	7.28006	6.17726	14.6517	0	0	9	15	17	0	0	middle
384	hsa-miR-885-5p_L-2	CATTACACTACCCTGCCTCT	up	inf	inf	0.0731489	0	15.6305	24.2669	9.26589	13.3589	0	0	30	22.5	15.5	0	0	middle
385	hsa-miR-338-3p_R-1	TCCAGCATCAGTGATTTTGTT	up	inf	inf	0.0734249	0	26.8529	38.0181	30.4745	12.0661	0	0	47	74	14	0	0	middle
386	hsa-miR-664a-3p	TATTCATTTATCCCCAGCCTACA	up	2.01111	1.00799	0.0738449	376.33	756.84	712.637	927.001	630.884	281.989	470.671	881	2251	732	68	105	middle
387	eca-mir-1543-p3_1ss1GA	ATCCTAGTCTGGGTGCAAACAATT	up	inf	inf	0.0738942	0	11.6141	5.66227	11.9427	17.2373	0	0	7	29	20	0	0	middle
388	hsa-miR-203a-3p	GTGAAATGTTTAGGACCACTAG	up	4.73176	2.24238	0.0744047	83.7179	396.133	270.98	344.279	573.139	91.2318	76.2039	335	836	665	22	17	middle
389	hsa-miR-7-5p	TGGAAGACTAGTGATTTTGTTGT	up	inf	inf	0.0744777	0	46.6472	20.492	53.9481	65.5016	0	0	25.3333	131	76	0	0	high
390	hsa-miR-103a-3p	AGCAGCATTGTACAGGGCTATGA	down	0.073481	-3.76649	0.0748745	93341.4	6858.82	6283.64	6914.27	7378.55	103594	83089.2	7768.17	16789.7	8561.17	24981	18536	high
391	hsa-miR-221-5p	ACCTGGCATACAATGTAGATTT	down	0.14255	-2.81046	0.0750376	487.003	69.4225	67.9472	96.3652	43.955	427.131	546.875	84	234	51	103	122	middle
392	mmu-mir-6240-p3_5	TTTCTGCCCAGTGCTCTGA	up	inf	inf	0.0752593	0	39.6514	31.1425	25.3268	62.485	0	0	38.5	61.5	72.5	0	0	middle
393	mmu-mir-6240-p3_4	TGTGATTTCTGCCCAGTGCT	up	inf	inf	0.0752593	0	39.6514	31.1425	25.3268	62.485	0	0	38.5	61.5	72.5	0	0	middle
394	mmu-mir-6240-p3_1	ATGTGATTTCTGCCCAGTG	up	inf	inf	0.0752593	0	39.6514	31.1425	25.3268	62.485	0	0	38.5	61.5	72.5	0	0	middle
395	mmu-mir-6240-p3_2	ATTTCTGCCCAGTGCTCTG	up	inf	inf	0.0752593	0	39.6514	31.1425	25.3268	62.485	0	0	38.5	61.5	72.5	0	0	middle
396	mmu-mir-6240-p5_2	ATTTCTGCCCAGTGCTCTG	up	inf	inf	0.0752593	0	39.6514	31.1425	25.3268	62.485	0	0	38.5	61.5	72.5	0	0	middle
397	mmu-mir-6240-p3_3	GATGTGATTTCTGCCCAGT	up	inf	inf	0.0752593	0	39.6514	31.1425	25.3268	62.485	0	0	38.5	61.5	72.5	0	0	middle
398	mmu-mir-6240-p5_7	TTTCTGCCCAGTGCTCTGA	up	inf	inf	0.0752593	0	39.6514	31.1425	25.3268	62.485	0	0	38.5	61.5	72.5	0	0	middle
399	hsa-miR-500b-5p_L+1R+4	TAATCCTTGCTACCTGGGTGAGA	up	inf	inf	0.0767715	0	31.3049	41.6581	39.3285	12.9279	0	0	51.5	95.5	15	0	0	middle
400	hsa-miR-4792_1ss9GT	CGGTGAGCTCTCGCTGGC	up	inf	inf	0.0768348	0	97.1206	70.3739	66.7144	154.273	0	0	87	162	179	0	0	middle
401	hsa-miR-338-5p_R-1	AACAATATCCTGGTGCTGAGT	up	inf	inf	0.0778649	0	33.7094	51.7693	32.1217	17.2373	0	0	64	78	20	0	0	middle
402	cgr-miR-1285_L-3R-3	ACTCCAGCCTGGGCAACA	up	inf	inf	0.0779427	0	4.74855	4.44893	2.4709	7.32583	0	0	5.5	6	8.5	0	0	low
403	hsa-miR-3195_L+4R-1	CCGGCGCGCCGGGCCCGGGT	up	inf	inf	0.0782224	0	8.73919	7.28006	5.14772	13.7898	0	0	9	12.5	16	0	0	middle
404	hsa-miR-874-3p_R+1	CTGCCCTGGCCCGAGGGACCGAC	up	19.4612	4.28253	0.0786995	17.9303	348.945	321.941	537.01	187.886	0	35.8607	398	1304	218	0	8	middle
405	hsa-miR-582-5p	TTACAGTTGTTCAACCAGTTACT	up	inf	inf	0.0788759	0	29.3386	17.7957	23.6795	46.5406	0	0	22	57.5	54	0	0	middle
406	ggo-miR-582_R+1	TTACAGTTGTTCAACCAGTTACT	up	inf	inf	0.0788759	0	29.3386	17.7957	23.6795	46.5406	0	0	22	57.5	54	0	0	middle
407	hsa-mir-7110-p5_1ss1TC	CTCTCTCTCTCTCTCTCCC	up	inf	inf	0.0794542	0	31.0436	25.8847	18.12	49.1262	0	0	32	44	57	0	0	middle
408	mmu-miR-146a-5p_R+1_1ss22TA	TGAGAACTGAATTCCATGGGTAA	up	12.2188	3.61104	0.079534	14.5142	177.346	107.583	278.8	145.655	29.0283	0	133	677	169	7	0	middle
409	PC-5p-41331_125	CCCACGCCTCCTCCCCTCC	up	inf	inf	0.0810487	0	9.62947	9.70675	4.52999	14.6517	0	0	12	11	17	0	0	middle
410	hsa-miR-548ap-5p_R+3	AAAAGTAATTGCGGTCTTTGGT	down	0.0814003	-3.61882	0.0812401	57.8294	4.70733	8.08896	0	6.03304	66.3504	49.3084	10	0	7	16	11	middle
411	mmu-miR-3968_L-2_1ss14AT	AATCCCACTCCTGACACCA	up	inf	inf	0.0812653	0	18.7619	12.9423	13.1782	30.1652	0	0	16	32	35	0	0	middle
412	mmu-miR-3535	TGGATATGATGACTGATTACCTGAGA	up	inf	inf	0.0814049	0	275.045	133.063	269.328	422.744	0	0	164.5	654	490.5	0	0	middle
413	PC-3p-36165_157	GAGGAAACTCTGGTGGAGG	up	inf	inf	0.0816996	0	12.2464	14.5601	4.94181	17.2373	0	0	18	12	20	0	0	middle
414	hsa-miR-1228-5p_R+1	GTGGGCGGGGGCAGGTGTGTGG	down	-inf	-inf	0.0818929	47.63	0	0	0	0	41.469	53.791	0	0	0	10	12	middle
415	eca-mir-8986a-p5_1ss1GA	ATCGAGGCTAGAGTCACGCTTGG	up	inf	inf	0.0821532	0	20.4494	13.7512	32.9454	14.6517	0	0	17	80	17	0	0	middle
416	bta-mir-1246-p3_1	TATTAAATGGATTTTTGGA	up	inf	inf	0.0822949	0	18.4139	8.49341	18.7377	28.0105	0	0	10.5	45.5	32.5	0	0	middle
417	bta-mir-1246-p3_2	TTAAATGGATTTTTGGAGC	up	inf	inf	0.0822949	0	18.4139	8.49341	18.7377	28.0105	0	0	10.5	45.5	32.5	0	0	middle
418	mmu-miR-215-5p_L-1R+2_1ss12TA	TGACCTATGAATTGACAGACAT	down	-inf	-inf	0.0826352	329.095	0	0	0	0	286.136	372.054	0	0	0	69	83	middle
419	hsa-miR-9-3p_L-1R+1	TAAAGCTAGATAACCGAAAGTA	up	inf	inf	0.0829113	0	7.57147	4.31411	12.08	6.32033	0	0	5.33333	29.3333	7.33333	0	0	middle
420	hsa-miR-20b-5p	CAAAGTGCTCATAGTGCAGGTAG	up	inf	inf	0.0832655	0	76.4241	57.4316	48.5944	123.246	0	0	71	118	143	0	0	middle
421	mmu-miR-2137_L-2R-1_1ss16AG	CGGCGGGAGCCCCGGGGA	up	inf	inf	0.0855221	0	34.045	21.0313	25.9445	55.1592	0	0	26	63	64	0	0	middle
422	hsa-miR-379-3p_R-1	TATGTAACATGGTCCACTAAC	up	inf	inf	0.0858737	0	8.51072	8.89785	3.70636	12.9279	0	0	11	9	15	0	0	middle
423	hsa-miR-486-3p	CGGGGCAGCTCAGTACAGGAT	up	inf	inf	0.0858772	0	10.9292	6.47117	8.64816	17.6682	0	0	8	21	20.5	0	0	middle
424	mmu-mir-6240-p5_1ss10AG	CGAAGGCCCGCGGCGGGTG	up	inf	inf	0.0861419	0	16.539	21.0313	6.17726	22.4084	0	0	26	15	26	0	0	middle
425	mmu-miR-322-5p_R-1	CAGCAGCAATTCATGTTTTGG	up	inf	inf	0.0861623	0	12.115	19.4135	6.58908	10.3424	0	0	24	16	12	0	0	middle
426	bta-miR-181c_R-2	AACATTCAACCTGTCGGTGAGT	up	5.28357	2.40151	0.0863829	20.7345	109.552	128.614	146.607	53.4355	41.469	0	159	356	62	10	0	middle
427	bta-miR-652_R+1	AATGGCGCCACTAGGGTTGTGT	up	3.80204	1.92677	0.086739	54.3242	206.543	253.589	214.351	151.688	14.5142	94.1342	313.5	520.5	176	3.5	21	middle
428	cgr-miR-652-3p_R+1	AATGGCGCCACTAGGGTTGTGT	up	3.80204	1.92677	0.086739	54.3242	206.543	253.589	214.351	151.688	14.5142	94.1342	313.5	520.5	176	3.5	21	middle
429	hsa-miR-7706_1ss24AT	TGAAGCGCCTGTGCTCTGCCGAGT	up	inf	inf	0.086983	0	14.5683	6.47117	14.8254	22.4084	0	0	8	36	26	0	0	middle
430	hsa-miR-708-5p_R-1	AAGGAGCTTACAATCTAGCTGG	up	inf	inf	0.0872222	0	18.756	25.0758	24.2972	6.8949	0	0	31	59	8	0	0	middle
431	hsa-miR-7704_1ss19GC	CGGGGTCGGCGGCGACGTC	up	inf	inf	0.0880031	0	154.038	112.437	98.0125	251.664	0	0	139	238	292	0	0	middle
432	hsa-miR-501-5p_R+2	AATCCTTTGTCCCTGGGTGAGAGT	up	inf	inf	0.0882205	0	20.1513	23.458	29.239	7.75676	0	0	29	71	9	0	0	middle
433	mmu-mir-8112-p3_1ss5AT	GCGGTGGCGGCGGCGGCGGC	up	inf	inf	0.0883052	0	13.3582	19.4135	5.14772	15.5135	0	0	24	12.5	18	0	0	middle
434	hsa-let-7i-3p	CTGCGCAAGCTACTGCCTTGCT	up	inf	inf	0.089585	0	136.698	195.753	163.491	50.8499	0	0	242	397	59	0	0	middle
435	hsa-miR-107_R-2	AGCAGCATTGTACAGGGCTAT	down	0.0259522	-5.268	0.0901879	71620.3	1858.71	1977.48	1635.6	1963.04	81573.7	61666.9	2444.67	3971.67	2277.67	19671	13757	high
436	PC-5p-10073_658	CAGCCTCTGGCATGTTGGAA	up	inf	inf	0.0905586	0	32.3251	26.6936	17.7081	52.5736	0	0	33	43	61	0	0	middle
437	hsa-miR-136-5p_R-1	ACTCCATTTGTTTTGATGATGG	down	0.0663763	-3.91319	0.0915021	145.694	9.67063	12.9423	6.58908	9.48049	165.876	125.512	16	16	11	40	28	middle
438	PC-5p-18367_375	AAAGGTGTTGGTTGATAT	up	inf	inf	0.0924441	0	30.2362	24.2669	16.8845	49.5571	0	0	30	41	57.5	0	0	middle
439	mmu-miR-132-5p_L-1R+1	ACCGTGGCTTTCGATTGTTACT	up	inf	inf	0.092999	0	8.70297	5.66227	14.4136	6.03304	0	0	7	35	7	0	0	middle
440	ssc-mir-1285-p5_1ss21TC	GCGCCTGTGAATAGCCACTGC	up	inf	inf	0.0930198	0	58.3065	37.2092	41.1817	96.5286	0	0	46	100	112	0	0	middle
441	PC-5p-6368_967	TGCCTAGTGGGCCACTTTTG	up	inf	inf	0.0932489	0	393.201	303.336	228.147	648.121	0	0	375	554	752	0	0	middle
442	hsa-miR-3653-5p_R+6	CCTCCTGATGATTCTTCTTCCTGAGC	up	inf	inf	0.0936044	0	22.7152	30.738	29.6508	7.75676	0	0	38	72	9	0	0	middle
443	hsa-miR-483-3p_R-1	TCACTCCTCTCCTCCCGTCT	up	inf	inf	0.0938818	0	46.8352	77.654	29.239	33.6126	0	0	96	71	39	0	0	middle
444	oan-miR-1357_L+1_1ss20CT	GATTATGAGATCTGAGGGCT	up	inf	inf	0.0960002	0	55.0621	91.8097	34.5927	38.7838	0	0	113.5	84	45	0	0	middle
445	PC-3p-17257_400	TCTTGATTTTCAGTACGAA	up	inf	inf	0.0963444	0	8.45284	12.1334	2.88272	10.3424	0	0	15	7	12	0	0	middle
446	hsa-miR-365b-5p_R+1	AGGGACTTTCAGGGGCAGCTGTG	down	0.0391591	-4.67451	0.096533	511.321	20.0229	16.1779	29.239	14.6517	435.425	587.218	20	71	17	105	131	middle
447	hsa-miR-625-3p	GACTATAGAACTTTCCCCCTCA	up	inf	inf	0.0979094	0	50.4264	38.827	84.0107	28.4415	0	0	48	204	33	0	0	middle
448	PC-3p-58454_60	TGGAGTAGTAGGTTGTGTG	down	-inf	-inf	0.0980515	244.094	0	0	0	0	281.989	206.199	0	0	0	68	46	middle
449	hsa-miR-192-5p	CTGACCTATGAATTGACAGCC	down	0.0411931	-4.60145	0.0983981	1.38705e+06	57136.8	40357	41170.2	89883.2	1.17621e+06	1.59789e+06	49891.5	99972	104290	283636	356466	high
450	PC-3p-10350_644	CTCATCAGACCCCAGAAAAG	up	inf	inf	0.0988014	0	24.1115	16.1779	15.6491	40.5075	0	0	20	38	47	0	0	middle
451	PC-3p-32685_184	CTCGCGGCCCTCCCCCGC	up	inf	inf	0.0992085	0	44.7421	42.0626	19.7672	72.3965	0	0	52	48	84	0	0	middle
452	mmu-mir-8112-p5_1ss13CT	CGCCTCCTCCCCTCCTCC	up	inf	inf	0.0996923	0	18.3853	17.3913	8.03044	29.7343	0	0	21.5	19.5	34.5	0	0	middle
453	hsa-miR-193a-3p	AACTGGCCTACAAAGTCCCAGT	down	0.143488	-2.801	0.0998052	396.729	56.9257	84.1252	64.2435	22.4084	331.752	461.706	104	156	26	80	103	middle
454	hsa-miR-25-3p	CATTGCACTTGTCTCGGTCTGA	down	0.197454	-2.34041	0.100095	14884.3	2938.98	3051.16	2545.85	3219.92	16836.4	12932.3	3772	6182	3736	4060	2885	high
455	bta-miR-2478_L-1_1ss2TA	AATCCCACTTCTGACACCA	up	inf	inf	0.100811	0	7.15227	4.44893	4.94181	12.0661	0	0	5.5	12	14	0	0	middle
456	hsa-miR-128-3p	TCACAGTGAACCGGTCTCTTT	down	0.137902	-2.85829	0.101084	3820.59	526.867	448.533	436.114	695.954	3259.46	4381.72	554.5	1059	807.5	786	977.5	middle
457	hsa-miR-1303	TTTAGAGACGGGGTCTTGCTCT	up	inf	inf	0.101652	0	12.1171	4.04448	14.2077	18.0991	0	0	5	34.5	21	0	0	middle
458	hsa-miR-1285-3p_R+2	TCTGGGCAACAAAGTGAGACCTTT	down	-inf	-inf	0.10247	32.1088	0	0	0	0	37.3221	26.8955	0	0	0	9	6	middle
459	hsa-miR-181b-5p_R+1	AACATTCATTGCTGTCGGTGGGTT	down	0.125377	-2.99565	0.102969	2764.32	346.583	355.51	448.949	235.289	3182.75	2345.88	439.5	1090.17	273	767.5	523.333	middle
460	eca-miR-224_R+1	CAAGTCACTAGTGGTTCCGTTT	up	6.88858	2.78421	0.10336	82.3751	567.448	884.932	539.892	277.52	124.407	40.3432	1094	1311	322	30	9	middle
461	hsa-miR-4454_L-2	ATCCGAGTCACGGCACCA	up	inf	inf	0.104124	0	39.5402	27.098	24.2972	67.2253	0	0	33.5	59	78	0	0	middle
462	mmu-miR-6240_L-3R-5_1ss21AG	AAGCATCGCGAAGGCCCG	up	inf	inf	0.104226	0	41.833	38.0181	18.5318	68.949	0	0	47	45	80	0	0	middle
463	ssc-miR-1285_R-4	CTGGGCAACATAGCGAGACC	up	inf	inf	0.104612	0	3.42635	3.23558	1.44136	5.60211	0	0	4	3.5	6.5	0	0	middle
464	hsa-miR-483-5p_R-3	AAGACGGGAGGAAAGAAGG	down	0.497434	-1.00742	0.104678	12.9442	6.4389	9.70675	1.85318	7.75676	12.4407	13.4477	12	4.5	9	3	3	middle
465	mmu-mir-8112-p5_1ss12CT	GCCTCCTCCCCTCCTCCC	up	inf	inf	0.104769	0	3.79549	6.06672	1.44136	3.87838	0	0	7.5	3.5	4.5	0	0	low
466	hsa-mir-1273f-p5_1ss11TC_1	GTGGGAGGATCGCTTGAGC	up	inf	inf	0.104955	0	5.45795	4.85337	2.4709	9.04956	0	0	6	6	10.5	0	0	middle
467	hsa-mir-1273f-p3_1ss11TC	GTGGGAGGATCGCTTGAGC	up	inf	inf	0.104955	0	5.45795	4.85337	2.4709	9.04956	0	0	6	6	10.5	0	0	middle
468	hsa-mir-1273f-p5_1ss11TC_2	GTGGGAGGATCGCTTGAGCC	up	inf	inf	0.104955	0	5.45795	4.85337	2.4709	9.04956	0	0	6	6	10.5	0	0	middle
469	PC-3p-31269_197	GGCCCCGTCCGTCCGTCCG	up	inf	inf	0.104955	0	25.4704	22.6491	11.5309	42.2313	0	0	28	28	49	0	0	middle
470	hsa-miR-4508_L+2R-1	AAGCGGGGCTGGGCGCGC	up	inf	inf	0.105098	0	77.2041	59.8583	41.1817	130.572	0	0	74	100	151.5	0	0	middle
471	ssc-miR-4332_L-2_1ss20CA	CGGCCGCCGCCGGGCGCA	up	inf	inf	0.10564	0	26.1872	21.8402	12.7663	43.955	0	0	27	31	51	0	0	middle
472	hsa-miR-191-5p_R-1	CAACGGAATCCCAAAAGCAGCT	down	0.292142	-1.77526	0.106403	58725.2	17156.1	17545.8	15588.9	18333.5	65981.3	51469	21691	37854	21272	15911	11482	high
473	hsa-miR-7977_1ss6AG	TTCCCGGCCAACGCACCA	up	29.5398	4.88459	0.108172	6.72387	198.622	165.419	98.6302	331.817	0	13.4477	204.5	239.5	385	0	3	middle
474	hsa-mir-7977-p5_1ss6AG	TTCCCGGCCAACGCACCA	up	29.5398	4.88459	0.108172	6.72387	198.622	165.419	98.6302	331.817	0	13.4477	204.5	239.5	385	0	3	middle
475	hsa-let-7d-5p	AGAGGTAGTAGGTTGCATAGTT	down	0.064455	-3.95556	0.108434	77346	4985.34	4883.51	4704.39	5368.11	89800.3	64891.7	6037.25	11423.5	6228.5	21654.8	14476.4	high
476	hsa-miR-215-5p_L-1R+2_1ss20AC	TGACCTATGAATTGACAGCCAA	down	0.0338156	-4.88617	0.109279	11989.6	405.437	314.256	322.453	579.603	9971.22	14008.1	388.5	783	672.5	2404.5	3125	high
477	hsa-miR-143-5p_R-1	GGTGCAGTGCTGCATCTCTGG	down	0.17372	-2.52516	0.109629	404.638	70.2939	88.9785	75.3626	46.5406	468.6	340.676	110	183	54	113	76	middle
478	PC-3p-39872_133	CCGGCGTCTCCTCGTGGGG	up	inf	inf	0.109749	0	15.5635	11.3245	8.64816	26.7177	0	0	14	21	31	0	0	middle
479	ppy-miR-1976_L+1R+1	CCTCCTGCCCTCCTTGCTGTAGT	up	inf	inf	0.109895	0	9.81389	5.66227	16.8845	6.8949	0	0	7	41	8	0	0	middle
480	hsa-miR-185-5p	TGGAGAGAAAGGCAGTTCCTGA	down	0.00997413	-6.64759	0.110061	46810.5	466.894	374.519	424.584	601.58	54905	38716.1	463	1031	698	13240	8637	high
481	eca-mir-8986b-p5_1ss1CG	GCCGAGACTAGAGTCACATCCTGA	up	inf	inf	0.110625	0	128.028	40.4448	144.548	199.09	0	0	50	351	231	0	0	middle
482	PC-5p-18293_377	GGCGGACTGTCCCCAGTG	up	inf	inf	0.110931	0	32.533	23.458	18.12	56.0211	0	0	29	44	65	0	0	middle
483	oan-miR-92b	TATTGCACTTGTCCCAGCCTGT	up	inf	inf	0.111113	0	7.95474	13.7512	4.94181	5.17118	0	0	17	12	6	0	0	middle
484	hsa-let-7i-5p	TGAGGTAGTAGTTTGTGCTGTT	down	0.113422	-3.14023	0.112512	26479.5	3003.35	2772.49	3262.42	2975.15	30685	22274	3427.5	7922	3452	7399.5	4969	high
485	hsa-mir-548p-p5	CAAAAACTGCAGTTACTTTTG	up	inf	inf	0.11261	0	2.80079	2.42669	1.23545	4.74025	0	0	3	3	5.5	0	0	low
486	PC-5p-11344_593	CTCGCTGGCCCTTGAAAAT	up	inf	inf	0.113257	0	107.319	73.6095	62.1844	186.162	0	0	91	151	216	0	0	middle
487	hsa-mir-3648-2-p3	GTCGGCCGCGCTCGAGGGGTCCCC	up	inf	inf	0.113309	0	15.4018	6.47117	25.9445	13.7898	0	0	8	63	16	0	0	middle
488	PC-3p-8130_791	TCTTTGTGAAGGGCAGGGC	up	inf	inf	0.113791	0	170.718	148.028	74.5389	289.586	0	0	183	181	336	0	0	middle
489	bta-miR-2478_L-2	ATCCCACTTCTGACACCA	up	inf	inf	0.114503	0	621.604	353.892	430.143	1080.78	0	0	437.5	1044.5	1254	0	0	middle
490	bta-mir-2904-1-p5_1ss2CT	CTGTCCCCGCCGGCGGGC	up	inf	inf	0.114703	0	25.643	21.0313	11.9427	43.955	0	0	26	29	51	0	0	middle
491	hsa-miR-376a-3p_1ss6AG	ATCATGGAGGAAAATCCACGT	down	0.589538	-0.762344	0.115099	49.3678	29.1042	29.9291	26.3563	31.0271	53.9097	44.8258	37	64	36	13	10	middle
492	PC-3p-76687_30	AGGGCGCGCGGGTCGGGG	down	0.051204	-4.2876	0.115202	44.8852	2.2983	0	0	6.8949	53.9097	35.8607	0	0	8	13	8	middle
493	hsa-miR-663b	GGTGGCCCGGCCGTGCCTGAGG	up	inf	inf	0.115206	0	35.0208	9.70675	53.1244	42.2313	0	0	12	129	49	0	0	middle
494	hsa-miR-499a-5p	TTAAGACTTGCAGTGATGTTT	down	0.145735	-2.77858	0.117594	602.77	87.845	79.2718	68.7735	115.49	501.775	703.765	98	167	134	121	157	middle
495	PC-3p-43270_115	CTTCGTCCTGGGAAACGG	up	inf	inf	0.118621	0	14.9693	14.5601	5.35362	24.994	0	0	18	13	29	0	0	middle
496	hsa-miR-144-3p_R-1	TACAGTATAGATGATGTAC	up	24.6076	4.62103	0.119618	17.9303	441.223	317.087	242.972	763.61	0	35.8607	392	590	886	0	8	middle
497	hsa-mir-1273a-p5_1	ACTGCACTCCAGCCTGGGC	up	inf	inf	0.119707	0	6.37026	9.70675	1.64727	7.75676	0	0	12	4	9	0	0	middle
498	hsa-mir-1273a-p5_2	CACTGCACTCCAGCCTGG	up	inf	inf	0.119707	0	6.37026	9.70675	1.64727	7.75676	0	0	12	4	9	0	0	middle
499	hsa-mir-1273a-p3_3	CCACTGCACTCCAGCCTGGG	up	inf	inf	0.119707	0	6.37026	9.70675	1.64727	7.75676	0	0	12	4	9	0	0	middle
500	hsa-mir-1273a-p3_1	ACTGCACTCCAGCCTGGGC	up	inf	inf	0.119707	0	6.37026	9.70675	1.64727	7.75676	0	0	12	4	9	0	0	middle
501	hsa-mir-1273a-p5_3	CACTGCACTCCAGCCTGGGC	up	inf	inf	0.119707	0	6.37026	9.70675	1.64727	7.75676	0	0	12	4	9	0	0	middle
502	hsa-mir-1273a-p3_2	CACTGCACTCCAGCCTGGGC	up	inf	inf	0.119707	0	6.37026	9.70675	1.64727	7.75676	0	0	12	4	9	0	0	middle
503	hsa-mir-1273a-p5_4	CCACTGCACTCCAGCCTGGGC	up	inf	inf	0.119707	0	6.37026	9.70675	1.64727	7.75676	0	0	12	4	9	0	0	middle
504	hsa-mir-7641-2-p5_1	CGGAAGCTAAGCAGGGTCGGG	up	inf	inf	0.120366	0	85.0041	54.6005	50.4476	149.964	0	0	67.5	122.5	174	0	0	middle
505	hsa-mir-7641-2-p5_5	TCGGGCCTGGTTAGTACTT	up	inf	inf	0.120366	0	85.0041	54.6005	50.4476	149.964	0	0	67.5	122.5	174	0	0	middle
506	hsa-mir-7641-2-p5_4	TCGGGCCTGGTTAGTACT	up	inf	inf	0.120366	0	85.0041	54.6005	50.4476	149.964	0	0	67.5	122.5	174	0	0	middle
507	hsa-miR-532-5p	CATGCCTTGAGTGTAGGACCGT	up	2.85177	1.51186	0.121206	78.2282	223.089	236.198	241.737	191.334	116.113	40.3432	292	587	222	28	9	middle
508	mml-miR-6134_R+4_1ss13AT	TGAGGTAGTAGGTTGTAGAGTTA	down	-inf	-inf	0.121748	83.3822	0	0	0	0	99.5256	67.2387	0	0	0	24	15	middle
509	hsa-miR-183-5p	TATGGCACTGGTAGAATTCACT	up	inf	inf	0.122737	0	21.4192	4.85337	29.239	30.1652	0	0	6	71	35	0	0	high
510	oan-miR-1386	CTCCTGGCTGGCTCGCCA	up	inf	inf	0.123431	0	196.912	137.512	104.602	348.623	0	0	170	254	404.5	0	0	middle
511	hsa-miR-660-3p_R+1	ACCTCCTGTGTGCATGGATTAC	up	inf	inf	0.124025	0	13.117	22.6491	11.5309	5.17118	0	0	28	28	6	0	0	middle
512	hsa-miR-483-3p_R-2	TCACTCCTCTCCTCCCGTC	up	inf	inf	0.124319	0	8.21163	14.5601	5.76544	4.30931	0	0	18	14	5	0	0	middle
513	ssc-mir-1285-p5_1ss6GA	GCCTGAGCAACATAGCGA	up	inf	inf	0.124931	0	4.84367	3.23558	2.67681	8.61863	0	0	4	6.5	10	0	0	middle
514	hsa-miR-125b-1-3p	ACGGGTTAGGCTCTTGGGAGCT	up	inf	inf	0.125013	0	22.4026	18.6046	39.1226	9.48049	0	0	23	95	11	0	0	middle
515	oan-miR-1386_L+1	ACTCCTGGCTGGCTCGCCA	up	inf	inf	0.125218	0	4.35539	2.42669	2.88272	7.75676	0	0	3	7	9	0	0	low
516	hsa-miR-3656_L+1R+1	CGGCGGGTGCGGGGGTGGG	down	-inf	-inf	0.125923	93.3544	0	0	0	0	74.6442	112.065	0	0	0	18	25	middle
517	hsa-miR-425-3p_L+1R-1	CATCGGGAATGTCGTGTCCGCC	up	2.12737	1.08907	0.126037	38.3292	81.5404	85.743	86.4816	72.3965	49.7628	26.8955	106	210	84	12	6	middle
518	hsa-let-7b-5p	TGAGGTAGTAGGTTGTGTGGTT	down	0.0173855	-5.84597	0.1262	2.46598e+06	42872.4	45828.8	50004.4	32784	2.95285e+06	1.97911e+06	56656	121424	38038.5	712062	441510	high
519	PC-5p-11822_573	CCGTGGGTGGTGGTGCATG	up	inf	inf	0.126411	0	103.682	78.4629	49.0063	183.577	0	0	97	119	213	0	0	middle
520	hsa-mir-7110-p3_1ss3TC_1	CTCTCTCTCTCTCTCTCTCC	up	inf	inf	0.127932	0	7.9842	7.28006	2.88272	13.7898	0	0	9	7	16	0	0	middle
521	hsa-mir-7110-p3_1ss3TC_2	CTCTCTCTCTCTCTCTCTCCC	up	inf	inf	0.127932	0	7.9842	7.28006	2.88272	13.7898	0	0	9	7	16	0	0	middle
522	hsa-mir-3196-p5_1ss2GT	GTCGGGGCGGCAGGGGCC	up	inf	inf	0.12805	0	8.2764	6.47117	3.70636	14.6517	0	0	8	9	17	0	0	middle
523	PC-3p-83920_23	TTAAAGGTTCGTTTGTAA	up	inf	inf	0.128385	0	6.31344	4.85337	2.88272	11.2042	0	0	6	7	13	0	0	middle
524	hsa-miR-1-3p	TGGAATGTAAAGAAGTATGTAT	down	0.0280796	-5.15433	0.129538	2314.36	64.9863	42.0626	71.4503	81.446	1849.52	2779.2	52	173.5	94.5	446	620	middle
525	hsa-miR-7-1-3p	CAACAAATCACAGTCTGCCATA	up	4.28906	2.10066	0.13309	12.4407	53.359	40.4448	59.3017	60.3304	24.8814	0	50	144	70	6	0	middle
526	PC-3p-68820_40	TAGAATGGGTTTGATAGGTG	down	-inf	-inf	0.133709	85.4556	0	0	0	0	103.673	67.2387	0	0	0	25	15	middle
527	hsa-miR-224-3p_L-1	AAATGGTGCCCTAGTGACTACA	up	inf	inf	0.134091	0	73.4253	126.997	70.0089	23.2703	0	0	157	170	27	0	0	middle
528	ggo-miR-345_1ss23GT	GCTGACTCCTAGTCCAGGGCTCT	up	1.28951	0.366824	0.135009	239.384	308.689	355.914	315.04	255.111	232.226	246.542	440	765	296	56	55	middle
529	hsa-mir-7641-1-p5_1	GCCTGGTTAGTACTTGGA	up	inf	inf	0.13545	0	18.1775	13.7512	8.03044	32.7508	0	0	17	19.5	38	0	0	middle
530	hsa-mir-7641-1-p5_3	TGGTTAGTACTTGGATGG	up	inf	inf	0.13545	0	18.1775	13.7512	8.03044	32.7508	0	0	17	19.5	38	0	0	middle
531	PC-3p-22922_293	CCGGGGTCGGCCCACGGC	up	inf	inf	0.135549	0	58.3897	44.4893	25.5327	105.147	0	0	55	62	122	0	0	middle
532	mmu-mir-8112-p3_1ss13CT	CGCCTCCTCCCCTCCTCCC	up	inf	inf	0.137779	0	4.98486	3.64003	2.265	9.04956	0	0	4.5	5.5	10.5	0	0	middle
533	hsa-miR-7641_L+3R+2_1ss4TC	CGTCTGATCTCGGAAGCTAAGCAG	up	27.6802	4.79078	0.13836	91.8929	2543.62	1423.66	1614.32	4592.87	0	183.786	1760	3920	5329	0	41	middle
534	hsa-miR-140-3p_R+2	TACCACAGGGTAGAACCACGGAC	down	0.00882887	-6.82356	0.138608	229127	2022.93	1862.08	2479.55	1727.17	279373	178882	2302	6021	2004	67369	39906	high
535	PC-3p-26240_249	CTCGCCGGCCGAGGTGGGA	up	inf	inf	0.139052	0	18.7819	16.9868	6.17726	33.1817	0	0	21	15	38.5	0	0	middle
536	hsa-miR-139-3p	TGGAGACGCGGCCCTGTTGGAGT	down	0.0663218	-3.91437	0.143124	2392.59	158.681	103.539	172.551	199.952	2906.98	1878.2	128	419	232	701	419	middle
537	cgr-miR-1260_1ss18AG	ATCCCACCGCTGCCACCG	up	1.55341	0.635442	0.143654	211.422	328.426	429.524	281.683	274.072	203.198	219.647	531	684	318	49	49	middle
538	mmu-miR-3968_L-1_1ss14AT	GAATCCCACTCCTGACACCA	up	inf	inf	0.143981	0	7.79203	6.06672	3.08863	14.2207	0	0	7.5	7.5	16.5	0	0	middle
539	hsa-miR-151a-3p	CTAGACTGAAGCTCCTTGAGG	up	1.71176	0.775483	0.144661	657.248	1125.05	843.678	998.657	1532.82	734.001	580.494	1043	2425	1778.5	177	129.5	middle
540	hsa-mir-7641-1-p3_1ss7TC	TCTCGTCTGATCTCGGAAG	up	inf	inf	0.146444	0	14.0457	10.5156	5.76544	25.8559	0	0	13	14	30	0	0	middle
541	hsa-miR-664b-3p	TTCATTTGCCTCCCAGCCTACA	up	4.15401	2.05451	0.147642	13.4477	55.8621	50.9604	68.3617	48.2643	0	26.8955	63	166	56	0	6	middle
542	bta-mir-2887-2-p5_1ss15AT	GGTCCGGTGCGGAGTGCCC	up	inf	inf	0.147667	0	14.0504	22.6491	2.265	17.2373	0	0	28	5.5	20	0	0	middle
543	hsa-miR-760_R+2	CGGCTCTGGGTCTGTGGGGAGT	down	-inf	-inf	0.148179	32.6123	0	0	0	0	24.8814	40.3432	0	0	0	6	9	middle
544	hsa-miR-15a-5p_R-1	TAGCAGCACATAATGGTTTGT	down	0.781146	-0.356336	0.148777	1168.96	913.128	1121.13	721.916	896.337	1132.1	1205.81	1386	1753	1040	273	269	middle
545	ssc-mir-1285-p5_1ss12TC	AATAGCCACTGCACTCCAGC	up	inf	inf	0.149976	0	68.4973	41.6581	35.4163	128.418	0	0	51.5	86	149	0	0	middle
546	hsa-mir-4419a-p3	CTACTCGGGAGGCTGAGG	up	inf	inf	0.152616	0	39.3432	19.8179	24.0913	74.1202	0	0	24.5	58.5	86	0	0	middle
547	hsa-mir-4419a-p5	CTACTCGGGAGGCTGAGG	up	inf	inf	0.152616	0	39.3432	19.8179	24.0913	74.1202	0	0	24.5	58.5	86	0	0	middle
548	hsa-miR-4508_L+1R+1	AGCGGGGCTGGGCGCGCGC	up	inf	inf	0.152994	0	9.41918	6.47117	4.11817	17.6682	0	0	8	10	20.5	0	0	middle
549	hsa-miR-24-3p_R+1	TGGCTCAGTTCAGCAGGAACAGT	down	0.69479	-0.525352	0.153397	9288.55	6453.59	6285.93	6463.06	6611.78	8567.5	10009.6	7771	15694	7671.5	2066	2233	middle
550	hsa-miR-155-5p	TTAATGCTAATCGTGATAGGGGT	up	41.343	5.36957	0.153642	13.4477	555.97	293.629	1039.01	335.265	0	26.8955	363	2523	389	0	6	middle
551	ptr-miR-320d_R+4	AAAAGCTGGGTTGAGAGGGCAA	down	0.0194691	-5.68267	0.154425	2104.09	40.9648	43.6804	43.4467	35.7673	2614.62	1593.56	54	105.5	41.5	630.5	355.5	middle
552	ggo-miR-320b_1ss2GA	AAAAGCTGGGTTGAGAGGGCAA	down	0.0194691	-5.68267	0.154425	2104.09	40.9648	43.6804	43.4467	35.7673	2614.62	1593.56	54	105.5	41.5	630.5	355.5	middle
553	hsa-mir-1285-1-p5	CTGGTCTCAAACTCCTGG	up	inf	inf	0.155211	0	5.83147	10.9201	2.265	4.30931	0	0	13.5	5.5	5	0	0	middle
554	hsa-mir-3195-p3_1ss3CG	CGGCGCGCCGGGCCCGGG	up	inf	inf	0.156198	0	13.1628	6.87561	7.61862	24.994	0	0	8.5	18.5	29	0	0	middle
555	PC-3p-72060_35	CGCCCCTTGCCTCTCGGCG	up	inf	inf	0.157156	0	10.4169	5.66227	5.76544	19.8228	0	0	7	14	23	0	0	middle
556	hsa-miR-200b-5p	CATCTTACTGGGCAGCATTGGA	up	1.71656	0.779523	0.157185	36.2557	62.2352	76.0362	66.7144	43.955	45.6159	26.8955	94	162	51	11	6	middle
557	hsa-miR-23a-3p_R+1	ATCACATTGCCAGGGATTTCCA	down	0.408501	-1.29159	0.157649	18456.3	7539.41	8126.17	10392.6	4099.45	14748.5	22164.1	10046	25236	4756.5	3556.5	4944.5	high
558	hsa-miR-483-5p_L-1R+1_1ss4AG	AGGCGGGAGGAAAGAAGGGAGT	down	-inf	-inf	0.157653	47.9954	0	0	0	0	60.1301	35.8607	0	0	0	14.5	8	middle
559	hsa-miR-940_R+1	AAGGCAGGGCCCCCGCTCCCCT	down	-inf	-inf	0.158438	50.0391	0	0	0	0	37.3221	62.7562	0	0	0	9	14	middle
560	hsa-miR-122-3p_R-1	AACGCCATTATCACACTAAAT	up	1.73342	0.793621	0.158467	3879.86	6725.43	6400.79	6027.36	7748.15	4868.46	2891.27	7913	14636	8990	1174	645	middle
561	ssc-mir-1285-p3_1ss14TC	TGAATAGCCACTGCACTCC	up	inf	inf	0.159447	0	125.881	41.2537	101.101	235.289	0	0	51	245.5	273	0	0	middle
562	hsa-miR-589-5p_R-1	TGAGAACCACGTCTGCTCTGA	up	3.92872	1.97406	0.159715	20.7345	81.4601	80.0807	99.6598	64.6397	41.469	0	99	242	75	10	0	middle
563	PC-5p-72610_34	TGGTGTAGTATTTTGTATATTT	down	-inf	-inf	0.160845	72.5114	0	0	0	0	91.2318	53.791	0	0	0	22	12	middle
564	hsa-mir-7641-1-p3_1ss18AG	TTAGTACTTGGATGGGAGA	up	inf	inf	0.161026	0	239.867	148.028	112.632	458.942	0	0	183	273.5	532.5	0	0	middle
565	mmu-let-7k-p5_2ss16TG18TG	TGAGGTAGGAGGTTGGGGG	down	-inf	-inf	0.16127	19.5842	0	0	0	0	14.5142	24.6542	0	0	0	3.5	5.5	middle
566	mmu-let-7k-p3_2ss16TG18TG	TGAGGTAGGAGGTTGGGGG	down	-inf	-inf	0.16127	19.5842	0	0	0	0	14.5142	24.6542	0	0	0	3.5	5.5	middle
567	hsa-miR-16-5p	TAGCAGCACGTAAATATTGGCG	up	1.57758	0.657711	0.162408	4108.21	6481.01	6823.44	5245.93	7373.67	3213.85	5002.56	8435.5	12738.5	8555.5	775	1116	high
568	PC-3p-9804_675	GTAAGGGAAAGTTGAAAAGA	up	inf	inf	0.162524	0	86.1478	50.9604	42.0054	165.478	0	0	63	102	192	0	0	middle
569	ggo-miR-1271	CTTGGCACCTAGCAAGCACTCA	up	4.22772	2.07988	0.163083	14.5142	61.3618	54.196	70.4208	59.4685	29.0283	0	67	171	69	7	0	middle
570	rno-miR-122-5p_L+3	ATCTGGAGTGTGACAATGGTGTTTG	down	0.150387	-2.73324	0.164855	265.213	39.8848	35.5914	27.1799	56.8829	203.198	327.229	44	66	66	49	73	middle
571	hsa-miR-378c_R-5	ACTGGACTTGGAGTCAGAAG	up	1.36958	0.453737	0.164881	1033.57	1415.56	1759.35	1336.76	1150.59	933.053	1134.09	2175	3246	1335	225	253	middle
572	hsa-miR-204-3p	GCTGGGAAGGCAAAGGGACGT	down	-inf	-inf	0.165695	409.348	0	0	0	0	518.363	300.333	0	0	0	125	67	middle
573	hsa-miR-1268a_L+1R+4	GCGGGCGTGGTGGTGGGGGTGGG	down	-inf	-inf	0.166263	84.8927	0	0	0	0	62.2035	107.582	0	0	0	15	24	middle
574	hsa-miR-150-5p	TCTCCCAACCCTTGTACCAGTG	up	35.4738	5.14868	0.166397	140.817	4995.3	3547.82	9454.09	1984.01	120.26	161.373	4386	22957	2302	29	36	high
575	PC-5p-5449_1102	CTAGAGGAAGTAAAAGTC	up	inf	inf	0.167187	0	135.11	67.1384	76.1862	262.006	0	0	83	185	304	0	0	middle
576	mmu-mir-6236-p5_1	AATCAACTAGCCCTGAAA	up	inf	inf	0.168177	0	44.5466	28.7158	18.7377	86.1863	0	0	35.5	45.5	100	0	0	middle
577	mmu-mir-6236-p5_4	CAACTAGCCCTGAAAATG	up	inf	inf	0.168177	0	44.5466	28.7158	18.7377	86.1863	0	0	35.5	45.5	100	0	0	middle
578	mmu-mir-6236-p5_3	ATCAACTAGCCCTGAAAAT	up	inf	inf	0.168177	0	44.5466	28.7158	18.7377	86.1863	0	0	35.5	45.5	100	0	0	middle
579	mmu-mir-6236-p5_2	ACTAGCCCTGAAAATGGA	up	inf	inf	0.168177	0	44.5466	28.7158	18.7377	86.1863	0	0	35.5	45.5	100	0	0	middle
580	hsa-miR-7641_1ss1TC	CTGATCTCGGAAGCTAAGC	up	13.2691	3.73	0.171787	40.3432	535.321	306.572	284.978	1014.41	0	80.6865	379	692	1177	0	18	middle
581	mmu-mir-6240-p3_1ss15GT	CCCAGTGCTCTGAATGTCA	up	inf	inf	0.172208	0	80.1203	39.2314	44.2704	156.859	0	0	48.5	107.5	182	0	0	middle
582	mmu-mir-6240-p5_1ss15GT	CCCAGTGCTCTGAATGTCA	up	inf	inf	0.172208	0	80.1203	39.2314	44.2704	156.859	0	0	48.5	107.5	182	0	0	middle
583	mmu-mir-6236-p3_1	AAATGGATGGCGCTGGAGC	up	inf	inf	0.172454	0	150.039	82.5074	73.7153	293.895	0	0	102	179	341	0	0	middle
584	mmu-mir-6236-p3_2	AACTAGCCCTGAAAATGGA	up	inf	inf	0.172454	0	150.039	82.5074	73.7153	293.895	0	0	102	179	341	0	0	middle
585	mmu-mir-6236-p3_7	GAAAATGGATGGCGCTGG	up	inf	inf	0.172454	0	150.039	82.5074	73.7153	293.895	0	0	102	179	341	0	0	middle
586	mmu-mir-6236-p3_4	CCCTGAAAATGGATGGCG	up	inf	inf	0.172454	0	150.039	82.5074	73.7153	293.895	0	0	102	179	341	0	0	middle
587	mmu-mir-6236-p3_3	CACCTGCCGAATCAACTAG	up	inf	inf	0.172454	0	150.039	82.5074	73.7153	293.895	0	0	102	179	341	0	0	middle
588	mmu-mir-6236-p3_5	CCTGAAAATGGATGGCGC	up	inf	inf	0.172454	0	150.039	82.5074	73.7153	293.895	0	0	102	179	341	0	0	middle
589	mmu-mir-6236-p3_6	CTAGCCCTGAAAATGGATG	up	inf	inf	0.172454	0	150.039	82.5074	73.7153	293.895	0	0	102	179	341	0	0	middle
590	hsa-let-7e-5p	TGAGGTAGGAGGTTGTATAGTT	down	0.0144357	-6.11422	0.175191	150153	2167.56	2067.74	2324	2110.95	191938	108369	2556.25	5643.28	2449.28	46284.7	24175.5	high
591	hsa-miR-4662a-5p	TTAGCCAATTGTCCATCTTTAG	up	inf	inf	0.175227	0	16.6332	8.08896	9.05998	32.7508	0	0	10	22	38	0	0	middle
592	hsa-miR-320a	AAAAGCTGGGTTGAGAGGGCGA	down	0.0283018	-5.14296	0.175709	355456	10060.1	9914.3	10263.9	10002.1	453284	257629	12256.6	24923.3	11605.2	109307	57473.3	high
593	cgr-miR-1285_L-2R-3	CACTCCAGCCTGGGCAACA	up	inf	inf	0.176272	0	4.15585	2.42669	1.85318	8.1877	0	0	3	4.5	9.5	0	0	low
594	eca-miR-342-3p_R+1	TCTCACACAGAAATCGCACCCGTC	down	0.267528	-1.90224	0.177157	8296.27	2219.48	2219.61	3049.51	1389.32	10213.8	6378.72	2744	7405	1612	2463	1423	middle
595	hsa-miR-4492_L+1	CGGGGCTGGGCGCGCGCC	up	inf	inf	0.177952	0	19.1659	10.5156	9.05998	37.922	0	0	13	22	44	0	0	middle
596	hsa-miR-1291_L+1R-2	GTGGCCCTGACTGAAGACCAGCA	down	0.00202957	-8.94461	0.178577	541.091	1.09818	0	3.29454	0	696.679	385.502	0	8	0	168	86	middle
597	bta-miR-150	TCTCCCAACCCTTGTACCAGTGT	up	inf	inf	0.179717	0	419.929	257.229	831.047	171.511	0	0	318	2018	199	0	0	middle
598	hsa-miR-340-5p_1ss22TA	TTATAAAGCAATGAGACTGATA	down	0.168933	-2.56548	0.180665	553.457	93.4972	82.5074	102.748	95.2358	418.837	688.076	102	249.5	110.5	101	153.5	middle
599	cfa-miR-340_1ss22TA	TTATAAAGCAATGAGACTGATA	down	0.168933	-2.56548	0.180665	553.457	93.4972	82.5074	102.748	95.2358	418.837	688.076	102	249.5	110.5	101	153.5	middle
600	hsa-miR-5588-5p	ACTGGCATTAGTGGGACTTTT	down	0.0222104	-5.49262	0.180741	139.414	3.09645	0	4.11817	5.17118	99.5256	179.303	0	10	6	24	40	middle
601	hsa-miR-675-5p_R+1	TGGTGCGGAGAGGGCCCACAGTGT	down	0.149676	-2.74008	0.181361	195.842	29.3129	44.4893	20.179	23.2703	145.142	246.542	55	49	27	35	55	middle
602	hsa-mir-5096-p5_1ss11AG	GGCTGGTCTCGAACTCCT	up	inf	inf	0.183518	0	5.42555	8.08896	0	8.1877	0	0	10	0	9.5	0	0	middle
603	hsa-mir-5096-p3_1ss11AG	GGCTGGTCTCGAACTCCT	up	inf	inf	0.183518	0	5.42555	8.08896	0	8.1877	0	0	10	0	9.5	0	0	middle
604	hsa-miR-487a-3p	AATCATACAGGGACATCCAGTT	up	inf	inf	0.183537	0	4.35341	6.47117	6.58908	0	0	0	8	16	0	0	0	middle
605	hsa-miR-184_R-1	TGGACGGAGAACTGATAAGGG	up	inf	inf	0.18356	0	4.0701	0	6.17726	6.03304	0	0	0	15	7	0	0	middle
606	hsa-miR-337-3p_L-1	TCCTATATGATGCCTTTCTTC	up	inf	inf	0.183713	0	3.93283	0	5.76544	6.03304	0	0	0	14	7	0	0	middle
607	hsa-miR-323b-3p_R-1	CCCAATACACGGTCGACCTCT	up	inf	inf	0.183724	0	4.21614	6.47117	6.17726	0	0	0	8	15	0	0	0	middle
608	cfa-miR-708	AAGGAGCTTACAATCTAGCTGGG	up	inf	inf	0.183821	0	7.21157	10.5156	11.1191	0	0	0	13	27	0	0	0	middle
609	PC-5p-84208_23	GCGGGCCCGGGTGGAGCCG	up	inf	inf	0.183913	0	1.94922	2.83114	0	3.01652	0	0	3.5	0	3.5	0	0	low
610	hsa-miR-6815-5p	TAGGTGGCGCCGGAGGAGTCATT	up	inf	inf	0.183988	0	9.38337	14.5601	13.59	0	0	0	18	33	0	0	0	middle
611	hsa-miR-7977_R+3_1ss6AG	TTCCCGGCCAACGCACCAAAA	up	inf	inf	0.183988	0	1.56389	2.42669	2.265	0	0	0	3	5.5	0	0	0	middle
612	hsa-mir-2110-p3_1ss22CT	CACCGCGGTCTTTTCCTCCCAT	up	inf	inf	0.184191	0	11.723	5.66227	23.4736	6.03304	0	0	7	57	7	0	0	middle
613	cgr-miR-1285_R-2	TGCACTCCAGCCTGGGCAACAT	up	inf	inf	0.184572	0	2.45961	0	3.50045	3.87838	0	0	0	8.5	4.5	0	0	low
614	hsa-miR-191-3p_R-1	GCTGCGCTTGGATTTCGTCCC	up	inf	inf	0.184706	0	3.64554	0	5.76544	5.17118	0	0	0	14	6	0	0	middle
615	hsa-miR-200a-5p	CATCTTACCGGACAGTGCTGGA	up	inf	inf	0.184858	0	4.07887	6.47117	5.76544	0	0	0	8	14	0	0	0	middle
616	bta-miR-2478_L+1	CGTATCCCACTTCTGACACCA	down	0.0555016	-4.17133	0.185122	20.7048	1.14915	0	0	3.44745	14.5142	26.8955	0	0	4	3.5	6	middle
617	hsa-miR-375	TTTGTTCGTTCGGCTCGCGTGA	down	0.317358	-1.65581	0.185184	18795.8	5965.01	5144.58	8652.28	4098.16	14389.7	23201.8	6360	21010	4755	3470	5176	high
618	hsa-miR-99a-3p_R+1	CAAGCTCGCTTCTATGGGTCTGT	down	0.786376	-0.346709	0.185953	190.184	149.556	182.81	130.546	135.312	174.17	206.199	226	317	157	42	46	middle
619	hsa-miR-1287-5p	TGCTGGATCAGTGGTTCGAGTC	up	inf	inf	0.186693	0	6.30469	0	10.2954	8.61863	0	0	0	25	10	0	0	middle
620	bta-miR-2404_R-2	TTGCACTGCATGGTATCT	up	inf	inf	0.187162	0	9.70754	0	13.1782	15.9445	0	0	0	32	18.5	0	0	middle
621	hsa-miR-181d-5p_R+1	AACATTCATTGTTGTCGGTGGGTT	down	0.0532381	-4.2314	0.187301	550.299	29.2969	16.9868	47.6335	23.2703	709.12	391.479	21	115.667	27	171	87.3333	middle
622	PC-3p-81186_25	AGCGTCTACGGCCATACCACCCTG	up	inf	inf	0.187409	0	4.18572	5.66227	0	6.8949	0	0	7	0	8	0	0	low
623	hsa-miR-29b-1-5p	GCTGGTTTCATATGGTGGTTTAGA	up	inf	inf	0.187768	0	4.48192	0	7.41271	6.03304	0	0	0	18	7	0	0	middle
624	hsa-miR-877-3p_R+1	TCCTCTTCTCCCTCCTCCCAGT	up	inf	inf	0.188028	0	4.22105	5.66227	7.00089	0	0	0	7	17	0	0	0	middle
625	hsa-miR-4326_R+3	TGTTCCTCTGTCTCCCAGACTCT	up	inf	inf	0.188028	0	4.22105	5.66227	7.00089	0	0	0	7	17	0	0	0	middle
626	hsa-miR-19b-1-5p	AGTTTTGCAGGTTTGCATCCAGC	up	inf	inf	0.188699	0	4.64467	0	6.17726	7.75676	0	0	0	15	9	0	0	middle
627	hsa-miR-654-5p	TGGTGGGCCGCAGAACATGTGC	up	inf	inf	0.188699	0	3.87056	0	5.14772	6.46397	0	0	0	12.5	7.5	0	0	middle
628	ggo-miR-654	TGGTGGGCCGCAGAACATGTGC	up	inf	inf	0.188699	0	3.87056	0	5.14772	6.46397	0	0	0	12.5	7.5	0	0	middle
629	PC-3p-66004_44	CCCGTTCCTCCCGACCCCT	up	inf	inf	0.188699	0	3.09645	0	4.11817	5.17118	0	0	0	10	6	0	0	low
630	hsa-miR-3909_R-2	TGTCCTCTAGGGCCTGCAGT	up	inf	inf	0.189321	0	3.67688	4.85337	6.17726	0	0	0	6	15	0	0	0	middle
631	hsa-miR-127-5p_R+1	CTGAAGCTCAGAGGGCTCTGATT	up	inf	inf	0.190737	0	3.80432	6.47117	4.94181	0	0	0	8	12	0	0	0	middle
632	hsa-miR-616-5p	ACTCAAAACCCTTCAGTGACTT	up	inf	inf	0.190737	0	2.85324	4.85337	3.70636	0	0	0	6	9	0	0	0	low
633	hsa-miR-1277-5p_L-3R+1	TATATATATATATGTACGTATG	up	inf	inf	0.190737	0	1.42662	2.42669	1.85318	0	0	0	3	4.5	0	0	0	low
634	hsa-miR-1343-3p	CTCCTGGGGCCCGCACTCTCGC	up	inf	inf	0.192154	0	6.11339	10.5156	7.82453	0	0	0	13	19	0	0	0	middle
635	PC-3p-35808_160	AAAAGCTGGGTTGAGAGGAA	up	inf	inf	0.193118	0	7.47138	12.9423	9.4718	0	0	0	16	23	0	0	0	middle
636	hsa-miR-1295b-3p	AATAGGCCACGGATCTGGGCAA	up	inf	inf	0.194396	0	2.95918	0	3.70636	5.17118	0	0	0	9	6	0	0	middle
637	hsa-miR-4286_R+1_1ss9CT	ACCCCACTTCTGGTACCA	up	inf	inf	0.194396	0	1.47959	0	1.85318	2.58559	0	0	0	4.5	3	0	0	low
638	PC-3p-66344_44	TCCCCAACCCCTGCCCGCAGT	up	inf	inf	0.194396	0	2.95918	0	3.70636	5.17118	0	0	0	9	6	0	0	middle
639	hsa-miR-21-3p_R+1	CAACACCAGTCGATGGGCTGTC	up	3.61094	1.85238	0.195034	20.1716	72.8386	61.4761	88.9525	68.0872	0	40.3432	76	216	79	0	9	middle
640	PC-5p-27896_230	CACCCCCCTCGCGGCCCTC	up	inf	inf	0.1954	0	61.2225	33.1647	25.5327	124.97	0	0	41	62	145	0	0	middle
641	hsa-miR-5590-3p	AATAAAGTTCATGTATGGCAA	up	inf	inf	0.195559	0	3.91609	4.85337	0	6.8949	0	0	6	0	8	0	0	low
642	hsa-miR-31-5p	AGGCAAGATGCTGGCATAGCT	up	inf	inf	0.195785	0	26.1598	32.3558	46.1235	0	0	0	40	112	0	0	0	middle
643	hsa-miR-340-5p_L-1	TATAAAGCAATGAGACTGATT	up	inf	inf	0.196157	0	2.09731	0	3.70636	2.58559	0	0	0	9	3	0	0	low
644	hsa-miR-485-3p	GTCATACACGGCTCTCCTCTCT	down	0.12868	-2.95814	0.196603	304.728	39.2123	32.3558	47.359	37.922	389.809	219.647	40	115	44	94	49	middle
645	bta-miR-2478_1ss2TA	GAATCCCACTTCTGACACCA	up	inf	inf	0.196652	0	22.3005	10.5156	10.7072	45.6787	0	0	13	26	53	0	0	middle
646	hsa-miR-30c-2-3p	CTGGGAGAAGGCTGTTTACTCT	down	0.169027	-2.56468	0.196895	398.477	67.3533	95.4497	79.8926	26.7177	510.069	286.885	118	194	31	123	64	middle
647	bta-mir-2887-2-p5_1ss16AT	GGGTCCGGTGCGGAGTGC	up	inf	inf	0.19703	0	7.1905	4.44893	2.4709	14.6517	0	0	5.5	6	17	0	0	middle
648	PC-5p-33630_176	AAAGGCTGGGGTGAGAGGGCGA	down	-inf	-inf	0.19755	455.299	0	0	0	0	601.301	309.298	0	0	0	145	69	middle
649	hsa-miR-374b-5p_R-3	ATATAATACAACCTGCTAA	up	inf	inf	0.198048	0	2.71597	4.85337	3.29454	0	0	0	6	8	0	0	0	middle
650	hsa-miR-505-5p_R+1	GGGAGCCAGGAAGTATTGATGTT	down	0.418966	-1.25509	0.198051	293.175	122.83	112.437	156.079	99.9761	232.226	354.124	139	379	116	56	79	middle
651	cgr-miR-1285_L-2R-2	CACTCCAGCCTGGGCAACAT	up	inf	inf	0.200376	0	6.06783	3.23558	2.4709	12.497	0	0	4	6	14.5	0	0	middle
652	hsa-miR-346	TGTCTGCCCGCATGCCTGCCTCT	up	inf	inf	0.200736	0	3.12288	5.66227	3.70636	0	0	0	7	9	0	0	0	middle
653	hsa-miR-190a-5p_R+1	TGATATGTTTGATATATTAGGTT	up	inf	inf	0.201054	0	13.8321	0	25.1209	16.3754	0	0	0	61	19	0	0	middle
654	hsa-miR-383-5p	AGATCAGAAGGTGATTGTGGCT	down	0.0306188	-5.02944	0.202635	270.21	8.2735	6.47117	13.1782	5.17118	356.633	183.786	8	32	6	86	41	middle
655	cgr-miR-1285_L-2	CACTCCAGCCTGGGCAACATAG	up	inf	inf	0.202854	0	1.41095	0	1.64727	2.58559	0	0	0	4	3	0	0	middle
656	PC-5p-61776_52	ATCACATTGCCAGGGAAAAA	up	inf	inf	0.202944	0	3.52978	6.47117	4.11817	0	0	0	8	10	0	0	0	low
657	hsa-miR-1303_L+2R-1	ATTTTAGAGACGGGGTCTTGCTC	up	inf	inf	0.204131	0	7.47932	0	8.64816	13.7898	0	0	0	21	16	0	0	middle
658	hsa-let-7c-3p	CTGTACAACCTTCTAGCTTTCC	up	inf	inf	0.204706	0	13.277	5.66227	6.58908	27.5796	0	0	7	16	32	0	0	middle
659	hsa-miR-491-5p_R+1	AGTGGGGAACCCTTCCATGAGGA	up	inf	inf	0.205305	0	9.77473	0	18.12	11.2042	0	0	0	44	13	0	0	middle
660	hsa-miR-1255a_R-2	AGGATGAGCAAAGAAAGTAGA	down	-inf	-inf	0.205394	20.2013	0	0	0	0	26.9549	13.4477	0	0	0	6.5	3	middle
661	hsa-miR-29a-3p	TAGCACCATCTGAAATCGGTTA	down	0.146356	-2.77245	0.20548	140905	20622.3	19292	17542.6	25032.4	181336	100475	23849.8	42598	29044.5	43728	22414.5	high
662	hsa-miR-378a-3p_L-1_1ss5GA	CTGAACTTGGAGTCAGAAGGC	down	-inf	-inf	0.205782	43.6509	0	0	0	0	29.0283	58.2736	0	0	0	7	13	middle
663	hsa-miR-411-3p_R-1	TATGTAACACGGTCCACTAAC	up	inf	inf	0.20585	0	3.24646	0	3.70636	6.03304	0	0	0	9	7	0	0	middle
664	oan-miR-23b-3p_R-3_1ss17TA	ATCACATTGCCAGGGAAAA	up	inf	inf	0.20585	0	1.62323	0	1.85318	3.01652	0	0	0	4.5	3.5	0	0	low
665	hsa-miR-378a-3p_L-3	GGACTTGGAGTCAGAAGGC	up	inf	inf	0.206323	0	2.17179	4.04448	2.4709	0	0	0	5	6	0	0	0	low
666	hsa-miR-337-5p_R-1	GAACGGCTTCATACAGGAGT	up	inf	inf	0.208771	0	5.1574	9.70675	5.76544	0	0	0	12	14	0	0	0	middle
667	hsa-miR-423-5p	TGAGGGGCAGAGAGCGAGACTTT	down	0.0237028	-5.3988	0.209226	135009	3200.1	3275.22	3280.12	3044.96	179959	90059.6	4049	7965	3533	43396	20091	high
668	mmu-mir-6240-p3_1ss16GT	GCCCAGTGCTCTGAATGTC	up	inf	inf	0.209366	0	182.82	98.6853	67.538	382.236	0	0	122	164	443.5	0	0	middle
669	hsa-miR-539-3p	ATCATACAAGGACAATTTCTTT	up	inf	inf	0.209656	0	5.9311	0	6.58908	11.2042	0	0	0	16	13	0	0	middle
670	hsa-let-7a-2-3p	CTGTACAGCCTCCTAGCTTTCC	up	inf	inf	0.209977	0	5.44282	0	10.2954	6.03304	0	0	0	25	7	0	0	middle
671	hsa-miR-26a-2-3p	CCTATTCTTGATTACTTGTTTC	up	inf	inf	0.210283	0	8.19117	0	9.05998	15.5135	0	0	0	22	18	0	0	middle
672	hsa-mir-4461-p3_1ss16TC	TAGTAGGGCTAGGCCCAC	up	inf	inf	0.210619	0	2.9856	5.66227	3.29454	0	0	0	7	8	0	0	0	middle
673	hsa-miR-5589-3p	TGCACATGGCAACCTAGCTCCCA	up	3.637	1.86275	0.212924	29.1368	105.971	110.01	116.544	91.3575	0	58.2736	136	283	106	0	13	middle
674	hsa-miR-455-3p_R+1	GCAGTCCATGGGCATATACACT	up	1.17105	0.227802	0.214005	2479.18	2903.24	3111.01	3127.75	2470.96	2318.12	2640.24	3846	7595	2867	559	589	middle
675	PC-3p-44786_107	ACTATAGTCTTCACATTGGTT	down	-inf	-inf	0.214043	227.398	0	0	0	0	306.871	147.925	0	0	0	74	33	middle
676	ssc-mir-4332-p5_1ss13CT	CCGGGGGTGGGGTCGGCGGGG	up	inf	inf	0.215859	0	4.9378	3.23558	1.23545	10.3424	0	0	4	3	12	0	0	middle
677	ssc-mir-4332-p3_1ss13CT	CCGGGGGTGGGGTCGGCGGGG	up	inf	inf	0.215859	0	4.9378	3.23558	1.23545	10.3424	0	0	4	3	12	0	0	middle
678	hsa-miR-885-3p_R-1	AGGCAGCGGGGTGTAGTGGAT	down	0.0288609	-5.11474	0.216526	4279.01	123.496	107.988	114.691	147.809	5749.68	2808.34	133.5	278.5	171.5	1386.5	626.5	middle
679	ggo-miR-885_R+1	AGGCAGCGGGGTGTAGTGGAT	down	0.0288609	-5.11474	0.216526	4279.01	123.496	107.988	114.691	147.809	5749.68	2808.34	133.5	278.5	171.5	1386.5	626.5	middle
680	hsa-miR-616-5p_R+1	ACTCAAAACCCTTCAGTGACTTC	up	inf	inf	0.21657	0	3.10919	0	3.29454	6.03304	0	0	0	8	7	0	0	middle
681	hsa-miR-3912-3p	TAACGCATAATATGGACATGT	up	inf	inf	0.21657	0	3.10919	0	3.29454	6.03304	0	0	0	8	7	0	0	low
682	PC-3p-37522_148	GCGGGGCTGGGCGCGCGCC	up	inf	inf	0.217416	0	12.7004	8.08896	3.29454	26.7177	0	0	10	8	31	0	0	middle
683	cgr-miR-1260_R+2	ATCCCACCGCTGCCACCAAG	up	inf	inf	0.21783	0	3.52732	6.87561	3.70636	0	0	0	8.5	9	0	0	0	middle
684	hsa-miR-744-3p_R-1	CTGTTGCCACTAACCTCAACC	up	inf	inf	0.218104	0	3.53375	0	3.70636	6.8949	0	0	0	9	8	0	0	middle
685	hsa-miR-199a-3p_R-1	ACAGTAGTCTGCACATTGGTT	down	0.135844	-2.87997	0.218635	58323.4	7922.91	5987.72	8673.42	9107.59	76424.6	40222.2	7402.33	21061.3	10567.3	18429.3	8973	high
686	ggo-miR-483_2ss8GT17AC	AAGACGGTAGGAAAGACGGGAG	down	-inf	-inf	0.218776	48.8642	0	0	0	0	66.3504	31.3781	0	0	0	16	7	middle
687	hsa-miR-483-5p	AAGACGGGAGGAAAGAAGGGAG	down	0.085798	-3.54291	0.220143	8748.76	750.626	764.407	642.847	844.625	11632.1	5865.46	945	1561	980	2805	1308.5	middle
688	hsa-miR-651-5p	TTTAGGATAAGCTTGACTTTTG	up	inf	inf	0.220762	0	9.1903	0	9.4718	18.0991	0	0	0	23	21	0	0	middle
689	cgr-miR-1285_L-3R-1	ACTCCAGCCTGGGCAACATA	up	inf	inf	0.222655	0	6.43504	2.42669	3.08863	13.7898	0	0	3	7.5	16	0	0	middle
690	hsa-miR-6715a-3p	CCAAACCAGTCGTGCCTGTGG	up	inf	inf	0.223466	0	16.3578	8.89785	35.0045	5.17118	0	0	11	85	6	0	0	middle
691	hsa-miR-378e_R-1	ACTGGACTTGGAGTCAGG	up	inf	inf	0.223549	0	3.25523	6.47117	3.29454	0	0	0	8	8	0	0	0	middle
692	hsa-miR-490-5p	CCATGGATCTCCAGGTGGGT	up	inf	inf	0.223549	0	2.44143	4.85337	2.4709	0	0	0	6	6	0	0	0	middle
693	hsa-miR-1226-3p	TCACCAGCCCTGTGTTCCCTAG	up	inf	inf	0.223549	0	2.84833	5.66227	2.88272	0	0	0	7	7	0	0	0	middle
694	oan-miR-1357_L+1R-1	GATTATGAGATCTGAGGGC	up	inf	inf	0.223549	0	1.22071	2.42669	1.23545	0	0	0	3	3	0	0	0	middle
695	hsa-miR-26b-5p_R+1	TTCAAGTAATTCAGGATAGGTT	down	0.833748	-0.262316	0.227811	30579.9	25496	24432.2	22351.4	29704.4	28229.3	32930.5	30204.3	54275	34465.3	6807.33	7346.33	high
696	PC-3p-86480_21	TGGAGTGTGACAGGTGTTT	down	-inf	-inf	0.228089	57.3259	0	0	0	0	78.7911	35.8607	0	0	0	19	8	middle
697	hsa-miR-330-3p	GCAAAGCACACGGCCTGCAGAGA	down	0.0792932	-3.65666	0.228175	1145.62	90.8399	64.7117	137.135	70.6727	1542.65	748.591	80	333	82	372	167	middle
698	mmu-miR-452-3p_1ss20GA	TCAGTCTCATCTGCAAAGAAGT	up	inf	inf	0.228367	0	8.81462	17.7957	8.64816	0	0	0	22	21	0	0	0	middle
699	hsa-miR-188-5p_R+1	CATCCCTTGCATGGTGGAGGGT	up	inf	inf	0.230149	0	2.54736	0	2.4709	5.17118	0	0	0	6	6	0	0	middle
700	hsa-miR-378a-3p_1ss9TC	ACTGGACTCGGAGTCAGAAGGC	up	inf	inf	0.230149	0	2.1228	0	2.05909	4.30931	0	0	0	5	5	0	0	low
701	hsa-miR-548ae-5p_R+1	AAAAGTAATTGTGGTTTTTGC	up	inf	inf	0.230149	0	1.27368	0	1.23545	2.58559	0	0	0	3	3	0	0	middle
702	hsa-miR-1285-3p_R-3	TCTGGGCAACAAAGTGAGA	up	inf	inf	0.230149	0	1.48596	0	1.44136	3.01652	0	0	0	3.5	3.5	0	0	middle
703	hsa-mir-1285-2-p5	TCTGGGCAACAAAGTGAGA	up	inf	inf	0.230149	0	1.48596	0	1.44136	3.01652	0	0	0	3.5	3.5	0	0	middle
704	ppy-mir-1268-p5_1ss12TC	TCCCAGCTACTCGGGAGGCTG	up	inf	inf	0.230149	0	1.27368	0	1.23545	2.58559	0	0	0	3	3	0	0	middle
705	ssc-miR-1285_L+1R-4	CCTGGGCAACATAGCGAGACC	up	inf	inf	0.230149	0	1.27368	0	1.23545	2.58559	0	0	0	3	3	0	0	low
706	bta-miR-2478_L+2	TCGTATCCCACTTCTGACACCA	up	inf	inf	0.230149	0	1.27368	0	1.23545	2.58559	0	0	0	3	3	0	0	low
707	PC-3p-73311_33	TCTAGAGGAAGGATCATTA	up	inf	inf	0.230149	0	2.54736	0	2.4709	5.17118	0	0	0	6	6	0	0	middle
708	hsa-miR-219a-5p_R+2	TGATTGTCCAAACGCAATTCTCG	up	inf	inf	0.230158	0	7.50577	7.28006	15.2372	0	0	0	9	37	0	0	0	middle
709	PC-5p-72441_34	TGCGGTATTATATTGTGTGTTT	down	-inf	-inf	0.230594	72.1757	0	0	0	0	99.5256	44.8258	0	0	0	24	10	middle
710	cgr-mir-1285-p5	TGCACTCCAGCCTGGGCAACA	up	inf	inf	0.234765	0	21.1696	5.66227	11.7368	46.1097	0	0	7	28.5	53.5	0	0	middle
711	cgr-miR-1285_R-3	TGCACTCCAGCCTGGGCAACA	up	inf	inf	0.234765	0	21.1696	5.66227	11.7368	46.1097	0	0	7	28.5	53.5	0	0	middle
712	hsa-miR-511-3p_R+2	AATGTGTAGCAAAAGACAGAAT	down	0.157764	-2.66416	0.235699	1416.5	223.472	216.784	170.081	283.553	1882.69	950.308	268	413	329	454	212	middle
713	hsa-mir-3960-p3_1ss16AT_2	CGGCGGCGGCGGCGGTGGC	up	inf	inf	0.236142	0	7.07334	3.23558	2.4709	15.5135	0	0	4	6	18	0	0	middle
714	hsa-mir-3960-p3_1ss16AT_3	CGGCGGCGGCGGCGGTGGCG	up	inf	inf	0.236142	0	7.07334	3.23558	2.4709	15.5135	0	0	4	6	18	0	0	middle
715	hsa-mir-3960-p5_1ss16AT	CGGCGGCGGCGGCGGTGG	up	inf	inf	0.236142	0	7.07334	3.23558	2.4709	15.5135	0	0	4	6	18	0	0	middle
716	hsa-mir-3960-p3_1ss16AT_1	CGGCGGCGGCGGCGGTGG	up	inf	inf	0.236142	0	7.07334	3.23558	2.4709	15.5135	0	0	4	6	18	0	0	middle
717	PC-3p-7649_830	CCCTGCCCTTTGTACACACC	up	inf	inf	0.236374	0	132.715	58.2405	48.5944	291.31	0	0	72	118	338	0	0	middle
718	hsa-miR-548av-3p_L+2	CAAAAACTGCAGTTACTTTTGC	up	inf	inf	0.236906	0	11.8984	2.42669	7.41271	25.8559	0	0	3	18	30	0	0	middle
719	ssc-mir-1285-p5_1ss18TC	CCTGTGAATAGCCACTGCACT	up	inf	inf	0.237071	0	6.65569	0	6.17726	13.7898	0	0	0	15	16	0	0	middle
720	mmu-mir-6240-p3_1ss17GT	TGCCCAGTGCTCTGAATGT	up	inf	inf	0.237321	0	4.36468	4.04448	0	9.04956	0	0	5	0	10.5	0	0	low
721	PC-5p-33558_177	GAAAGAAGACCCTGTTGAG	up	inf	inf	0.237448	0	17.2588	8.08896	5.76544	37.922	0	0	10	14	44	0	0	middle
722	ssc-mir-1285-p3_3	AGCGAGACCCCGTCTCTTT	up	inf	inf	0.24073	0	5.35253	4.85337	0	11.2042	0	0	6	0	13	0	0	middle
723	ssc-mir-1285-p3_4	GCTGATCAGTAGTGGGATC	up	inf	inf	0.24073	0	5.35253	4.85337	0	11.2042	0	0	6	0	13	0	0	middle
724	ssc-mir-1285-p3_2	AGCCTGGGCAACATAGCGAGACC	up	inf	inf	0.24073	0	5.35253	4.85337	0	11.2042	0	0	6	0	13	0	0	middle
725	hsa-miR-889-3p	TTAATATCGGACAACCATTGT	down	0.0989173	-3.33763	0.240778	161.443	15.9695	8.08896	14.8254	24.994	219.786	103.099	10	36	29	53	23	middle
726	cgr-miR-1285_L-2R-1	CACTCCAGCCTGGGCAACATA	up	inf	inf	0.241728	0	5.86829	3.23558	1.44136	12.9279	0	0	4	3.5	15	0	0	middle
727	hsa-miR-214-3p	ACAGCAGGCACAGACAGGCAGT	up	1.74512	0.803328	0.241954	3633.72	6341.28	8035.57	7140.91	3847.36	4914.08	2353.36	9934	17340	4464	1185	525	middle
728	hsa-miR-3664-3p	TCTCAGGAGTAAAGACAGAGTT	down	0.0110928	-6.49423	0.242407	74.2492	0.823635	0	2.4709	0	103.673	44.8258	0	6	0	25	10	middle
729	hsa-miR-27a-5p	AGGGCTTAGCTGCTTGTGAGCA	up	inf	inf	0.242891	0	7.36754	0	6.58908	15.5135	0	0	0	16	18	0	0	middle
730	PC-5p-39489_135	TCAGCCTTTGTGTTGCCCATT	up	inf	inf	0.244626	0	3.25921	0	2.88272	6.8949	0	0	0	7	8	0	0	middle
731	hsa-miR-23a-5p	GGGGTTCCTGGGGATGGGATTT	up	inf	inf	0.246904	0	2.83465	0	2.4709	6.03304	0	0	0	6	7	0	0	middle
732	hsa-miR-374b-3p_R-1	CTTAGCAGGTTGTATTATCAT	up	inf	inf	0.246904	0	2.83465	0	2.4709	6.03304	0	0	0	6	7	0	0	low
733	hsa-mir-619-p3_1ss5AG	CAAAGTGCTGGGATTACA	up	inf	inf	0.246904	0	1.41732	0	1.23545	3.01652	0	0	0	3	3.5	0	0	low
734	cgr-miR-1285_L-5R-1	TCCAGCCTGGGCAACATA	up	inf	inf	0.246904	0	1.41732	0	1.23545	3.01652	0	0	0	3	3.5	0	0	low
735	bta-miR-130a	CAGTGCAATGTTAAAAGGGCAT	down	0.166402	-2.58726	0.247387	4327.79	720.151	875.225	812.927	472.301	5818.1	2837.47	1082	1974	548	1403	633	middle
736	hsa-miR-532-3p	CCTCCCACACCCAAGGCTTGCA	down	0.279869	-1.83718	0.247931	976.405	273.265	305.763	298.568	215.466	684.239	1268.57	378	725	250	165	283	middle
737	hsa-miR-382-5p	GAAGTTGTTCGTGGTGGATTCG	down	0.0604274	-4.04865	0.248739	146.425	8.84807	6.47117	13.1782	6.8949	203.198	89.6517	8	32	8	49	20	middle
738	hsa-miR-874-5p	CGGCCCCACGCACCAGGGTAAGA	up	inf	inf	0.249032	0	8.46667	7.28006	18.12	0	0	0	9	44	0	0	0	middle
739	hsa-miR-3065-3p_R-1	TCAGCACCAGGATATTGTTGGA	up	inf	inf	0.24966	0	11.3347	9.70675	24.2972	0	0	0	12	59	0	0	0	middle
740	hsa-miR-451a_R-1	AAACCGTTACCATTACTGAGT	up	3.79444	1.92389	0.249886	4208.9	15970.4	8313.83	8847.89	30749.5	1501.18	6916.62	10278	21485	35678	362	1543	high
741	hsa-miR-486-5p	TCCTGTACTGAGCTGCCCCGAG	up	4.48146	2.16397	0.250581	655.327	2936.82	1070.17	1993.4	5746.9	476.894	833.76	1323	4840.5	6668	115	186	high
742	hsa-miR-2277-3p_R+1	TGACAGCGCCCTGCCTGGCTCG	up	inf	inf	0.251525	0	6.69196	5.66227	14.4136	0	0	0	7	35	0	0	0	middle
743	hsa-miR-625-5p	AGGGGGAAAGTTCTATAGTCC	up	inf	inf	0.251649	0	6.11644	0	13.1782	5.17118	0	0	0	32	6	0	0	middle
744	hsa-miR-592	TTGTGTCAATATGCGATGATGT	up	inf	inf	0.254683	0	2.98069	6.47117	2.4709	0	0	0	8	6	0	0	0	middle
745	hsa-mir-4419a-p5_1ss18GT	TACTCGGGAGGCTGAGGT	up	inf	inf	0.256561	0	2.76601	0	2.265	6.03304	0	0	0	5.5	7	0	0	low
746	bta-mir-2904-1-p3_1ss19TC	GTCCCCGCCGGCGGGCCGC	up	inf	inf	0.256565	0	7.90281	6.47117	0	17.2373	0	0	8	0	20	0	0	middle
747	hsa-miR-4521_R+4	GCTAAGGAAGTCCTGTGCTCAGTTTT	down	0.119369	-3.06649	0.257473	54.6896	6.52826	0	14.4136	5.17118	33.1752	76.2039	0	35	6	8	17	middle
748	cgr-miR-1285_L-1R-3_1ss15GA	GCACTCCAGCCTGAGCAACA	up	inf	inf	0.258621	0	56.5404	4.85337	38.5049	126.263	0	0	6	93.5	146.5	0	0	middle
749	mmu-mir-3960-p5_1ss13AT	CGGCGGCGGCGGTGGCGG	up	inf	inf	0.261722	0	2.34145	0	1.85318	5.17118	0	0	0	4.5	6	0	0	low
750	PC-5p-60569_55	CAGTAAGGTCAGCTAAATA	up	inf	inf	0.262339	0	3.65723	8.08896	2.88272	0	0	0	10	7	0	0	0	middle
751	bta-miR-132	TAACAGTCTACAGCCATGGTCG	down	0.0440555	-4.50453	0.264945	2788.92	122.867	173.913	141.253	53.4355	3968.58	1609.25	215	343	62	957	359	middle
752	hsa-miR-3653-3p_L+4	GCCTCTAAGAAGTTGACTGAAG	up	inf	inf	0.265124	0	8.51669	0	6.58908	18.961	0	0	0	16	22	0	0	middle
753	hsa-miR-1299	TTCTGGAATTCTGTGTGAGGGA	down	0.0862671	-3.53505	0.265551	69.9344	6.03304	0	0	18.0991	99.5256	40.3432	0	0	21	24	9	middle
754	hsa-miR-424-5p_R-1	CAGCAGCAATTCATGTTTTGA	down	0.372759	-1.42369	0.266579	5452.99	2032.65	1938.92	1984.55	2174.48	6979.23	3926.74	2397	4819	2523	1683	876	middle
755	hsa-miR-503-5p	TAGCAGCGGGAACAGTTCTGCAG	down	0.0352146	-4.82768	0.268288	1256.24	44.2381	59.0494	46.9472	26.7177	1799.75	712.731	73	114	31	434	159	middle
756	PC-3p-53972_72	ATTCCAACGTTCCCGTGG	up	inf	inf	0.270498	0	7.17718	16.1779	5.35362	0	0	0	20	13	0	0	0	middle
757	hsa-miR-543	AAACATTCGCGGTGCACTTCTT	down	0.141403	-2.82212	0.270938	286.462	40.5065	33.1647	46.1235	42.2313	398.102	174.821	41	112	49	96	39	middle
758	bta-miR-432	TCTTGGAGTAGGTCATTGGGTGG	down	0.0179128	-5.80286	0.271444	1092.56	19.5708	16.9868	20.179	21.5466	1579.97	605.149	21	49	25	381	135	middle
759	hsa-miR-193b-5p	CGGGGTTTTGAGGGCGAGATGA	down	0.0851327	-3.55414	0.271724	2925.31	249.04	212.74	259.445	274.934	4142.75	1707.86	263	630	319	999	381	middle
760	cgr-mir-1285-p5_1ss17GA	ACTGCACTCCAGCCTGAGCAACA	up	inf	inf	0.273512	0	18.0389	0	13.1782	40.9385	0	0	0	32	47.5	0	0	middle
761	hsa-mir-7641-1-p5_1ss3TC	GTCTGATCTCGGAAGCTA	up	2.827	1.49927	0.274302	15.689	44.3529	42.0626	26.3563	64.6397	0	31.3781	52	64	75	0	7	middle
762	hsa-miR-485-5p_R+1	AGAGGCTGGCCGTGATGAATTCG	down	0.00751864	-7.05531	0.276317	539.64	4.05736	0	7.00089	5.17118	787.911	291.368	0	17	6	190	65	middle
763	hsa-miR-323a-3p	CACATTACACGGTCGACCTCT	down	0.228789	-2.12791	0.282149	63.7141	14.5771	12.9423	14.4136	16.3754	87.0849	40.3432	16	35	19	21	9	middle
764	hsa-miR-92b-5p_R+2	AGGGACGGGACGCGGTGCAGTGTT	down	-inf	-inf	0.284568	120.536	0	0	0	0	178.317	62.7562	0	0	0	43	14	middle
765	hsa-miR-1307-5p	TCGACCGGACCTCGACCGGCT	down	0.0301493	-5.05173	0.285953	1099.22	33.1407	58.2405	41.1817	0	584.713	1613.73	72	100	0	141	360	middle
766	hsa-miR-1275_R+1	GTGGGGGAGAGGCTGTCG	down	0.0110736	-6.49673	0.289095	1317.27	14.587	12.9423	23.0618	7.75676	1953.19	681.353	16	56	9	471	152	middle
767	hsa-miR-10a-5p_R-1	TACCCTGTAGATCCGAATTTGT	down	0.586628	-0.769483	0.290071	20005.8	11735.9	7720.1	13566.9	13920.8	24587	15424.6	9544	32944	16152	5929	3441	high
768	PC-3p-80909_25	TAGAATGTGTCAGATAGGTT	down	-inf	-inf	0.290584	52.8433	0	0	0	0	78.7911	26.8955	0	0	0	19	6	middle
769	mmu-mir-8112-p3_1ss7AT_2	CGGCGGTGGCGGCGGCGGCGGC	up	inf	inf	0.2907	0	8.78233	5.66227	0	20.6847	0	0	7	0	24	0	0	middle
770	hsa-miR-144-5p	GGATATCATCATATACTGTAAG	up	5.85708	2.55018	0.291155	79.5116	465.706	163.397	223.617	1010.1	29.0283	129.995	202	543	1172	7	29	middle
771	hsa-miR-1273g-3p_L-3R+1	ACTGCACTCCAGCCTGAGC	up	inf	inf	0.291213	0	17.1872	5.66227	4.52999	41.3694	0	0	7	11	48	0	0	middle
772	PC-3p-63623_49	TAGAGAACCATGGTCATAGACT	up	inf	inf	0.292292	0	2.9096	6.87561	1.85318	0	0	0	8.5	4.5	0	0	0	low
773	cgr-miR-1285_L-7R+1	CAGCCTGGGCAACATAGC	up	inf	inf	0.292579	0	2.91603	0	1.85318	6.8949	0	0	0	4.5	8	0	0	middle
774	hsa-miR-1246_L-1R+2	ATGGATTTTTGGAGCAGGGA	up	inf	inf	0.294381	0	6.89982	0	4.32408	16.3754	0	0	0	10.5	19	0	0	middle
775	bta-miR-1246_L-1R+2	ATGGATTTTTGGAGCAGGGA	up	inf	inf	0.294381	0	6.89982	0	4.32408	16.3754	0	0	0	10.5	19	0	0	middle
776	hsa-miR-4485-3p_R+2	TAACGGCCGCGGTACCCTAACC	up	inf	inf	0.295265	0	41.6862	0	25.9445	99.1142	0	0	0	63	115	0	0	middle
777	hsa-miR-641_R-1	AAAGACATAGGATAGAGTCACCT	up	inf	inf	0.297	0	4.69565	0	2.88272	11.2042	0	0	0	7	13	0	0	middle
778	cgr-miR-1285_L-1R-4_1ss15GA	GCACTCCAGCCTGAGCAAC	up	inf	inf	0.297956	0	2.70375	0	1.64727	6.46397	0	0	0	4	7.5	0	0	middle
779	hsa-miR-139-5p	TCTACAGTGCACGTGTCTCCAGT	up	1.9376	0.954269	0.298307	2196.81	4256.54	4451.35	4595.88	3722.39	1098.93	3294.7	5503	11160	4319	265	735	high
780	ggo-miR-584	TTATGGTTTGCCTGGGACTGA	down	0.222777	-2.16633	0.298869	44.5495	9.92461	12.1334	9.88361	7.75676	62.2035	26.8955	15	24	9	15	6	middle
781	hsa-miR-877-5p_R+4	GTAGAGGAGATGGCGCAGGGGACA	down	0.0259824	-5.26632	0.299273	169.065	4.39272	0	13.1782	0	252.961	85.1691	0	32	0	61	19	middle
782	hsa-miR-4443_L+1	CTTGGAGGCGTGGGTTTT	up	inf	inf	0.300937	0	11.7707	28.3114	7.00089	0	0	0	35	17	0	0	0	middle
783	hsa-miR-424-3p	CAAAACGTGAGGCGCTGCTAT	down	0.152986	-2.70853	0.304705	1823.51	278.972	293.629	271.799	271.487	2624.99	1022.03	363	660	315	633	228	middle
784	hsa-miR-1246_L+1R+2	AAATGGATTTTTGGAGCAGGGA	up	inf	inf	0.307951	0	30.6667	6.06672	10.0895	75.8439	0	0	7.5	24.5	88	0	0	middle
785	hsa-miR-29b-3p	TAGCACCATTTGAAATCAGTGTT	down	0.486745	-1.03876	0.31043	1143.29	556.49	535.691	654.584	479.196	1461.78	824.795	662.25	1589.5	556	352.5	184	middle
786	ssc-mir-1285-p3_1ss10TC	TAGCCACTGCACTCCAGC	up	inf	inf	0.317581	0	10.4032	0	5.35362	25.8559	0	0	0	13	30	0	0	middle
787	hsa-miR-548ah-5p_R+2	AAAAGTGATTGCAGTGTTTGCC	up	inf	inf	0.318561	0	6.05708	0	3.08863	15.0826	0	0	0	7.5	17.5	0	0	middle
788	bta-miR-199c_L-1R+3	ACAGTAGTCTGCACATTGGGTT	down	-inf	-inf	0.321998	170.803	0	0	0	0	265.402	76.2039	0	0	0	64	17	middle
789	cgr-miR-1285_L-1R+3	GCACTCCAGCCTGGGCAACATAGCGA	up	inf	inf	0.3269	0	14.1741	3.23558	3.08863	36.1982	0	0	4	7.5	42	0	0	middle
790	PC-5p-54547_70	CGCTCCCTCCCCACCCCGC	up	inf	inf	0.331296	0	6.41937	0	2.88272	16.3754	0	0	0	7	19	0	0	middle
791	hsa-miR-1273g-3p_L-4R+1	CTGCACTCCAGCCTGAGC	up	inf	inf	0.34297	0	3.14105	0	1.23545	8.1877	0	0	0	3	9.5	0	0	middle
792	hsa-miR-3614-3p_R-1	TAGCCTTCAGATCTTGGTGTTT	down	-inf	-inf	0.344372	67.3575	0	0	0	0	107.819	26.8955	0	0	0	26	6	middle
793	hsa-miR-1301-3p	TTGCAGCTGCCTGGGAGTGACTTC	down	0.379261	-1.39874	0.34445	174.939	66.3477	60.6672	91.8353	46.5406	107.819	242.059	75	223	54	26	54	middle
794	hsa-miR-193a-5p	TGGGTCTTTGCGGGCGAGATGA	down	0.783793	-0.351455	0.345678	2444.48	1915.97	1949.44	1944.6	1853.87	2123.21	2765.75	2410	4722	2151	512	617	middle
795	hsa-miR-487b-3p	AATCGTACAGGGTCATCCACTT	down	0.150249	-2.73458	0.349129	224.248	33.693	30.738	35.0045	35.3364	107.819	340.676	38	85	41	26	76	middle
796	cgr-miR-1285_L-2R-3_1ss15GA	CACTCCAGCCTGAGCAACA	up	inf	inf	0.352884	0	3.57198	0	1.23545	9.48049	0	0	0	3	11	0	0	middle
797	hsa-miR-143-3p_R+1	TGAGATGAAGCACTGTAGCTCT	up	1.3354	0.417268	0.355567	9972.09	13316.7	15111	14283.9	10555.2	12279	7665.22	18681	34685	12247	2961	1710	high
798	hsa-miR-1306-5p	CCACCTCCCCTGCAAACGTCCA	down	0.762896	-0.390442	0.356708	25.8885	19.7502	25.8847	23.8854	9.48049	24.8814	26.8955	32	58	11	6	6	middle
799	hsa-miR-433-3p	ATCATGATGGGCTCCTCGGTGT	down	0.218765	-2.19255	0.363635	90.8368	19.8719	10.5156	28.4154	20.6847	136.848	44.8258	13	69	24	33	10	middle
800	hsa-miR-30b-3p	CTGGGAGGTGGATGTTTACTTC	down	0.148447	-2.75198	0.367692	453.345	67.2976	63.9028	63.008	74.9821	704.973	201.716	79	153	87	170	45	middle
801	hsa-miR-361-5p	TTATCAGAATCTCCAGGGGTAC	up	2.2645	1.17919	0.370004	306.331	693.688	670.979	792.131	617.956	45.6159	567.047	829.5	1923.5	717	11	126.5	middle
802	ggo-miR-361	TTATCAGAATCTCCAGGGGTAC	up	2.2645	1.17919	0.370004	306.331	693.688	670.979	792.131	617.956	45.6159	567.047	829.5	1923.5	717	11	126.5	middle
803	hsa-miR-30c-1-3p_R-2	CTGGGAGAGGGTTGTTTACT	down	0.378597	-1.40126	0.378096	116.557	44.1283	55.0049	41.1817	36.1982	165.876	67.2387	68	100	42	40	15	middle
804	hsa-miR-378a-3p_L-1_1ss22CT	CTGGACTTGGAGTCAGAAGGT	up	2.3801	1.25102	0.383561	6.22035	14.805	14.5601	11.325	18.53	12.4407	0	18	27.5	21.5	3	0	middle
805	hsa-miR-495-3p	AAACAAACATGGTGCACTTCTT	down	0.196357	-2.34845	0.385909	335.217	65.8221	44.4893	65.0671	87.91	522.509	147.925	55	158	102	126	33	middle
806	hsa-miR-374a-3p	CTTATCAGATTGTATTGTAATT	up	1.4173	0.503141	0.389671	44.2681	62.7409	36.4003	57.4485	94.374	41.469	47.0671	45	139.5	109.5	10	10.5	middle
807	ggo-miR-374a_R+1	CTTATCAGATTGTATTGTAATT	up	1.4173	0.503141	0.389671	44.2681	62.7409	36.4003	57.4485	94.374	41.469	47.0671	45	139.5	109.5	10	10.5	middle
808	mdo-miR-200a-3p_R+2	TAACACTGTCTGGTAACGATGTTT	up	1.20493	0.268954	0.392448	66.9624	80.6853	96.2586	89.7762	56.0211	62.2035	71.7213	119	218	65	15	16	middle
809	hsa-miR-15b-5p	TAGCAGCACATCATGGTTTACA	up	1.32488	0.405865	0.399746	1420.6	1882.12	2308.59	1740.75	1597.03	1061.61	1779.59	2854	4227	1853	256	397	middle
810	hsa-miR-181a-3p	ACCATCGACCGTTGATTGTACC	up	2.24241	1.16505	0.412808	12.4407	27.8972	34.7825	32.5336	16.3754	24.8814	0	43	79	19	6	0	middle
811	hsa-miR-28-3p_R-3	CACTAGATTGTGAGCTCCT	up	inf	inf	0.42265	0	1.07853	3.23558	0	0	0	0	4	0	0	0	0	low
812	hsa-miR-28-3p_R-2	CACTAGATTGTGAGCTCCTG	up	inf	inf	0.42265	0	2.69632	8.08896	0	0	0	0	10	0	0	0	0	middle
813	hsa-miR-33b-5p_R-1	GTGCATTGCTGTTGCATTG	up	inf	inf	0.42265	0	1.61779	4.85337	0	0	0	0	6	0	0	0	0	middle
814	hsa-miR-34c-5p	AGGCAGTGTAGTTAGCTGATTGC	up	inf	inf	0.42265	0	0.823635	0	2.4709	0	0	0	0	6	0	0	0	middle
815	hsa-miR-100-3p	CAAGCTTGTATCTATAGGTATG	up	inf	inf	0.42265	0	0.823635	0	2.4709	0	0	0	0	6	0	0	0	low
816	rno-mir-101b-p5	GACTGAACTGTCCTTTTT	up	inf	inf	0.42265	0	0.823635	0	2.4709	0	0	0	0	6	0	0	0	middle
817	hsa-miR-103a-2-5p_R+1	AGCTTCTTTACAGTGCTGCCTTGT	up	inf	inf	0.42265	0	0.823635	0	2.4709	0	0	0	0	6	0	0	0	middle
818	hsa-miR-128-1-5p	CGGGGCCGTAGCACTGTCTGAGA	up	inf	inf	0.42265	0	2.33363	0	7.00089	0	0	0	0	17	0	0	0	middle
819	hsa-miR-129-2-3p	AAGCCCTTACCCCAAAAAGCAT	up	inf	inf	0.42265	0	1.78454	0	5.35362	0	0	0	0	13	0	0	0	high
820	hsa-miR-130a-3p_L-1	AGTGCAATGTTAAAAGGGCAT	up	inf	inf	0.42265	0	0.823635	0	2.4709	0	0	0	0	6	0	0	0	low
821	hsa-miR-150-3p_R-1	CTGGTACAGGCCTGGGGGACA	up	inf	inf	0.42265	0	7.27544	0	21.8263	0	0	0	0	53	0	0	0	middle
822	hsa-miR-181c-3p_L-1R+1	ACCATCGACCGTTGAGTGGACC	up	inf	inf	0.42265	0	0.960907	0	2.88272	0	0	0	0	7	0	0	0	middle
823	hsa-miR-187-3p_R+1	TCGTGTCTTGTGTTGCAGCCGGT	up	inf	inf	0.42265	0	1.92181	0	5.76544	0	0	0	0	14	0	0	0	middle
824	hsa-miR-188-3p	CTCCCACATGCAGGGTTTGCA	up	inf	inf	0.42265	0	1.61779	4.85337	0	0	0	0	6	0	0	0	0	low
825	hsa-miR-212-5p	ACCTTGGCTCTAGACTGCTTACT	up	inf	inf	0.42265	0	0.960907	0	2.88272	0	0	0	0	7	0	0	0	middle
826	hsa-miR-223-5p_R+1	CGTGTATTTGACAAGCTGAGTTG	up	inf	inf	0.42265	0	0.823635	0	2.4709	0	0	0	0	6	0	0	0	low
827	hsa-miR-296-3p_L-1	AGGGTTGGGTGGAGGCTCTCC	up	inf	inf	0.42265	0	0.960907	0	2.88272	0	0	0	0	7	0	0	0	middle
828	hsa-miR-299-3p	TATGTGGGATGGTAAACCGCTT	up	inf	inf	0.42265	0	0.823635	0	2.4709	0	0	0	0	6	0	0	0	middle
829	hsa-miR-330-5p_R-2	TCTCTGGGCCTGTGTCTTAG	up	inf	inf	0.42265	0	0.686362	0	2.05909	0	0	0	0	5	0	0	0	middle
830	hsa-miR-330-5p_R-1	TCTCTGGGCCTGTGTCTTAGG	up	inf	inf	0.42265	0	1.16682	0	3.50045	0	0	0	0	8.5	0	0	0	middle
831	hsa-miR-331-5p_L+2R-2	TTCTAGGTATGGTCCCAGGGAT	up	inf	inf	0.42265	0	3.43181	0	10.2954	0	0	0	0	25	0	0	0	middle
832	hsa-miR-374b-5p_R-2_1ss20GA	ATATAATACAACCTGCTAAA	up	inf	inf	0.42265	0	0.480453	0	1.44136	0	0	0	0	3.5	0	0	0	low
833	hsa-miR-376b-3p_R-1	ATCATAGAGGAAAATCCATGT	up	inf	inf	0.42265	0	0.960907	0	2.88272	0	0	0	0	7	0	0	0	middle
834	hsa-miR-377-5p	AGAGGTTGCCCTTGGTGAATTC	up	inf	inf	0.42265	0	1.09818	0	3.29454	0	0	0	0	8	0	0	0	middle
835	hsa-miR-378a-5p_R-1_1ss21GA	CTCCTGACTCCAGGTCCTGTA	up	inf	inf	0.42265	0	0.823635	0	2.4709	0	0	0	0	6	0	0	0	low
836	hsa-miR-489-3p	GTGACATCACATATACGGCAGC	up	inf	inf	0.42265	0	1.37272	0	4.11817	0	0	0	0	10	0	0	0	high
837	hsa-miR-497-3p	CAAACCACACTGTGGTGTTAGA	up	inf	inf	0.42265	0	0.823635	0	2.4709	0	0	0	0	6	0	0	0	low
838	hsa-miR-516a-5p_R-1	TTCTCGAGGAAAGAAGCACTTT	up	inf	inf	0.42265	0	0.480453	0	1.44136	0	0	0	0	3.5	0	0	0	low
839	hsa-miR-548aq-3p_L-1	AAAAACTGCAATTACTTTTGC	up	inf	inf	0.42265	0	0.411817	0	1.23545	0	0	0	0	3	0	0	0	low
840	hsa-miR-548am-5p_R-2	AAAAGTAATTGCGGTTTTTG	up	inf	inf	0.42265	0	0.480453	0	1.44136	0	0	0	0	3.5	0	0	0	low
841	hsa-miR-548q_L+2R-2	AGGCTGGTGCAAAAGTAATGGC	up	inf	inf	0.42265	0	1.37272	0	4.11817	0	0	0	0	10	0	0	0	low
842	hsa-miR-550a-5p_R-2	AGTGCCTGAGGGAGTAAGAGC	up	inf	inf	0.42265	0	0.54909	0	1.64727	0	0	0	0	4	0	0	0	middle
843	hsa-miR-551a	GCGACCCACTCTTGGTTTCCA	up	inf	inf	0.42265	0	0.823635	0	2.4709	0	0	0	0	6	0	0	0	low
844	hsa-miR-556-3p_R-1	ATATTACCATTAGCTCATCTT	up	inf	inf	0.42265	0	0.823635	0	2.4709	0	0	0	0	6	0	0	0	middle
845	hsa-miR-570-3p	CGAAAACAGCAATTACCTTTGC	up	inf	inf	0.42265	0	0.808896	2.42669	0	0	0	0	3	0	0	0	0	middle
846	hsa-miR-574-3p_R-3_1ss19CA	CACGCTCATGCACACACCA	up	inf	inf	0.42265	0	0.54909	0	1.64727	0	0	0	0	4	0	0	0	low
847	hsa-miR-574-3p_1ss3CT	CATGCTCATGCACACACCCACA	up	inf	inf	0.42265	0	0.411817	0	1.23545	0	0	0	0	3	0	0	0	low
848	hsa-mir-600-p5	CATAGGAAGGCTCTTGTCTGTC	up	inf	inf	0.42265	0	0.960907	0	2.88272	0	0	0	0	7	0	0	0	low
849	ppy-mir-618-p3	TCAGGAGACAAGCAGGGTTAC	up	inf	inf	0.42265	0	1.09818	0	3.29454	0	0	0	0	8	0	0	0	low
850	hsa-miR-625-5p_R+1	AGGGGGAAAGTTCTATAGTCCT	up	inf	inf	0.42265	0	1.37272	0	4.11817	0	0	0	0	10	0	0	0	low
851	hsa-miR-625-3p_R-2	GACTATAGAACTTTCCCCCT	up	inf	inf	0.42265	0	1.09818	0	3.29454	0	0	0	0	8	0	0	0	middle
852	hsa-miR-642a-5p	GTCCCTCTCCAAATGTGTCTTG	up	inf	inf	0.42265	0	0.823635	0	2.4709	0	0	0	0	6	0	0	0	middle
853	hsa-miR-642a-3p	AGACACATTTGGAGAGGGAACC	up	inf	inf	0.42265	0	0.960907	0	2.88272	0	0	0	0	7	0	0	0	middle
854	hsa-miR-654-3p_R-3	TATGTCTGCTGACCATCAC	up	inf	inf	0.42265	0	0.823635	0	2.4709	0	0	0	0	6	0	0	0	middle
855	hsa-miR-769-3p_L-1	TGGGATCTCCGGGGTCTTGGTT	up	inf	inf	0.42265	0	3.01999	0	9.05998	0	0	0	0	22	0	0	0	middle
856	hsa-miR-885-5p_1ss1TC	CCCATTACACTACCCTGCCTCT	up	inf	inf	0.42265	0	1.21334	3.64003	0	0	0	0	4.5	0	0	0	0	middle
857	hsa-miR-935_L-1	CAGTTACCGCTTCCGCTACCGC	up	inf	inf	0.42265	0	1.09818	0	3.29454	0	0	0	0	8	0	0	0	middle
858	hsa-miR-1185-5p	AGAGGATACCCTTTGTATGTT	up	inf	inf	0.42265	0	0.617726	0	1.85318	0	0	0	0	4.5	0	0	0	middle
859	hsa-miR-1228-3p_R+1	TCACACCTGCCTCGCCCCCCA	up	inf	inf	0.42265	0	0.823635	0	2.4709	0	0	0	0	6	0	0	0	middle
860	hsa-miR-1254	AGCCTGGAAGCTGGAGCCTGCAGT	up	inf	inf	0.42265	0	0.823635	0	2.4709	0	0	0	0	6	0	0	0	middle
861	hsa-miR-1270	CTGGAGATATGGAAGAGCTGTGT	up	inf	inf	0.42265	0	1.09818	0	3.29454	0	0	0	0	8	0	0	0	middle
862	hsa-miR-1271-5p_R-2	CTTGGCACCTAGCAAGCACT	up	inf	inf	0.42265	0	0.686362	0	2.05909	0	0	0	0	5	0	0	0	middle
863	hsa-miR-1273h-3p	CTGCAGACTCGACCTCCCAGGC	up	inf	inf	0.42265	0	0.960907	0	2.88272	0	0	0	0	7	0	0	0	low
864	hsa-miR-1277-5p_L-3R+2	TATATATATATATGTACGTATGA	up	inf	inf	0.42265	0	1.09818	0	3.29454	0	0	0	0	8	0	0	0	low
865	hsa-miR-1285-3p_R-1	TCTGGGCAACAAAGTGAGACC	up	inf	inf	0.42265	0	0.480453	0	1.44136	0	0	0	0	3.5	0	0	0	middle
866	hsa-miR-1295a	TTAGGCCGCAGATCTGGGTGA	up	inf	inf	0.42265	0	0.823635	0	2.4709	0	0	0	0	6	0	0	0	middle
867	hsa-miR-1295b-5p_R+1	CACCCAGATCTGCGGCCTAATC	up	inf	inf	0.42265	0	1.64727	0	4.94181	0	0	0	0	12	0	0	0	low
868	hsa-mir-1303-p3	TAGCGAGACCTCAACTCTACA	up	inf	inf	0.42265	0	0.960907	0	2.88272	0	0	0	0	7	0	0	0	low
869	hsa-miR-1323	TCAAAACTGAGGGGCATTTTCT	up	inf	inf	0.42265	0	1.09818	0	3.29454	0	0	0	0	8	0	0	0	low
870	hsa-miR-2116-3p_L+1R-1	TCCTCCCATGCCAAGAACTCC	up	inf	inf	0.42265	0	2.33363	0	7.00089	0	0	0	0	17	0	0	0	middle
871	hsa-miR-2277-5p_R-1	AGCGCGGGCTGAGCGCTGCCAGT	up	inf	inf	0.42265	0	0.960907	0	2.88272	0	0	0	0	7	0	0	0	middle
872	hsa-miR-3074-5p_R+1	GTTCCTGCTGAACTGAGCCAGT	up	inf	inf	0.42265	0	4.58374	13.7512	0	0	0	0	17	0	0	0	0	middle
873	hsa-miR-3157-5p	TTCAGCCAGGCTAGTGCAGTCT	up	inf	inf	0.42265	0	0.960907	0	2.88272	0	0	0	0	7	0	0	0	middle
874	hsa-miR-3591-5p_R-1	TTTAGTGTGATAATGGCGTTTG	up	inf	inf	0.42265	0	2.33363	0	7.00089	0	0	0	0	17	0	0	0	middle
875	hsa-miR-3944-5p	TGTGCAGCAGGCCAACCGAGA	up	inf	inf	0.42265	0	1.37272	0	4.11817	0	0	0	0	10	0	0	0	middle
876	hsa-mir-3960-p5_1ss15AT	GGCGGCGGCGGCGGTGGCG	up	inf	inf	0.42265	0	1.07853	3.23558	0	0	0	0	4	0	0	0	0	low
877	hsa-mir-4284-p5_1ss17CA	GCTCACATCACCCCATAA	up	inf	inf	0.42265	0	1.09818	0	3.29454	0	0	0	0	8	0	0	0	middle
878	hsa-miR-4286_R+1_1ss14TA	ACCCCACTCCTGGAACCA	up	inf	inf	0.42265	0	0.823635	0	2.4709	0	0	0	0	6	0	0	0	middle
879	hsa-miR-4286_R+2_3	ACCCCACTCCTGGTACCTT	up	inf	inf	0.42265	0	0.960907	0	2.88272	0	0	0	0	7	0	0	0	low
880	hsa-miR-4286_R+2_2	ACCCCACTCCTGGTACCAT	up	inf	inf	0.42265	0	0.960907	0	2.88272	0	0	0	0	7	0	0	0	low
881	hsa-miR-4286_R+2_1	ACCCCACTCCTGGTACCAG	up	inf	inf	0.42265	0	0.960907	0	2.88272	0	0	0	0	7	0	0	0	low
882	hsa-miR-4448_R-1_1ss6CG	GGCTCGTTGGTCTAGGGGT	up	inf	inf	0.42265	0	0.617726	0	1.85318	0	0	0	0	4.5	0	0	0	low
883	hsa-miR-4484_L+2R-4	AAAAAAGGCGGGAGAAGC	up	inf	inf	0.42265	0	0.617726	0	1.85318	0	0	0	0	4.5	0	0	0	low
884	hsa-miR-4484_R+3_1ss20AG	AAAAGGCGGGAGAAGCCCCGGCA	up	inf	inf	0.42265	0	0.617726	0	1.85318	0	0	0	0	4.5	0	0	0	low
885	hsa-miR-4664-5p	TGGGGTGCCCACTCCGCAAGTT	up	inf	inf	0.42265	0	3.01999	0	9.05998	0	0	0	0	22	0	0	0	middle
886	hsa-miR-4784_R+2	TGAGGAGATGCTGGGACTGAGA	up	inf	inf	0.42265	0	3.01999	0	9.05998	0	0	0	0	22	0	0	0	low
887	hsa-miR-4796-3p_R-1	TAAAGTGGCAGAGTATAGACA	up	inf	inf	0.42265	0	1.23545	0	3.70636	0	0	0	0	9	0	0	0	low
888	hsa-mir-5571-p5	TAGGAGGCTCCTCTGAGAGT	up	inf	inf	0.42265	0	0.960907	0	2.88272	0	0	0	0	7	0	0	0	low
889	hsa-miR-5585-3p_L-3R-1_1ss5AG	AGTAGCTGGGACTACAGG	up	inf	inf	0.42265	0	0.411817	0	1.23545	0	0	0	0	3	0	0	0	low
890	hsa-miR-5589-5p_R-1	GGCTGGGTGCTCTTGTGCAG	up	inf	inf	0.42265	0	1.09818	0	3.29454	0	0	0	0	8	0	0	0	middle
891	hsa-miR-5690_R+1	TCAGCTACTACCTCTATTAGGA	up	inf	inf	0.42265	0	2.88272	0	8.64816	0	0	0	0	21	0	0	0	middle
892	hsa-miR-6501-5p_R+2	AGTTGCCAGGGCTGCCTTTGGTGT	up	inf	inf	0.42265	0	0.960907	0	2.88272	0	0	0	0	7	0	0	0	middle
893	hsa-miR-6511a-3p_R+1	CCTCACCATCCCTTCTGCCTGCA	up	inf	inf	0.42265	0	1.09818	0	3.29454	0	0	0	0	8	0	0	0	middle
894	hsa-miR-6511b-3p_R-1	CCTCACCACCCCTTCTGCCTGC	up	inf	inf	0.42265	0	3.29454	0	9.88361	0	0	0	0	24	0	0	0	middle
895	hsa-miR-6715b-3p	CTCAAACCGGCTGTGCCTGTGG	up	inf	inf	0.42265	0	1.09818	0	3.29454	0	0	0	0	8	0	0	0	middle
896	hsa-miR-6803-3p_R-1	TCCCTCGCCTTCTCACCCTCA	up	inf	inf	0.42265	0	2.05909	0	6.17726	0	0	0	0	15	0	0	0	middle
897	hsa-mir-7641-2-p5_1ss3AT	CTTAGCAGGGTCGGGCCTG	up	inf	inf	0.42265	0	0.823635	0	2.4709	0	0	0	0	6	0	0	0	middle
898	mmu-miR-132-3p_R-2	TAACAGTCTACAGCCATGGT	up	inf	inf	0.42265	0	1.37272	0	4.11817	0	0	0	0	10	0	0	0	middle
899	mdo-miR-26-5p_L+1R+1	TTTCAAGTAATCCAGGATAGGCT	up	inf	inf	0.42265	0	0.808896	2.42669	0	0	0	0	3	0	0	0	0	low
900	ssc-miR-30a-3p_R+1	CTTTCAGTCGGATGTTTGCAGCC	up	inf	inf	0.42265	0	0.960907	0	2.88272	0	0	0	0	7	0	0	0	low
901	bta-miR-199c_R+2	TACAGTAGTCTGCACATTGGCT	up	inf	inf	0.42265	0	0.411817	0	1.23545	0	0	0	0	3	0	0	0	low
902	mmu-miR-362-5p_R-1	AATCCTTGGAACCTAGGTGTGAA	up	inf	inf	0.42265	0	1.23545	0	3.70636	0	0	0	0	9	0	0	0	low
903	mmu-mir-8112-p5_1ss7AT_3	CGGCGGTGGCGGCGGCGGCGG	up	inf	inf	0.42265	0	0.960907	0	2.88272	0	0	0	0	7	0	0	0	middle
904	oan-miR-145-5p_R+1_1ss19TA	GTCCAGTTTTCCCAGGAAAA	up	inf	inf	0.42265	0	1.37272	0	4.11817	0	0	0	0	10	0	0	0	middle
905	mmu-miR-215-5p_R+1	ATGACCTATGATTTGACAGACC	up	inf	inf	0.42265	0	2.88272	0	8.64816	0	0	0	0	21	0	0	0	middle
906	sha-miR-216b_R+1	AAATCTCTGCAGGCAAATGTGG	up	inf	inf	0.42265	0	1.51	0	4.52999	0	0	0	0	11	0	0	0	middle
907	ppy-miR-378d_R+2	ACTGGACTTGGAGTCAGATT	up	inf	inf	0.42265	0	0.960907	0	2.88272	0	0	0	0	7	0	0	0	low
908	cgr-miR-1285_L-1R+1	GCACTCCAGCCTGGGCAACATAGC	up	inf	inf	0.42265	0	0.808896	2.42669	0	0	0	0	3	0	0	0	0	low
909	cgr-miR-1285_L-4R-1	CTCCAGCCTGGGCAACATA	up	inf	inf	0.42265	0	1.16682	0	3.50045	0	0	0	0	8.5	0	0	0	middle
910	cgr-miR-1285_L-2R-4	CACTCCAGCCTGGGCAAC	up	inf	inf	0.42265	0	0.411817	0	1.23545	0	0	0	0	3	0	0	0	low
911	cgr-miR-1285_L-1R-5_1ss15GA	GCACTCCAGCCTGAGCAA	up	inf	inf	0.42265	0	0.411817	0	1.23545	0	0	0	0	3	0	0	0	low
912	oan-miR-1357_1ss19CT	ATTATGAGATCTGAGGGCT	up	inf	inf	0.42265	0	1.21334	3.64003	0	0	0	0	4.5	0	0	0	0	low
913	mmu-miR-2137_R-2_1ss16AG	GCCGGCGGGAGCCCCGGGG	up	inf	inf	0.42265	0	0.480453	0	1.44136	0	0	0	0	3.5	0	0	0	middle
914	bta-miR-2484_L-1R-5_1ss13CA	AGCTATGATGAATTTGAT	up	inf	inf	0.42265	0	0.411817	0	1.23545	0	0	0	0	3	0	0	0	low
915	bta-mir-2887-2-p5	GGGACCGGGGTCCGGTGCG	up	inf	inf	0.42265	0	1.88742	5.66227	0	0	0	0	7	0	0	0	0	low
916	bta-miR-4286_R+2	ACCCCACTCCTGGTACCTA	up	inf	inf	0.42265	0	0.480453	0	1.44136	0	0	0	0	3.5	0	0	0	low
917	ppy-miR-4484_L-1R+3	AAAAGGCGGGAGAAGCCCCGGCA	up	inf	inf	0.42265	0	0.617726	0	1.85318	0	0	0	0	4.5	0	0	0	low
918	mmu-mir-8112-p5_1ss7AT_2	CGGCGGTGGCGGCGGCGGCG	up	inf	inf	0.42265	0	0.960907	0	2.88272	0	0	0	0	7	0	0	0	middle
919	mmu-mir-8112-p5_1ss7AT_1	CGGCGGTGGCGGCGGCGGC	up	inf	inf	0.42265	0	0.960907	0	2.88272	0	0	0	0	7	0	0	0	middle
920	mmu-mir-8112-p3_1ss7AT_1	CGGCGGTGGCGGCGGCGGCG	up	inf	inf	0.42265	0	0.960907	0	2.88272	0	0	0	0	7	0	0	0	middle
921	mdo-miR-22-3p_R+1	AAGCTGCCAGTTGAAGAACTGCA	up	inf	inf	0.42265	0	0.960907	0	2.88272	0	0	0	0	7	0	0	0	low
922	rno-miR-126a-3p_R+3	TCGTACCGTGAGTAATAATGCGTGT	up	inf	inf	0.42265	0	1.23545	0	3.70636	0	0	0	0	9	0	0	0	low
923	ssc-miR-194b-5p	TGTAACAGCGACTCCATGTGGA	up	inf	inf	0.42265	0	1.37272	0	4.11817	0	0	0	0	10	0	0	0	low
924	mdo-miR-210-3p_L-1R+2	CTGTGCGTGTGACAGCGGCTAT	up	inf	inf	0.42265	0	0.823635	0	2.4709	0	0	0	0	6	0	0	0	low
925	cfa-miR-330_R-1	TCTCTGGGCCTGTGTCTTAGG	up	inf	inf	0.42265	0	1.16682	0	3.50045	0	0	0	0	8.5	0	0	0	middle
926	ggo-miR-548c_R+2	AAAAGTACTTGCGGATTTTGCT	up	inf	inf	0.42265	0	0.823635	0	2.4709	0	0	0	0	6	0	0	0	middle
927	ggo-miR-887	GTGAACGGGCGCCATCCCGAGGCT	up	inf	inf	0.42265	0	1.23545	0	3.70636	0	0	0	0	9	0	0	0	middle
928	PC-5p-99560_14	TCACCCAGATCTGCGGCCTAAT	up	inf	inf	0.42265	0	0.960907	0	2.88272	0	0	0	0	7	0	0	0	low
929	PC-3p-93483_17	AATAGGCCACGGATCTGGGCAAT	up	inf	inf	0.42265	0	0.960907	0	2.88272	0	0	0	0	7	0	0	0	low
930	PC-5p-63111_49	GTGGAGGACTGAGAAGGT	up	inf	inf	0.42265	0	2.4709	0	7.41271	0	0	0	0	18	0	0	0	middle
931	PC-5p-109560_9	ATTGAGAACTACAGCTTTTAAGA	up	inf	inf	0.42265	0	1.23545	0	3.70636	0	0	0	0	9	0	0	0	low
932	PC-5p-74007_32	GAACAGTCAATGAACTCGAA	up	inf	inf	0.42265	0	2.42669	7.28006	0	0	0	0	9	0	0	0	0	low
933	PC-3p-68738_40	TTCGACTCCCGGTGTGGGAAC	up	inf	inf	0.42265	0	2.15706	6.47117	0	0	0	0	8	0	0	0	0	middle
934	PC-5p-49112_88	TCCGCAGCCAATTAAGCCGA	up	inf	inf	0.42265	0	1.88742	5.66227	0	0	0	0	7	0	0	0	0	middle
935	PC-3p-59283_58	AAATTTTTGTGTGTCTGAT	up	inf	inf	0.42265	0	0.823635	0	2.4709	0	0	0	0	6	0	0	0	middle
936	PC-5p-56954_64	CACCCTTTCCTGTGCCCTTTTA	up	inf	inf	0.42265	0	2.33363	0	7.00089	0	0	0	0	17	0	0	0	middle
937	PC-5p-98845_14	TATCCGCTGGCTTACTCTCTCT	up	inf	inf	0.42265	0	1.09818	0	3.29454	0	0	0	0	8	0	0	0	low
938	PC-3p-67210_42	TTTTCTTTTTCGTTGGTGT	up	inf	inf	0.42265	0	0.823635	0	2.4709	0	0	0	0	6	0	0	0	low
939	PC-5p-71710_35	TACCTGATTGATCCTGCC	up	inf	inf	0.42265	0	0.823635	0	2.4709	0	0	0	0	6	0	0	0	middle
940	PC-3p-58338_60	ACTCAGGCTTCCCACCCCACT	up	inf	inf	0.42265	0	0.823635	0	2.4709	0	0	0	0	6	0	0	0	middle
941	PC-3p-72326_35	TGCCTTGCCCTCTCCCTCTAGT	up	inf	inf	0.42265	0	0.960907	0	2.88272	0	0	0	0	7	0	0	0	middle
942	PC-3p-27811_231	TCCCTGTTCGGGCGCCTTT	up	inf	inf	0.42265	0	0.823635	0	2.4709	0	0	0	0	6	0	0	0	middle
943	hsa-miR-134-5p	TGTGACTGGTTGACCAGAGGGG	down	0.413477	-1.27412	0.423179	92.1201	38.0895	36.4003	39.9463	37.922	49.7628	134.477	45	97	44	12	30	middle
944	hsa-miR-497-5p	CAGCAGCACACTGTGGTTTGT	down	0.65344	-0.613873	0.426793	1295.23	846.357	1055.61	887.054	596.409	1667.05	923.412	1305	2154	692	402	206	middle
945	hsa-miR-195-5p_R+1	TAGCAGCACAGAAATATTGGCA	down	0.893044	-0.163197	0.431082	3720.01	3322.13	3544.58	3350.13	3071.68	4055.67	3384.35	4382	8135	3564	978	755	middle
946	oan-miR-103-3p_R+1	AGCAGCATTGTACAGGGCTATGAG	down	0.483364	-1.04882	0.435622	23.3115	11.2679	10.9201	12.9722	9.91142	33.1752	13.4477	13.5	31.5	11.5	8	3	middle
947	hsa-miR-320c_R-1	AAAAGCTGGGTTGAGAGGG	down	0.359714	-1.47508	0.444387	120.257	43.258	55.8812	43.584	30.3088	185.228	55.2852	69.0833	105.833	35.1667	44.6667	12.3333	middle
948	cgr-miR-378-3p	ACTGGACTTGGAGTCAGAAGGC	down	0.873101	-0.19578	0.448994	22493.5	19639.1	18229.3	20007.7	20680.4	19992.2	24994.9	22536	48584	23995	4821	5576	high
949	hsa-miR-376c-3p	AACATAGAGGAAATTCCACGT	down	0.516645	-0.952755	0.455924	46.623	24.0875	19.4135	26.5622	26.2868	66.3504	26.8955	24	64.5	30.5	16	6	middle
950	eca-miR-376c	AACATAGAGGAAATTCCACGT	down	0.516645	-0.952755	0.455924	46.623	24.0875	19.4135	26.5622	26.2868	66.3504	26.8955	24	64.5	30.5	16	6	middle
951	hsa-miR-204-5p	TTCCCTTTGTCATCCTATGCCT	down	0.693074	-0.528919	0.456612	149.17	103.386	141.557	109.132	59.4685	190.757	107.582	175	265	69	46	24	middle
952	hsa-miR-493-5p	TTGTACATGGTAGGCTTTCATT	up	2.09767	1.06879	0.46223	12.4407	26.0965	21.8402	23.2677	33.1817	24.8814	0	27	56.5	38.5	6	0	middle
953	oar-miR-493-5p	TTGTACATGGTAGGCTTTCATT	up	2.09767	1.06879	0.46223	12.4407	26.0965	21.8402	23.2677	33.1817	24.8814	0	27	56.5	38.5	6	0	middle
954	hsa-miR-146b-5p_R+2	TGAGAACTGAATTCCATAGGCTGT	down	0.245356	-2.02705	0.476817	27462.5	6738.09	6319.09	5784.18	8110.99	46739.7	8185.2	7812	14045.5	9411	11271	1826	high
955	hsa-miR-130a-3p_R-2_1ss4TG	CAGGGCAATGTTAAAAGGGC	down	-inf	-inf	0.5	22.808	0	0	0	0	45.6159	0	0	0	0	11	0	middle
956	hsa-miR-217	TACTGCATCAGGAACTGATTGGA	down	-inf	-inf	0.5	55.9832	0	0	0	0	111.966	0	0	0	0	27	0	middle
957	hsa-miR-340-5p_R-2_1ss4TG	TTAGAAAGCAATGAGACTGA	down	-inf	-inf	0.5	17.9303	0	0	0	0	0	35.8607	0	0	0	0	8	middle
958	hsa-miR-483-5p_L-1R-1	AGACGGGAGGAAAGAAGGGA	down	-inf	-inf	0.5	8.2938	0	0	0	0	16.5876	0	0	0	0	4	0	middle
959	hsa-miR-483-5p_1ss12AG	AAGACGGGAGGGAAGAAGGGAG	down	-inf	-inf	0.5	7.25708	0	0	0	0	14.5142	0	0	0	0	3.5	0	middle
960	hsa-miR-551b-3p_R+1	GCGACCCATACTTGGTTTCAGT	down	-inf	-inf	0.5	13.4477	0	0	0	0	0	26.8955	0	0	0	0	6	middle
961	hsa-miR-574-3p_1ss15CT	CACGCTCATGCACATACCCACA	down	-inf	-inf	0.5	7.84452	0	0	0	0	0	15.689	0	0	0	0	3.5	middle
962	hsa-miR-766-5p_R+1	AGGAGGAATTGGTGCTGGTCTTT	down	-inf	-inf	0.5	16.5876	0	0	0	0	33.1752	0	0	0	0	8	0	middle
963	hsa-miR-885-3p_R-3_1ss19GT	AGGCAGCGGGGTGTAGTGT	down	-inf	-inf	0.5	22.808	0	0	0	0	45.6159	0	0	0	0	11	0	middle
964	hsa-miR-885-3p_R-4	AGGCAGCGGGGTGTAGTG	down	-inf	-inf	0.5	41.469	0	0	0	0	82.938	0	0	0	0	20	0	middle
965	hsa-miR-885-3p_R-3_1ss19GA	AGGCAGCGGGGTGTAGTGA	down	-inf	-inf	0.5	10.3673	0	0	0	0	20.7345	0	0	0	0	5	0	middle
966	hsa-miR-1277-3p	TACGTAGATATATATGTATTTT	down	-inf	-inf	0.5	13.4477	0	0	0	0	0	26.8955	0	0	0	0	6	middle
967	hsa-miR-1285-3p_R+1	TCTGGGCAACAAAGTGAGACCTA	down	-inf	-inf	0.5	26.9549	0	0	0	0	53.9097	0	0	0	0	13	0	middle
968	hsa-miR-1285-3p	TCTGGGCAACAAAGTGAGACCT	down	-inf	-inf	0.5	6.22035	0	0	0	0	12.4407	0	0	0	0	3	0	middle
969	ggo-mir-1301-p5	CCTAGAATGGGGATTGTGGG	down	-inf	-inf	0.5	15.689	0	0	0	0	0	31.3781	0	0	0	0	7	middle
970	hsa-miR-3130-3p	GCTGCACCGGAGACTGGGTAA	down	-inf	-inf	0.5	6.22035	0	0	0	0	12.4407	0	0	0	0	3	0	middle
971	hsa-miR-3154	CAGAAGGGGAGTTGGGAGCAGA	down	-inf	-inf	0.5	12.4407	0	0	0	0	24.8814	0	0	0	0	6	0	middle
972	hsa-miR-3614-5p_R-3	CCACTTGGATCTGAAGGCTG	down	-inf	-inf	0.5	16.5876	0	0	0	0	33.1752	0	0	0	0	8	0	middle
973	hsa-mir-3648-2-p5_1ss15GC	GGCGGCGGTGGTGGCGGG	down	-inf	-inf	0.5	12.4407	0	0	0	0	24.8814	0	0	0	0	6	0	middle
974	hsa-miR-3690_R-1	ACCTGGACCCAGCGTAGACAAA	down	-inf	-inf	0.5	12.4407	0	0	0	0	24.8814	0	0	0	0	6	0	middle
975	hsa-miR-4429_R+1_1ss11CT	AAAAGCTGGGTTGAGAGGCGA	down	-inf	-inf	0.5	26.9549	0	0	0	0	53.9097	0	0	0	0	13	0	middle
976	hsa-miR-4448_R-2_1ss6CG	GGCTCGTTGGTCTAGGGG	down	-inf	-inf	0.5	6.22035	0	0	0	0	12.4407	0	0	0	0	3	0	middle
977	hsa-miR-4450	TGGGGATTTGGAGAAGTGGTGA	down	-inf	-inf	0.5	15.689	0	0	0	0	0	31.3781	0	0	0	0	7	middle
978	hsa-miR-5010-5p	AGGGGGATGGCAGAGCAAAATT	down	-inf	-inf	0.5	43.5425	0	0	0	0	87.0849	0	0	0	0	21	0	middle
979	hsa-miR-5588-5p_1ss4GA	ACTAGCATTAGTGGGACTTTT	down	-inf	-inf	0.5	16.5876	0	0	0	0	33.1752	0	0	0	0	8	0	middle
980	hsa-miR-6130_R+3_1ss12AG	TGAGGGAGTGGGTTGTATGGGT	down	-inf	-inf	0.5	11.7496	0	0	0	0	23.4991	0	0	0	0	5.66667	0	middle
981	mmu-mir-1983-p5	TCGGTTAGCGCGCGGTACTTAT	down	-inf	-inf	0.5	24.8814	0	0	0	0	49.7628	0	0	0	0	12	0	middle
982	ssc-mir-4332-p3_1ss12CT	CGGGGGTGGGGTCGGCGGGG	down	-inf	-inf	0.5	41.469	0	0	0	0	82.938	0	0	0	0	20	0	middle
983	oan-miR-23b-3p_R-3_1ss3CA	ATAACATTGCCAGGGATAA	down	-inf	-inf	0.5	7.84452	0	0	0	0	0	15.689	0	0	0	0	3.5	middle
984	oan-miR-23b-3p_R-4_1ss3CA	ATAACATTGCCAGGGATA	down	-inf	-inf	0.5	25.7749	0	0	0	0	0	51.5497	0	0	0	0	11.5	middle
985	bta-miR-1260b_R+2_1ss9AG	ATCCCACCGCTGCCACCACT	down	-inf	-inf	0.5	6.72387	0	0	0	0	0	13.4477	0	0	0	0	3	middle
986	ggo-miR-1278_R+1	TAGTACTGTGCATATCATCTAT	down	-inf	-inf	0.5	12.4407	0	0	0	0	24.8814	0	0	0	0	6	0	middle
987	PC-5p-106405_11	TGGAGTGTTAAATTGTCTGTT	down	-inf	-inf	0.5	24.6542	0	0	0	0	0	49.3084	0	0	0	0	11	middle
988	PC-5p-107447_10	TGGAGTGTTATAATGTTTGTTT	down	-inf	-inf	0.5	20.7345	0	0	0	0	41.469	0	0	0	0	10	0	middle
989	PC-3p-122649_7	TGTAGTATTATATTGTCTGTTT	down	-inf	-inf	0.5	15.689	0	0	0	0	0	31.3781	0	0	0	0	7	middle
990	PC-3p-125896_6	TTGAAGTAATCCAGGATAA	down	-inf	-inf	0.5	13.4477	0	0	0	0	0	26.8955	0	0	0	0	6	middle
991	PC-3p-138309_6	TGGAGTGTTATTTTGTCTTA	down	-inf	-inf	0.5	12.4407	0	0	0	0	24.8814	0	0	0	0	6	0	middle
992	PC-3p-124265_7	GTGGAAGCAGGGTCATTTT	down	-inf	-inf	0.5	14.5142	0	0	0	0	29.0283	0	0	0	0	7	0	middle
993	PC-5p-87236_21	TGGAGTGTTACTTTGTTTGTTT	down	-inf	-inf	0.5	43.5425	0	0	0	0	87.0849	0	0	0	0	21	0	middle
994	PC-3p-124513_7	TGCTGTAGTATATTGTATAGT	down	-inf	-inf	0.5	15.689	0	0	0	0	0	31.3781	0	0	0	0	7	middle
995	oan-miR-23b-3p_R-3	ATCACATTGCCAGGGATAA	down	0.274038	-1.86755	0.502123	139.691	38.2806	53.3871	40.7699	20.6847	37.3221	242.059	66	99	24	9	54	middle
996	hsa-miR-3928-3p	GGAGGAACCTTGGAGCTTCGGC	down	0.0441366	-4.50188	0.514178	18.6611	0.823635	0	2.4709	0	37.3221	0	0	6	0	9	0	middle
997	hsa-miR-22-5p	AGTTCTTCAGTGGCAAGCTTTA	up	1.3298	0.41121	0.526095	261.906	348.282	342.163	486.356	216.328	174.17	349.641	423	1181	251	42	78	middle
998	oan-miR-145-5p_R+1	GTCCAGTTTTCCCAGGAATA	down	0.0851205	-3.55435	0.527669	14.5142	1.23545	0	3.70636	0	29.0283	0	0	9	0	7	0	middle
999	PC-3p-54269_71	ACCCGGTGCTGTAGGCTTT	down	0.13004	-2.94297	0.542988	12.4407	1.61779	4.85337	0	0	24.8814	0	6	0	0	6	0	middle
1000	hsa-miR-450a-2-3p_L-1	TTGGGGACATTTTGCATTCAT	down	0.132702	-2.91374	0.543917	13.4477	1.78454	0	5.35362	0	0	26.8955	0	13	0	0	6	middle
1001	hsa-miR-199b-5p	CCCAGTGTTTAGACTATCTGTTC	up	1.82509	0.867964	0.560452	26.9549	49.1949	32.3558	79.8926	35.3364	53.9097	0	40	194	41	13	0	middle
1002	hsa-miR-212-3p_R+1	TAACAGTCTCCAGTCACGGCCA	down	0.183902	-2.44299	0.562367	18.6611	3.43181	0	10.2954	0	37.3221	0	0	25	0	9	0	middle
1003	PC-3p-67377_42	CGCCCCCCGGCCCCGCGTCC	down	0.198096	-2.33573	0.567696	24.6542	4.88389	0	0	14.6517	0	49.3084	0	0	17	0	11	middle
1004	hsa-miR-331-3p	GCCCCTGGGCCTATCCTAGAA	up	1.27535	0.350889	0.573541	716.345	913.588	971.484	1033.25	736.031	464.453	968.238	1201	2509	854	112	216	middle
1005	PC-5p-2201_2585	CTGCTGTGATGACATTCCA	up	1.15689	0.210246	0.575482	100.473	116.236	131.041	91.8353	125.832	120.26	80.6865	162	223	146	29	18	middle
1006	sha-miR-125a_R+2_2	TCCCTGAGACCCTAACTTGTGAGA	up	1.78182	0.83335	0.577317	15.689	27.955	29.9291	26.3563	27.5796	0	31.3781	37	64	32	0	7	middle
1007	sha-miR-125a_R+2_1	TCCCTGAGACCCTAACTTGTGAAA	up	1.78182	0.83335	0.577317	15.689	27.955	29.9291	26.3563	27.5796	0	31.3781	37	64	32	0	7	middle
1008	hsa-miR-4488_L+2R-1	GGAGGGGGCGGGCTCCGGC	down	0.241714	-2.04863	0.586263	14.5142	3.50827	0	5.35362	5.17118	29.0283	0	0	13	6	7	0	middle
1009	hsa-miR-1260b_R+1_1ss9AG	ATCCCACCGCTGCCACCATT	up	1.29516	0.373129	0.597402	142.159	184.119	248.331	190.26	113.766	87.0849	197.234	307	462	132	21	44	middle
1010	hsa-miR-210-3p	CTGTGCGTGTGACAGCGGCTGA	up	1.22505	0.292846	0.605323	311.106	381.121	525.782	407.287	210.295	232.226	389.985	650	989	244	56	87	middle
1011	hsa-miR-6503-5p_1ss23AT	AGGTCTGCATTCAAATCCCCAGT	down	0.296387	-1.75444	0.608804	17.9303	5.31432	6.47117	9.4718	0	0	35.8607	8	23	0	0	8	middle
1012	bta-miR-92b	TATTGCACTCGTCCCGGCCTCC	down	0.649661	-0.622241	0.615777	430.872	279.921	243.478	420.465	175.82	651.063	210.681	301	1021	204	157	47	middle
1013	hsa-miR-10b-5p_R-1	TACCCTGTAGAACCGAATTTGT	up	1.37495	0.459383	0.646536	912.406	1254.52	520.12	1536.08	1707.35	1434.83	389.985	643	3730	1981	346	87	high
1014	hsa-miR-145-5p	GTCCAGTTTTCCCAGGAATCCCT	up	1.27882	0.354811	0.647184	3340.66	4272.1	4810.5	6332.93	1672.88	2131.51	4549.82	5947	15378	1941	514	1015	middle
1015	hsa-miR-216b-5p	AAATCTCTGCAGGCAAATGTGA	down	0.425889	-1.23145	0.66781	33.1752	14.1289	24.2669	18.12	0	66.3504	0	30	44	0	16	0	middle
1016	hsa-miR-1247-5p	ACCCGTCCCGTTCGTCCCCGGA	down	0.56006	-0.836348	0.673562	246.681	138.156	238.624	55.1835	120.661	439.571	53.791	295	134	140	106	12	middle
1017	hsa-miR-29a-5p_R+1	ACTGATTTCTTTTGGTGTTCAGA	down	0.457673	-1.12761	0.683486	13.4477	6.15467	0	10.7072	7.75676	0	26.8955	0	26	9	0	6	middle
1018	hsa-miR-296-5p	AGGGCCCCCCCTCAATCCTGT	up	1.16571	0.22121	0.68592	45.2209	52.7145	76.8451	58.8899	22.4084	45.6159	44.8258	95	143	26	11	10	middle
1019	hsa-miR-379-5p	TGGTAGACTATGGAACGTAGG	up	1.53174	0.615167	0.69042	45.6159	69.8715	52.5782	51.889	105.147	91.2318	0	65	126	122	22	0	middle
1020	eca-miR-342-5p	AGGGGTGCTATCTGTGATTGAG	down	0.654873	-0.610712	0.693393	92.4067	60.5147	55.0049	86.8934	39.6457	153.435	31.3781	68	211	46	37	7	middle
1021	hsa-miR-127-3p	TCGGATCCGTCTGAGCTTGGCT	down	0.836275	-0.257951	0.700951	1070.14	894.928	706.975	876.347	1101.46	1414.09	726.178	874	2128	1278	341	162	high
1022	hsa-miR-92b-3p_R-2	TATTGCACTCGTCCCGGCCT	down	0.544871	-0.876013	0.728154	26.9549	14.6869	16.9868	20.179	6.8949	53.9097	0	21	49	8	13	0	middle
1023	hsa-miR-142-5p_L+2R-3	CCCATAAAGTAGAAAGCACT	up	1.11309	0.154567	0.740638	3275.84	3646.3	2478.46	4847.5	3612.93	4010.05	2541.62	3064	11771	4192	967	567	middle
1024	hsa-miR-1269a	CTGGACTGAGCCGTGCTACTGG	down	0.564087	-0.82601	0.742384	38.102	21.4928	9.70675	54.7717	0	0	76.2039	12	133	0	0	17	middle
1025	hsa-miR-27b-5p_R+1	AGAGCTTAGCTGATTGGTGAACA	down	0.825806	-0.276126	0.7781	103.159	85.1891	63.0939	105.425	87.0481	53.9097	152.408	78	256	101	13	34	middle
1026	hsa-miR-548e-3p_R-1	AAAAACTGAGACTACTTTTGC	down	0.6343	-0.656762	0.778647	12.4407	7.89114	0	9.88361	13.7898	24.8814	0	0	24	16	6	0	middle
1027	hsa-miR-340-5p	TTATAAAGCAATGAGACTGATT	down	0.935973	-0.0954613	0.789416	1139	1066.07	887.359	1170.18	1140.68	930.979	1347.02	1097	2841.5	1323.5	224.5	300.5	middle
1028	hsa-miR-222-3p_R+2	AGCTACATCTGGCTACTGGGTCT	up	1.07068	0.0985326	0.799874	724.887	776.125	871.99	913.411	542.974	862.555	587.218	1078	2218	630	208	131	middle
1029	hsa-miR-21-5p	TAGCTTATCAGACTGATGTTGA	up	1.15828	0.211978	0.802375	50372.4	58345.1	48190.8	57480.2	69364.4	75104.5	25640.4	59576	139577	80482	18111	5720	high
1030	hsa-miR-181a-5p	AACATTCAACGCTGTCGGTGAGT	up	1.07437	0.103491	0.807273	4201.19	4513.63	4943.97	5745.88	2851.04	4986.65	3415.73	6112	13952.5	3308	1202.5	762	high
1031	mmu-let-7j_1ss8TG	TGAGGTAGTAGTTTGTGCTGTTAT	up	1.05835	0.0818138	0.817912	54.186	57.3477	39.6359	62.5962	69.8109	45.6159	62.7562	49	152	81	11	14	middle
1032	hsa-miR-4524a-5p_L-2R+2	AGCAGCATGAACCTGTCTCACT	down	0.707605	-0.498984	0.818966	22.808	16.139	18.6046	16.8845	12.9279	45.6159	0	23	41	15	11	0	middle
1033	hsa-miR-125a-3p_R-1	ACAGGTGAGGTTCTTGGGAGC	down	0.717954	-0.478036	0.825708	15.689	11.264	11.3245	17.2963	5.17118	0	31.3781	14	42	6	0	7	middle
1034	hsa-miR-590-5p	GAGCTTATTCATAAAAGTGCAG	up	1.23209	0.301113	0.85503	12.4407	15.3281	18.6046	13.59	13.7898	24.8814	0	23	33	16	6	0	middle
1035	bta-miR-199c_L-1R+2	ACAGTAGTCTGCACATTGGCT	down	0.779103	-0.360114	0.861643	9.33053	7.26944	6.47117	8.44225	6.8949	18.6611	0	8	20.5	8	4.5	0	middle
1036	hsa-miR-1260a_R+3_1ss9TG	ATCCCACCGCTGCCACCAAAA	up	1.17926	0.237884	0.888255	35.8607	42.2891	38.827	62.1844	25.8559	0	71.7213	48	151	30	0	16	middle
1037	hsa-miR-181a-2-3p	ACCACTGACCGTTGACTGTACC	up	1.1075	0.147306	0.894773	111.403	123.379	138.321	149.078	82.7388	182.464	40.3432	171	362	96	44	9	middle
1038	hsa-miR-548e-3p	AAAAACTGAGACTACTTTTGCA	down	0.838636	-0.253884	0.898855	15.689	13.1574	6.47117	13.1782	19.8228	0	31.3781	8	32	23	0	7	middle
1039	hsa-miR-3065-5p	TCAACAAAATCACTGATGCTGGA	up	1.11663	0.159151	0.926585	49.3084	55.0592	41.2537	78.2453	45.6787	0	98.6168	51	190	53	0	22	middle
1040	hsa-miR-23b-3p_R+1	ATCACATTGCCAGGGATTACCA	down	0.981317	-0.0272095	0.97215	17560.6	17232.5	18205	20009	13483.4	10133	24988.2	22506	48587	15644.5	2443.5	5574.5	high
1041	hsa-miR-339-3p_R-2	TGAGCGCCTCGACGACAGAGC	up	1.00652	0.00937162	0.983077	120.141	120.924	120.525	175.022	67.2253	132.701	107.582	149	425	78	32	24	middle
1042	hsa-miR-374a-3p_R-1	CTTATCAGATTGTATTGTAAT	up	1.01767	0.0252696	0.988827	13.4477	13.6854	8.89785	12.7663	19.3919	0	26.8955	11	31	22.5	0	6	middle
1043	mdo-miR-152-3p_R+3	TCAGTGCATGACAGAACTTGGGTTT	up	1.00015	0.000222729	0.999903	12.4407	12.4426	4.85337	15.2372	17.2373	24.8814	0	6	37	20	6	0	middle

## Sheet: miRanda Predicted miRNA
Gene ID	Species ID	Mirbase ID	Site Type	UTR start	UTR end	3' pairing contribution	local AU contribution	position contribution	context score	context score percentile	UTR region	UTR-miRNA pairing	mature miRNA sequence	miRNA family	Group #
circ_0008494	hsa	PC-5p-10358_643	m8	291	297	0.036	0.084	-0.011	-0.052	22	CAACCAGCAAAGUCCUCACCCUC	|||||||	UAAGAAAAAGUAGUGGGAU	PC-5p-10358_643	66240
circ_0008494	hsa	PC-5p-10358_643	1a	311	317	0.0249	0.096	-0.01	0.0119	7	CUCAGCAGCAGCAGCCACCCUAC	||||||	UAAGAAAAAGUAGUGGGAU	PC-5p-10358_643	66241
circ_0008494	hsa	bta-miR-339b_R+3	1a	75	81	-0.00675	0.109	-0.027	-0.02375	12	CCCAUACUCGCAGCAACAGGGAC	||||||	UUACUCGAGGACCUCCUGUCCCU	bta-miR-339b_R+3	66242
circ_0008494	hsa	cgr-miR-378-5p	m8	87	93	-0.088	0.139	-0.029	-0.139	59	GCAACAGGGACCUCC-GUCAGGAC	|||||| |||||||	UGUGUCCUGGACCUCAGUCCUC	cgr-miR-378-5p	66243
circ_0008494	hsa	hsa-miR-100-5p	m8	127	133	0.036	0.105	-0.026	-0.046	36	UACCCAGGGCAGCCAUACGGGUC	|||||||	GUGUUCAAGCCUAGAUGCCCAA	hsa-miR-100-5p	66244
circ_0008494	hsa	hsa-miR-135a-5p	1a	122	128	0.01435	0.144	-0.023	0.03635	2	AUGGGUACCCAGGGCAGCCAUAC	||||||	AGUGUAUCCUUAUUUUUCGGUAU	hsa-miR-135a-5p	66245
circ_0008494	hsa	hsa-miR-135a-5p	1a	41	47	0.0038	0.043	-0.029	-0.0812	22	GCAAGAUGAGACCUCAGCCAUAU	||||||	AGUGUAUCCUUAUUUUUCGGUAU	hsa-miR-135a-5p	66246
circ_0008494	hsa	hsa-miR-146b-3p_L-1R+1	1a	75	81	-0.0173	0.109	-0.027	-0.0343	13	CCCAUACUCGCAGCAACAGGGAC	||| ||||||	UGGUCUUGACUCAGG-UGUCCCG	hsa-miR-146b-3p_L-1R+1	66247
circ_0008494	hsa	hsa-miR-185-3p_R-1	m8	505	511	-0.0105	0.114	-0.012	-0.0695	36	CAGCACCCCCAGAGCCAGCCCCC	|||||||	UGGUCUCCUUUCGGUCGGGGA	hsa-miR-185-3p_R-1	66248
circ_0008494	hsa	hsa-miR-185-3p_R-1	8mer	604	610	0.0069	0.037	-0.04	-0.3061	95	CAGGCUGCGUAUCCUCAGCCCCA	|||||||	UGGUCUCCUUUCGGUCGGGGA	hsa-miR-185-3p_R-1	66249
circ_0008494	hsa	hsa-miR-185-3p_R-1	m8	704	710	-0.026	0.007	-0.03	-0.21	82	GGUCUCAGGCAUCCUCAGCCCCC	||| |||||||	UGGUCUCCUUUCG-GUCGGGGA	hsa-miR-185-3p_R-1	66250
circ_0008494	hsa	hsa-miR-18a-3p	m8	117	123	0.0205	0.124	-0.026	-0.0425	27	AGGACAUGGGUACCCAGGGCAGC	|||||||	GGUCUUCCUCGUGAAUCCCGUCA	hsa-miR-18a-3p	66251
circ_0008494	hsa	hsa-miR-3173-5p	1a	116	122	-0.00675	0.095	-0.024	-0.03475	25	AAGGACAUGGGUACCCAGGGCAG	||||||	UUUCCUCUUUUGUCCGUCCCGU	hsa-miR-3173-5p	66252
circ_0008494	hsa	hsa-miR-3173-5p	m8	165	171	0.005	0.083	-0.022	-0.095	53	GUACCCGAUGACCAUGCAGGGCC	|||||||	UUUCCUCUUUUGUCCGUCCCGU	hsa-miR-3173-5p	66253
circ_0008494	hsa	hsa-miR-326_R+1	m8	497	503	0.005	0.144	-0.012	-0.024	12	CGACACAGCAGCACCCCCAGAGC	|||||||	UGACCUCCUUCCCGGGUCUCC	hsa-miR-326_R+1	66254
circ_0008494	hsa	hsa-miR-328-3p	m8	257	263	0.005	0.037	-0.014	-0.133	73	GCGGGUAUGGUCAACAGGGCCAG	|||||||	UGCCUUCCCGUCUCUCCCGGUC	hsa-miR-328-3p	66255
circ_0008494	hsa	hsa-miR-339-5p_R-2	1a	75	81	-0.00675	0.109	-0.027	-0.02375	12	CCCAUACUCGCAGCAACAGGGAC	||||||	ACUCGAGGACCUCCUGUCCCU	hsa-miR-339-5p_R-2	66256
circ_0008494	hsa	hsa-miR-365a-5p	1a	620	626	-0.0173	0.074	-0.021	-0.0633	42	AGCCCCAGUCUCAGCAGUCCCAG	||||| ||||||	GUGUAGACGGGGGUUU-----UCAGGGA	hsa-miR-365a-5p	66257
circ_0008494	hsa	hsa-miR-378a-3p_L-1	1a	7	13	too_close	too_close	too_close	too_close	NA	NNNNNNNNNNCCAUCCAGUCCAAU	||||||	CGGAAGACUGAGGUUCAGGUC	hsa-miR-378a-3p_L-1	66258
circ_0008494	hsa	hsa-miR-378a-3p_L-1R-1	1a	7	13	too_close	too_close	too_close	too_close	NA	NNNNNNNNNNCCAUCCAGUCCAAU	||||||	GGAAGACUGAGGUUCAGGUC	hsa-miR-378a-3p_L-1R-1	66259
circ_0008494	hsa	hsa-miR-378a-3p_L-1_1ss22CA	1a	7	13	too_close	too_close	too_close	too_close	NA	NNNNNNNNNNCCAUCCAGUCCAAU	||||||	AGGAAGACUGAGGUUCAGGUC	hsa-miR-378a-3p_L-1_1ss22CA	66260
circ_0008494	hsa	hsa-miR-4686_R+1	m8	209	215	0.0515	0.045	-0.018	-0.0825	21	GCCUCUCUUAUACACAGCAGAUU	|||||||	UUUGUGGUCUUUCGGGUCGUCUAU	hsa-miR-4686_R+1	66261
circ_0008494	hsa	hsa-miR-5589-5p	1a	320	326	-0.00675	0.081	-0.009	-0.03375	27	AGCAGCCACCCUACUCCCAGCAA	||||||	UGACGUGUUCUCGUGGGUCGG	hsa-miR-5589-5p	66262
circ_0008494	hsa	hsa-miR-5589-5p	1a	419	425	0.0038	0.086	-0.006	-0.0152	20	CUCAGCCUCCAUACUCCCAGCAG	||||||	UGACGUGUUCUCGUGGGUCGG	hsa-miR-5589-5p	66263
circ_0008494	hsa	hsa-miR-5589-5p	1a	470	476	0.0038	0.112	-0.01	0.0068	13	CGGCUCCAUACCCCUCCCAGCAG	||||||	UGACGUGUUCUCGUGGGUCGG	hsa-miR-5589-5p	66264
circ_0008494	hsa	hsa-miR-5589-5p	1a	584	590	0.0038	0.116	-0.018	0.0028	14	CACCCUCGACGCUCUCCCAGCAG	||||||	UGACGUGUUCUCGUGGGUCGG	hsa-miR-5589-5p	66265
circ_0008494	hsa	hsa-miR-5589-5p	1a	623	629	0.0038	0.047	-0.021	-0.0692	49	CCCAGUCUCAGCAGUCCCAGCAA	||||||	UGACGUGUUCUCGUGGGUCGG	hsa-miR-5589-5p	66266
circ_0008494	hsa	hsa-miR-5589-5p	1a	641	647	0.0038	0.059	-0.022	-0.0582	44	AGCAAACUGCCUAUUCCCAGCAG	||||||	UGACGUGUUCUCGUGGGUCGG	hsa-miR-5589-5p	66267
circ_0008494	hsa	hsa-miR-6503-3p_L+2_1ss9AG	m8	449	455	-0.026	0.13	-0.007	-0.064	44	AGCCUCCACAUCAGCAGUCCCCG	|||| |||||||	CCUCCAGACGUAGGG-UCAGGGGA	hsa-miR-6503-3p_L+2_1ss9AG	66268
circ_0008494	hsa	hsa-miR-660-5p_R+1	1a	107	113	0.0038	0.104	-0.024	-0.0152	3	GACCGCAGCAAGGACAUGGGUAC	||||||	UGUUGAGGCUAUACGUUACCCAU	hsa-miR-660-5p_R+1	66269
circ_0008494	hsa	hsa-miR-6761-5p	m8	402	408	0.005	0.097	-0.003	-0.062	27	ACCACAGCUCCAGUCCUCUCAGC	|||||||	GACGGUAGCUCGAGAGAGUCU	hsa-miR-6761-5p	66270
circ_0008494	hsa	hsa-miR-744-5p	1a	140	146	0.0038	0.127	-0.022	0.0098	15	CAUACGGGUCCCAGACCCCGCAG	||||||	ACGACAAUCGGGAUCGGGGCGU	hsa-miR-744-5p	66271
circ_0008494	hsa	hsa-miR-99a-5p_R-1	m8	127	133	0.036	0.105	-0.026	-0.046	32	UACCCAGGGCAGCCAUACGGGUC	|||||||	UGUUCUAGCCUAGAUGCCCAA	hsa-miR-99a-5p_R-1	66272
circ_0008494	hsa	hsa-miR-99b-5p	m8	127	133	0.005	0.105	-0.026	-0.077	48	UACCCAGGGCAGCCAUACGGGUC	|||||||	GCGUUCCAGCCAAGAUGCCCAC	hsa-miR-99b-5p	66273
circ_0008494	hsa	mmu-miR-1843b-5p_L+1R-1_1ss19AG	1a	266	272	-0.0173	0.037	-0.013	-0.0923	37	GUCAACAGGGCCAGACUCCAUAU	|||| ||||||	UCGGUCUGUCUCUG---GAGGUAU	mmu-miR-1843b-5p_L+1R-1_1ss19AG	66274
circ_0008494	hsa	mmu-miR-1843b-5p_L+1R-1_1ss19AG	8mer	409	415	0.00075	0.111	-0.007	-0.20525	83	CUCCAGUCCUCUCAGCCUCCAUA	|||||||	UCGGUCUGUCUCUGGAGGUAU	mmu-miR-1843b-5p_L+1R-1_1ss19AG	66275
circ_0008494	hsa	mmu-miR-1843b-5p_L+1R-1_1ss19AG	1a	458	464	0.0038	0.142	-0.009	0.0378	2	AUCAGCAGUCCCCGGCUCCAUAC	||||||	UCGGUCUGUCUCUGGAGGUAU	mmu-miR-1843b-5p_L+1R-1_1ss19AG	66276
circ_0008494	hsa	mmu-miR-339-5p_R-1_1ss22CT	1a	75	81	-0.00675	0.109	-0.027	-0.02375	12	CCCAUACUCGCAGCAACAGGGAC	||||||	UACUCGAGGACCUCCUGUCCCU	mmu-miR-339-5p_R-1_1ss22CT	66277
circ_0008494	hsa	mmu-miR-370-3p	m8	586	592	0.005	0.114	-0.02	-0.062	28	CCCUCGACGCUCUCCCAGCAGGC	|||||||	UGGUCCAAGGUGGGGUCGUCCG	mmu-miR-370-3p	66278
circ_0008494	hsa	rno-miR-1843b-3p_R+1	1a	16	22	0.0038	0.051	-0.031	-0.0752	34	CCAUCCAGUCCAAUGGAUCAGAU	||||||	ACAUACCUCCCCUUGCUAGUCU	rno-miR-1843b-3p_R+1	66279
circ_0008494	hsa	ssc-mir-1285-p5_5	m8	589	595	0.005	0.108	-0.02	-0.068	39	UCGACGCUCUCCCAGCAGGCUGC	|||||||	GCGAUACAACGGGUCCGACC	ssc-mir-1285-p5_5	66280
circ_0008494	hsa	ssc-mir-1285-p5_6	m8	589	595	0.005	0.108	-0.02	-0.068	39	UCGACGCUCUCCCAGCAGGCUGC	|||||||	AGCGAUACAACGGGUCCGACC	ssc-mir-1285-p5_6	66281
circ_0008494	hsa	ssc-mir-1285-p5_7	m8	589	595	0.005	0.108	-0.02	-0.068	39	UCGACGCUCUCCCAGCAGGCUGC	|||||||	AGAGCGAUACAACGGGUCCGACC	ssc-mir-1285-p5_7	66282
circ_0008494	hsa	ssc-mir-1285-p5_8	m8	589	595	0.005	0.108	-0.02	-0.068	39	UCGACGCUCUCCCAGCAGGCUGC	|||||||	CAGAGCGAUACAACGGGUCCGACC	ssc-mir-1285-p5_8	66283

## Sheet: sig
red is pvalue<=0.001,orange is pvalue <=0.01,blue is pvalue<=0.05,green is pvalue <=0.1.
Index	miR_name	miR_seq	up/down	fold_change(Group4(mean)/Normal(mean))	log2(fold_change)	pvalue(t_test)	Normal(mean)	Group4(mean)	Group4/C10(norm)	Group4/C11(norm)	Group4/C12(norm)	Normal/N1(norm)	Normal/N2(norm)	Group4/C10(raw)	Group4/C11(raw)	Group4/C12(raw)	Normal/N1(raw)	Normal/N2(raw)	Expression level
185	hsa-miR-365a-5p	AGGGACTTTTGGGGGCAGATGTG	down	0.0726644	-3.78261	0.022914	403.512	29.321	21.0313	34.1808	32.7508	385.662	421.363	26	83	38	93	94	middle
240	hsa-miR-185-3p_R-1	AGGGGCTGGCTTTCCTCTGGT	down	0.177075	-2.49756	0.0324597	42.9796	7.61063	8.89785	6.17726	7.75676	45.6159	40.3432	11	15	9	11	9	middle
175	hsa-miR-744-5p	TGCGGGGCTAGGGCTAACAGCA	down	0.506819	-0.980459	0.0212434	2416.36	1224.66	1031.34	1212.8	1429.83	2264.21	2568.52	1275	2945	1659	546	573	middle
107	hsa-miR-99b-5p	CACCCGTAGAACCGACCTTGCG	up	4.54192	2.1833	0.00996564	2438.16	11073.9	8972.27	13246.9	11002.5	3110.18	1766.14	11092	32167	12766	750	394	high
128	hsa-miR-99a-5p_R-1	AACCCGTAGATCCGATCTTGT	up	8.49636	3.08684	0.0132115	6721.62	57109.3	55505.2	47870.5	67952.3	6645.41	6797.84	68618.5	116242	78843.5	1602.5	1516.5	high
172	hsa-miR-100-5p	AACCCGTAGATCCGAACTTGTG	up	15.5876	3.96233	0.0201849	2695.46	42016	31680	43118.5	51249.4	2788.79	2602.14	39164.5	104703	59463.5	672.5	580.5	high
13	hsa-miR-146b-3p_L-1R+1	GCCCTGTGGACTCAGTTCTGGT	up	23.6138	4.56156	0.000941611	12.4407	293.772	267.745	326.571	287	24.8814	0	331	793	333	6	0	middle
15	hsa-miR-328-3p	CTGGCCCTCTCTGCCCTTCCGT	up	27.1068	4.76058	0.00110127	13.4477	364.525	380.99	393.697	318.889	0	26.8955	471	956	370	0	6	middle
131	hsa-miR-339-5p_R-2	TCCCTGTCCTCCAGGAGCTCA	up	116.222	6.86074	0.0143194	13.4477	1562.93	1404.24	1940.89	1343.64	0	26.8955	1736	4713	1559	0	6	middle
