# Supplementary material for: Suppressing circ_0008494 inhibits HSCs activation by regulating the miR-185-3p/Col1a1 axis
Source: Front Pharmacol. 2022 Nov 17;13:1050093. doi: 10.3389/fphar.2022.1050093 (PMC9713816; doi:10.3389/fphar.2022.1050093)
Supplement: Supplementary file 3 [file DataSheet1.ZIP › raw data1/Figure3A Circrna virus packaging Sequencing results/PSC78308-1.H1-F_E05(▓Γ═¿OK).doc]

<body>
<p style='font-family:SimSun;font-size:10.5pt;'>
>PSC78308-1-H1-F_E05.ab1NNNNCNNCAACTAAGATTACAAAAACAAATTACAAAAATTCAAAATTTTCGGGTTTATTACAGGGACAGCAGAGATCCAGTTTGGTTAATTAATCGAGCGGCCGCCCCCTTCACCGAGGGCCTATTTCCCATGATTCCTTCATATTTGCATATACGATACAAGGCTGTTAGAGAGATAATTGGAATTAATTTGACTGTAAACACAAAGATATTAGTACAAAATACGTGACGTAGAAAGTAATAATTTCTTGGGTAGTTTGCAGTTTTAAAATTATGTTTTAAAATGGACTATCATATGCTTACCGTAACTTGAAAGTATTTCGATTTCTTGGCTTTATATATCTTGTGGAAAGGACGAAACA<span style='background:yellow;mso-highlight:yellow'>CCGGTTGCCTCCATCCAGTCCAACTCGAGTTGGACTGGATGGAGGCAATTTTT</span>GAATTCTCGACCTCGAGACAAATGGCAGTATTCATCCACGGATCCTAACCCGTGTCGGCTCCAACATAACTTACGGTAAATGGCCCGCCTGGCTGACCGCCCAACGACCCCCGCCCATTGACGTCAATAGTAACGCCAATAGGGACTTTCCATTGACGTCAATGGGTGGAGTATTTACGGTAAACTGCCCACTTGGCAGTACATCAAGTGTATCATATGCCAAGTACGCCCCCTATTGACGTCAATGACGGTAAATGGCCCGCCTGGCATTGTGCCCAGTACATGACCTTATGGGACTTTCCTACTTGGCAGTACATCTACGTATTAGTCATCGCTATTACCATGGTCGAGGTGAGCCCCACGTTCTGCTTCACTCTCCCCATCTCCCCCCCCTCCCCACCCCCAATTTTGTATTTATTTATTTTTTAATTATTTTGTGCAGCGATGGGGGCGGGGGGGGGGGGGGGGGGCGCGCGCCAGGCGGGGCGGGGCGGGGCGAGGGGCGGGGCGGGGCGAGGCGGAAGGTGCGGCGGCAGCCAATCAGAGCGGCGGCGCTCCAAAAGTTTCTTTTTTATGGCGGAGGCNGCGGCGGCGGCGGCCCTATAAAAAAAGCGAAGCGCGCGCGNNNNNTCGCTGCGCGCTGCTTCGCCCGTGCCCGNCGCGCGCCTCGGCNNNNNGNNNTGACTGACCGCGTACTCCNAGGTGAACCGGNNGNNNNNNCNNNNTCNNNTNNNTANCTCGAGCNNNNTNNNGACAGGCNNNAGCTNNTCNNNNNNNNNNN</p>
<p style='font-family:Calibri;font-size:10.5pt;'>
PSC78308-1	ccggTTGCCTCCATCCAGTCCAActcgagTTGGACTGGATGGAGGCAAtttttg</p>
</body>
