# Supplementary material for: Suppressing circ_0008494 inhibits HSCs activation by regulating the miR-185-3p/Col1a1 axis
Source: Front Pharmacol. 2022 Nov 17;13:1050093. doi: 10.3389/fphar.2022.1050093 (PMC9713816; doi:10.3389/fphar.2022.1050093)
Supplement: Supplementary file 3 [file DataSheet1.ZIP › raw data1/Figure3F 5D 6C CCK8/Figure 3F 5D 6C CCK8.xlsx]

## Sheet: Fig.3F
CCK8 OD450 （fold）
	Time(day)	NC			KD
OD450	1	1.01105	0.989691	0.999264	0.994804	1.00118	1.00402
	2	2.84462	2.92612	2.91139	2.72036	2.61833	2.78413
	3	3.89028	4.08984	4.0621	3.68068	3.72225	3.66084
	4	7.30216	7.19391	7.46662	6.42773	6.38427	6.55881
	5	7.82032	7.67599	7.62764	6.9334	6.91214	6.8897
AVERAGE , STDEV and T-Test
table2	time(day)	NC	KD	T-Test(NC vs KD)
AVERAGE	1	1	1
	2	2.89404	2.70761	0.0266
	3	4.01407	3.68792	0.0074
	4	7.3209	6.45694	0.0008
	5	7.70799	6.91175	0.0002
STDEV	1	0.0106965	0.00471775
	2	0.0434271	0.0836329
	3	0.108101	0.031338
	4	0.137315	0.0908616
	5	0.100247	0.0218497

## Sheet: Fig.5D
OD450 （fold）
	Time(day)	185 mimic			mimic NC			185 inhibitor			inhibitor NC
OD450	1	0.99273	1.01573	0.991541	1.0002	1.0018	0.998204	0.991937	1.01157	0.996497	1.00413	0.99095	1.00492
	2	1.61093	1.73703	1.62996	2.01975	2.23623	2.19214	2.63875	2.59514	2.61992	2.26992	2.38147	2.3675
	3	2.36455	2.26641	2.35682	3.00698	2.83978	2.99601	3.72566	3.75124	3.63049	3.14598	3.17057	3.14952
	4	2.87668	2.95043	2.95579	4.1674	4.03452	4.18635	4.75983	4.86115	4.81931	4.1328	4.33189	4.32658
	5	4.26019	4.3627	4.29139	5.80866	5.97586	6.31504	6.9963	6.96061	7.37856	6.28212	6.15466	6.32619
AVERAGE , STDEV and T-Test
table2	time(day)	185 mimic	mimic NC	185 inhibitor	inhibitor NC	T-Test(185 mimic vs mimic NC)	T-Test (185 inhibitor+in vs inbihitor NC)
AVERAGE	1	1	1	1	1
	2	1.65931	2.14937	2.61794	2.33963	0.0031	0.0017
	3	2.35682	2.99601	3.63049	3.14952	0.0006	0.0001
	4	2.95579	4.18635	4.81931	4.26376	<0.0001	0.0016
	5	4.30476	6.03319	7.11182	6.25432	0.0003	0.0039
STDEV	1	0.013635	0.00179938	0.0102724	0.0078472
	2	0.067978	0.114401	0.021877	0.0607728
	3	0.0545678	0.0935255	0.0636275	0.0132942
	4	0.0442094	0.0827352	0.0509131	0.113445
	5	0.052544	0.258014	0.231689	0.0890794

## Sheet: Fig.6C
OD450 （fold）
	Time(day)	NC			KD+185 inhibitor			KD
OD450	1	1.01527	0.99212	0.992613	1.00645	0.996033	0.99752	1.02452	0.999086	0.976396
	2	2.55947	2.70721	2.70057	2.72899	2.53781	2.51103	2.09242	2.2672	2.41531
	3	3.94509	3.72987	3.86629	3.6489	3.44086	3.60079	2.84417	2.7003	2.82297
	4	5.72938	6.05048	5.69934	5.01612	5.39251	5.27994	3.97191	4.14445	4.7638
	5	8.46934	8.37084	8.34425	7.82594	7.11009	7.01562	5.37729	4.73836	5.28541
AVERAGE , STDEV and T-Test
table2	time(day)	LV-NC+inhibitor NC	KD+185 inhibitor	KD+inhibitor NC	T-Test(KD vs NC)	T-Test (KD+in vs KD)
AVERAGE	1	1	1	1
	2	2.65575	2.59261	2.25831	0.0194	0.0447
	3	3.84708	3.56352	2.78915	0.0002	0.0006
	4	5.8264	5.22952	4.29338	0.0045	0.0242
	5	8.39481	7.31722	5.13369	<0.0001	0.0025
STDEV	1	0.0132241	0.00563244	0.0240739
	2	0.0834498	0.118861	0.161628
	3	0.108887	0.108911	0.0776695
	4	0.194642	0.193196	0.416423
	5	0.0659004	0.443089	0.345426
