# Supplementary material for: Suppressing circ_0008494 inhibits HSCs activation by regulating the miR-185-3p/Col1a1 axis
Source: Front Pharmacol. 2022 Nov 17;13:1050093. doi: 10.3389/fphar.2022.1050093 (PMC9713816; doi:10.3389/fphar.2022.1050093)
Supplement: Supplementary file 3 [file DataSheet1.ZIP › raw data1/Figure4C 7B Luciferase Report/Luciferase reporter assay result circ+miR185.xls]

## Sheet: Sheet1
	plasmid	miRNA	Firefly	Renilla	R/F	mean±s.d.	t-test
	C08494-wt-psiCHECK2	blank 1	11624808	7528712	0.647642	0.65±0.01
		blank 2	11708670	7588996	0.648152
		blank 3	11607393	7652006	0.659236
		mimics NC 1	6142806	4160378	0.677276	0.67±0.01
		mimics NC 2	6040835	4031048	0.6673
		mimics NC 3	6056002	3976573	0.656633
		hsa-miR-185-3p mimics 1	5729449	2290918	0.39985	0.4±0.01	2.4423e-06
		hsa-miR-185-3p mimics 2	5751401	2237766	0.389082
		hsa-miR-185-3p mimics 3	5476493	2182654	0.39855
		inhibitor NC 1	8785610	5282356	0.601251	0.61±0.01
		inhibitor NC 2	8598457	5204012	0.605226
		inhibitor NC 3	8467226	5175817	0.611277
		hsa-miR-185-3p inhibitor 1	9209971	7798285	0.846722	0.85±0.01	5.80758e-07
		hsa-miR-185-3p inhibitor 2	9156057	7778030	0.849496
		hsa-miR-185-3p inhibitor 3	9052196	7761395	0.857405
	C08494-mut-psiCHECK2	blank 1	9352608	5758159	0.615674	0.63±0.03
		blank 2	9375856	5771028	0.61552
		blank 3	9366641	6291293	0.67167
		mimics NC 1	8455705	5217129	0.616995	0.62±0.01
		mimics NC 2	8426573	5199603	0.617048
		mimics NC 3	8303089	5206016	0.626997
		hsa-miR-185-3p mimics 1	7314662	4525700	0.618716	0.63±0.01	0.271935
		hsa-miR-185-3p mimics 2	7167814	4518788	0.630428
		hsa-miR-185-3p mimics 3	7116027	4503415	0.632855
		inhibitor NC 1	15726939	8998393	0.572164	0.58±0.01
		inhibitor NC 2	15877141	9162005	0.577056
		inhibitor NC 3	15637445	9149840	0.585124
		hsa-miR-185-3p inhibitor 1	9193047	6076983	0.661041	0.61±0.05	0.361813
		hsa-miR-185-3p inhibitor 2	10352666	6052262	0.584609
		hsa-miR-185-3p inhibitor 3	10517752	6037808	0.574059
