# Supplementary material for: Suppressing circ_0008494 inhibits HSCs activation by regulating the miR-185-3p/Col1a1 axis
Source: Front Pharmacol. 2022 Nov 17;13:1050093. doi: 10.3389/fphar.2022.1050093 (PMC9713816; doi:10.3389/fphar.2022.1050093)
Supplement: Supplementary file 3 [file DataSheet1.ZIP › raw data1/Figure4C 7B Luciferase Report/Luciferase reporter assay result col+miR185.xlsx]

## Sheet: sheet1
GROUP	firefly luciferase	renilla luciferase	ratio	averge
col1a1 wt+miRNA NC	6769104	193431	34.9949	33.0618
	6982197	203592	34.295
	6434191	192173	33.4812
	6074319	191790	31.6717
	6490278	202904	31.9869
	6420912	201023	31.9412
col1a1 wt+hsa-miR-185-3p inhibitor	13462055	194512	69.2094	61.9655
	13590148	204526	66.447
	12272734	197515	62.1357
	12905376	222921	57.8922
	12892325	215912	59.711
	11782366	208915	56.3979
col1a1 mut+miRNA NC	5740113	195324	29.3876	30.2114
	5711257	190773	29.9374
	5890761	191557	30.752
	5835255	188641	30.9331
	6043165	207996	29.0542
	6158621	197366	31.2041
col1a1 mut+miR-185-3p inhibitor	6103217	196782	31.0151	29.7516
	6032232	204820	29.4514
	5645104	196091	28.7882
	6064103	187622	32.3209
	5866367	189024	31.035
	5738853	200525	28.6191
GROUP	firefly luciferase/renilla luciferase	photo
col1a1 wt+miRNA NC	33.06	1
col1a1 wt+hsa-miR-185-3p inhibitor	61.97	1.87447
col1a1 mut+miRNA NC	30.21	1
col1a1 mut+miR-185-3p inhibitor	29.75	0.984773
Statistical analysis:t tests	T-Test：
p value(col1a1 wt+miRNA NC vs col1a1 wt+hsa-miR-185-3p inhibitor)	<0.0001
p value(col1a1 mut+miRNA NCvs col1a1 wt+col1a1 mut+miR-185-3p inhibitor)	0.9928
