# Supplementary material for: Suppressing circ_0008494 inhibits HSCs activation by regulating the miR-185-3p/Col1a1 axis
Source: Front Pharmacol. 2022 Nov 17;13:1050093. doi: 10.3389/fphar.2022.1050093 (PMC9713816; doi:10.3389/fphar.2022.1050093)
Supplement: Supplementary file 3 [file DataSheet1.ZIP › raw data1/Pcr/Figure2F Rnase R.xlsx]

## Sheet: Sheet1
gene	group	Replicate #	Threshold Cycle (Ct)	Ct Mean	Ct Std. Dev		gene	group	Replicate #	Threshold Cycle (Ct)	Ct Mean	Ct Std. Dev		ΔCt	STDDEV		ΔΔCT (Target-Aveg Control)	2^-ΔΔCt		Low	HIGH	Error-	Error+
GAPDH	Rnase-	1	10.1801				GAPDH	Rnase-	1	10.1801
GAPDH	Rnase-	2	9.92727				GAPDH	Rnase-	2	9.92727
GAPDH	Rnase-	3	10.2884	10.1319	0.185305		GAPDH	Rnase-	3	10.2884	10.1319	0.185305		0	0.262061		0	1		0.833896	1.19919	0.166104	0.199191
GAPDH	Rnase+	1	17.3941				GAPDH	Rnase-	1	10.1801
GAPDH	Rnase+	2	17.2161				GAPDH	Rnase-	2	9.92727
GAPDH	Rnase+	3	17.3683	17.3262	0.0961707		GAPDH	Rnase-	3	10.2884	10.1319	0.185305		7.19425	0.208775		7.19425	0.00682833		0.00590836	0.00789154	0.000919968	0.00106321
circ-0008494	Rnase-	1	25.4169				circ-0008494	Rnase-	1	25.4169
circ-0008494	Rnase-	2	25.2297				circ-0008494	Rnase-	2	25.2297
circ-0008494	Rnase-	3	25.2811	25.3092	0.0967116		circ-0008494	Rnase-	3	25.2811	25.3092	0.0967116		0	0.136771		0	1		0.909553	1.09944	0.0904473	0.0994415
circ-0008494	Rnase+	1	25.8855				circ-0008494	Rnase-	1	25.4169
circ-0008494	Rnase+	2	25.8555				circ-0008494	Rnase-	2	25.2297
circ-0008494	Rnase+	3	25.773	25.838	0.0582324		circ-0008494	Rnase-	3	25.2811	25.3092	0.0967116		0.528795	0.11289		0.528795	0.693134		0.640964	0.749549	0.0521695	0.0564157
Statistical analysis:t tests	T-Test：
p value GAPDH	(Rnase+ vs Rnase-)	0.0007
p value circ-0008494	(Rnase+ vs Rnase-)	0.0081

## Sheet: CT
SDS 2.4	AQ Results	1
Filename	2021-6-16-2
PlateID
Assay Type	Absolute Quantification
Run DateTime	2021-06-16 15:51:43
Operator
ThermalCycleParams
Sample Information
Well	Sample Name	Detector Name	Reporter	Task	Ct	Tm Value	Tm Type	Quantity	Qty Mean	Qty StdDev	Ct Median	Ct Mean	Ct StdDev	Ct Type	Template Name	Baseline Type	Baseline Start	Baseline Stop	Threshold Type	Threshold	FOS	HMD	LME	EW	BPR	NAW	HNS	HRN	EAF	BAF	TAF	CAF
1	A1	test	FAM	Unknown	21.1875	83.7	Auto Tm							Manual Ct		Automatic			Manual	1
10	A10	test	FAM	Unknown	17.3941	86.8	Auto Tm							Manual Ct		Automatic			Manual	1
11	A11	test	FAM	Unknown	17.2161	86.8	Auto Tm							Manual Ct		Automatic			Manual	1
12	A12	test	FAM	Unknown	17.3683	86.8	Auto Tm							Manual Ct		Automatic			Manual	1							TRUE	TRUE
2	A2	test	FAM	Unknown	20.9928	83.9	Auto Tm							Manual Ct		Automatic			Manual	1
3	A3	test	FAM	Unknown	20.9428	83.9	Auto Tm							Manual Ct		Automatic			Manual	1
4	A4	test	FAM	Unknown	21.606	84.2	Auto Tm							Manual Ct		Automatic			Manual	1
5	A5	test	FAM	Unknown	22.1367	84.2	Auto Tm							Manual Ct		Automatic			Manual	1
6	A6	test	FAM	Unknown	22.5176	84.4	Auto Tm							Manual Ct		Automatic			Manual	1
7	A7	test	FAM	Unknown	25.8855	88.4	Auto Tm							Manual Ct		Automatic			Manual	1
8	A8	test	FAM	Unknown	25.8555	88.2	Auto Tm							Manual Ct		Automatic			Manual	1
9	A9	test	FAM	Unknown	25.773	88	Auto Tm							Manual Ct		Automatic			Manual	1
13	B1	test	FAM	Unknown	20.2534	83.7	Auto Tm							Manual Ct		Automatic			Manual	1
22	B10	test	FAM	Unknown	10.1801	87	Auto Tm							Manual Ct		Automatic			Manual	1
23	B11	test	FAM	Unknown	9.92727	87	Auto Tm							Manual Ct		Automatic			Manual	1
24	B12	test	FAM	Unknown	10.2884	86.6	Auto Tm							Manual Ct		Automatic			Manual	1							TRUE	TRUE
14	B2	test	FAM	Unknown	20.4227	83.9	Auto Tm							Manual Ct		Automatic			Manual	1
15	B3	test	FAM	Unknown	20.1631	84.1	Auto Tm							Manual Ct		Automatic			Manual	1
16	B4	test	FAM	Unknown	20.651	84.4	Auto Tm							Manual Ct		Automatic			Manual	1
17	B5	test	FAM	Unknown	15.8796	84.6	Auto Tm							Manual Ct		Automatic			Manual	1
18	B6	test	FAM	Unknown	20.8207	84.8	Auto Tm							Manual Ct		Automatic			Manual	1
19	B7	test	FAM	Unknown	25.4169	88.6	Auto Tm							Manual Ct		Automatic			Manual	1
20	B8	test	FAM	Unknown	25.2297	88.4	Auto Tm							Manual Ct		Automatic			Manual	1
21	B9	test	FAM	Unknown	25.2811	88.2	Auto Tm							Manual Ct		Automatic			Manual	1
25	C1	test	FAM	Unknown	37.2941	87.5	Auto Tm							Manual Ct		Automatic			Manual	1				TRUE
34	C10	test	FAM	Unknown	17.9158	87.2	Auto Tm							Manual Ct		Automatic			Manual	1
35	C11	test	FAM	Unknown	18.8619	87	Auto Tm							Manual Ct		Automatic			Manual	1
36	C12	test	FAM	Unknown	17.5301	86.6	Auto Tm							Manual Ct		Automatic			Manual	1							TRUE
26	C2	test	FAM	Unknown	39.1922	87.5	Auto Tm							Manual Ct		Automatic			Manual	1				TRUE
27	C3	test	FAM	Unknown	34.1938	82.3	Auto Tm							Manual Ct		Automatic			Manual	1				TRUE
28	C4	test	FAM	Unknown	25.6639	87.3	Auto Tm							Manual Ct		Automatic			Manual	1
29	C5	test	FAM	Unknown	25.7994	87.5	Auto Tm							Manual Ct		Automatic			Manual	1
30	C6	test	FAM	Unknown	25.6571	87.9	Auto Tm							Manual Ct		Automatic			Manual	1
31	C7	test	FAM	Unknown	24.3674	87.9	Auto Tm							Manual Ct		Automatic			Manual	1
32	C8	test	FAM	Unknown	20.749	87.6	Auto Tm							Manual Ct		Automatic			Manual	1
33	C9	test	FAM	Unknown	20.6557	87.4	Auto Tm							Manual Ct		Automatic			Manual	1
37	D1	test	FAM	Unknown	35.8105	85.8	Auto Tm							Manual Ct		Automatic			Manual	1
46	D10	test	FAM	Unknown	20.4352	87.6	Auto Tm							Manual Ct		Automatic			Manual	1
47	D11	test	FAM	Unknown	20.635	87.4	Auto Tm							Manual Ct		Automatic			Manual	1
48	D12	test	FAM	Unknown	21.0851	87	Auto Tm							Manual Ct		Automatic			Manual	1
38	D2	test	FAM	Unknown	36.3833	87.7	Auto Tm							Manual Ct		Automatic			Manual	1
39	D3	test	FAM	Unknown	36.8261	77.1	Auto Tm							Manual Ct		Automatic			Manual	1
40	D4	test	FAM	Unknown	22.493	87.9	Auto Tm							Manual Ct		Automatic			Manual	1
41	D5	test	FAM	Unknown	22.5336	88.1	Auto Tm							Manual Ct		Automatic			Manual	1
42	D6	test	FAM	Unknown	22.7808	88.2	Auto Tm							Manual Ct		Automatic			Manual	1
43	D7	test	FAM	Unknown	23.6744	88.4	Auto Tm							Manual Ct		Automatic			Manual	1
44	D8	test	FAM	Unknown	21.5678	88.2	Auto Tm							Manual Ct		Automatic			Manual	1
45	D9	test	FAM	Unknown	21.4182	87.8	Auto Tm							Manual Ct		Automatic			Manual	1
49	E1	test	FAM	Unknown	33.6349	85	Auto Tm							Manual Ct		Automatic			Manual	1
58	E10	test	FAM	Unknown	25.1744	87.2	Auto Tm							Manual Ct		Automatic			Manual	1
59	E11	test	FAM	Unknown	24.6288	87	Auto Tm							Manual Ct		Automatic			Manual	1
60	E12	test	FAM	Unknown	23.5308	86.8	Auto Tm							Manual Ct		Automatic			Manual	1
50	E2	test	FAM	Unknown	31.3125	87.7	Auto Tm							Manual Ct		Automatic			Manual	1
51	E3	test	FAM	Unknown	32.1757	88.1	Auto Tm							Manual Ct		Automatic			Manual	1
52	E4	test	FAM	Unknown	28.9802	90.4	Auto Tm							Manual Ct		Automatic			Manual	1
53	E5	test	FAM	Unknown	31.3024	88.8	Auto Tm							Manual Ct		Automatic			Manual	1
54	E6	test	FAM	Unknown	29.4352	90.8	Auto Tm							Manual Ct		Automatic			Manual	1
55	E7	test	FAM	Unknown	28.0706	88	Auto Tm							Manual Ct		Automatic			Manual	1
56	E8	test	FAM	Unknown	Undetermined	61.5	Auto Tm							Manual Ct		Automatic			Manual	1				TRUE		TRUE
57	E9	test	FAM	Unknown	24.4125	87.6	Auto Tm							Manual Ct		Automatic			Manual	1
61	F1	test	FAM	Unknown	33.2496	89.4	Auto Tm							Manual Ct		Automatic			Manual	1
70	F10	test	FAM	Unknown	25.0984	87.2	Auto Tm							Manual Ct		Automatic			Manual	1
71	F11	test	FAM	Unknown	25.7752	87	Auto Tm							Manual Ct		Automatic			Manual	1
72	F12	test	FAM	Unknown	24.6197	86.8	Auto Tm							Manual Ct		Automatic			Manual	1
62	F2	test	FAM	Unknown	31.8481	89.4	Auto Tm							Manual Ct		Automatic			Manual	1
63	F3	test	FAM	Unknown	32.0886	89.4	Auto Tm							Manual Ct		Automatic			Manual	1
64	F4	test	FAM	Unknown	30.913	88.3	Auto Tm							Manual Ct		Automatic			Manual	1
65	F5	test	FAM	Unknown	31.8475	87.5	Auto Tm							Manual Ct		Automatic			Manual	1
66	F6	test	FAM	Unknown	33.5997	87.1	Auto Tm							Manual Ct		Automatic			Manual	1
67	F7	test	FAM	Unknown	26.6612	88	Auto Tm							Manual Ct		Automatic			Manual	1
68	F8	test	FAM	Unknown	26.4716	87.8	Auto Tm							Manual Ct		Automatic			Manual	1
69	F9	test	FAM	Unknown	25.8789	87.4	Auto Tm							Manual Ct		Automatic			Manual	1
73	G1	test	FAM	Unknown	28.3365	85.8	Auto Tm							Manual Ct		Automatic			Manual	1
82	G10	test	FAM	Unknown	20.5772	87.2	Auto Tm							Manual Ct		Automatic			Manual	1
83	G11	test	FAM	Unknown	25.2648	87	Auto Tm							Manual Ct		Automatic			Manual	1
84	G12	test	FAM	Unknown	24.0132	86.8	Auto Tm							Manual Ct		Automatic			Manual	1
74	G2	test	FAM	Unknown	24.2736	86	Auto Tm							Manual Ct		Automatic			Manual	1
75	G3	test	FAM	Unknown	23.9971	86.4	Auto Tm							Manual Ct		Automatic			Manual	1
76	G4	test	FAM	Unknown	21.33	86.5	Auto Tm							Manual Ct		Automatic			Manual	1
77	G5	test	FAM	Unknown	23.7852	86.7	Auto Tm							Manual Ct		Automatic			Manual	1
78	G6	test	FAM	Unknown	21.2171	87.1	Auto Tm							Manual Ct		Automatic			Manual	1
79	G7	test	FAM	Unknown	28.2774	87.7	Auto Tm							Manual Ct		Automatic			Manual	1
80	G8	test	FAM	Unknown	24.4931	87.6	Auto Tm							Manual Ct		Automatic			Manual	1
81	G9	test	FAM	Unknown	25.5429	87.2	Auto Tm							Manual Ct		Automatic			Manual	1
85	H1	test	FAM	Unknown	26.8495	86	Auto Tm							Manual Ct		Automatic			Manual	1
94	H10	test	FAM	Unknown	24.5656	87.2	Auto Tm							Manual Ct		Automatic			Manual	1
95	H11	test	FAM	Unknown	25.4237	87.4	Auto Tm							Manual Ct		Automatic			Manual	1
96	H12	test	FAM	Unknown	27.543	87.2	Auto Tm							Manual Ct		Automatic			Manual	1
86	H2	test	FAM	Unknown	24.5628	86	Auto Tm							Manual Ct		Automatic			Manual	1
87	H3	test	FAM	Unknown	25.0693	86.1	Auto Tm							Manual Ct		Automatic			Manual	1
88	H4	test	FAM	Unknown	24.3705	86.3	Auto Tm							Manual Ct		Automatic			Manual	1
89	H5	test	FAM	Unknown	23.6888	86.5	Auto Tm							Manual Ct		Automatic			Manual	1
90	H6	test	FAM	Unknown	27.5557	86.7	Auto Tm							Manual Ct		Automatic			Manual	1
91	H7	test	FAM	Unknown	27.3399	87.5	Auto Tm							Manual Ct		Automatic			Manual	1
92	H8	test	FAM	Unknown	25.2892	87.5	Auto Tm							Manual Ct		Automatic			Manual	1
93	H9	test	FAM	Unknown	26.7804	87.2	Auto Tm							Manual Ct		Automatic			Manual	1
Slope		cycles/log decade
Y-Intercept
R^2
NAP	LPL
