# Supplementary material for: Suppressing circ_0008494 inhibits HSCs activation by regulating the miR-185-3p/Col1a1 axis
Source: Front Pharmacol. 2022 Nov 17;13:1050093. doi: 10.3389/fphar.2022.1050093 (PMC9713816; doi:10.3389/fphar.2022.1050093)
Supplement: Supplementary file 3 [file DataSheet1.ZIP › raw data1/Pcr/Figure2H circ0008494 in human HF tissue.xlsx]

## Sheet: sheet1
gene	group	Replicate #	Threshold Cycle (Ct)	Ct Mean	Ct Std. Dev		gene	group	Replicate #	Threshold Cycle (Ct)	Ct Mean	Ct Std. Dev		ΔCt	STDDEV		ΔΔCT (Target-Aveg Control)	2^-ΔΔCt		Low	HIGH	Error-	Error+
1	NC	1	24.602				GAPDH	NC	1	17.526
1	NC	2	24.6876				GAPDH	NC	2	17.6082
1	NC	3	24.8748	24.7215	0.13951		GAPDH	NC	3	17.5105	17.5482	0.0525027		7.17328	0.149062		0	1		0.901836	1.10885	0.0981636	0.108849
1	HF	1	26.1646				GAPDH	HF	1	19.8351
1	HF	2	26.4624				GAPDH	HF	2	19.7406
1	HF	3	26.2283	26.2851	0.156815		GAPDH	HF	3	19.7527	19.7761	0.0514577		6.50902	0.165042		-0.664266	1.58476		1.41345	1.77683	0.171309	0.192071
2	NC	1	29.5073				GAPDH	NC	1	22.5317
2	NC	2	29.4021				GAPDH	NC	2	22.5632
2	NC	3	29.7637	29.5577	0.185969		GAPDH	NC	3	22.7177	22.6042	0.0995365		6.95349	0.210932		0	1		0.863979	1.15744	0.136021	0.157435
2	HF	1	25.8471				GAPDH	HF	1	19.5635
2	HF	2	25.7622				GAPDH	HF	2	19.6013
2	HF	3	25.8413	25.8169	0.047424		GAPDH	HF	3	19.7002	19.6217	0.07058		6.19519	0.0850328		-0.758295	1.69149		1.59468	1.79418	0.0968156	0.102694
3	NC	1	25.5734				GAPDH	NC	1	17.5835
3	NC	2	25.6947				GAPDH	NC	2	17.7107
3	NC	3	25.564	25.6107	0.0729053		GAPDH	NC	3	17.6777	17.6573	0.0660212		7.95337	0.0983564		0	1		0.934097	1.07055	0.0659034	0.0705531
3	HF	1	31.916				GAPDH	HF	1	25.3255
3	HF	2	33.9581				GAPDH	HF	2	25.4797
3	HF	3		32.937	1.44396		GAPDH	HF	3	25.4525	25.4193	0.0823283		7.51777	1.4463		-0.435602	1.35248		0.496305	3.68562	0.856171	2.33314
4	NC	1	31.1647				GAPDH	NC	1	24.3334
4	NC	2	31.4262				GAPDH	NC	2	24.2723
4	NC	3	31.2172	31.2694	0.138334		GAPDH	NC	3	24.3899	24.3319	0.0588265		6.93751	0.150323		0	1		0.901049	1.10982	0.0989511	0.109818
4	HF	1	32.0098				GAPDH	HF	1	24.2562
4	HF	2	31.6434				GAPDH	HF	2	24.3755
4	HF	3	32.1347	31.9293	0.255346		GAPDH	HF	3	24.2618	24.2978	0.0672935		7.63148	0.264064		0.693972	0.61815		0.514757	0.742309	0.103392	0.12416
5	NC	1	27.2812				GAPDH	NC	1	22.4618
5	NC	2	27.1701				GAPDH	NC	2	22.4088
5	NC	3	27.4981	27.3165	0.166807		GAPDH	NC	3	22.3884	22.4197	0.0378934		4.8968	0.171057		0	1		0.888192	1.12588	0.111808	0.125883
5	HF	1	28.8457				GAPDH	HF	1	23.2033
5	HF	2	28.5775				GAPDH	HF	2	23.1445
5	HF	3	28.935	28.7861	0.186099		GAPDH	HF	3	23.1642	23.1707	0.0299591		5.61539	0.188495		0.718594	0.607689		0.53326	0.692507	0.0744296	0.084818
6	NC	1	29.5681				GAPDH	NC	1	22.7556
6	NC	2	29.5151				GAPDH	NC	2	22.7509
6	NC	3	29.8215	29.6349	0.163792		GAPDH	NC	3	22.8749	22.7938	0.0702437		6.84109	0.178219		0	1		0.883793	1.13149	0.116207	0.131486
6	HF	1	29.0022				GAPDH	HF	1	23.6943
6	HF	2	29.8925				GAPDH	HF	2	23.6487
6	HF	3	30.0057	29.6335	0.549637		GAPDH	HF	3	23.8498	23.7309	0.105414		5.90254	0.559655		-0.938556	1.91661		1.30035	2.82492	0.616258	0.908313
7	NC	1	27.2149				GAPDH	NC	1	18.7492
7	NC	2	27.9748				GAPDH	NC	2	18.6846
7	NC	3	28.1946	27.7948	0.514082		GAPDH	NC	3	18.7354	18.7231	0.034028		9.07171	0.515207		0	1		0.699693	1.4292	0.300307	0.429199
7	HF	1	27.9017				GAPDH	HF	1	22.169
7	HF	2	28.0962				GAPDH	HF	2	22.2295
7	HF	3	28.2447	28.0809	0.172035		GAPDH	HF	3	22.1005	22.1663	0.0645084		5.91454	0.183732		-3.15717	8.9208		7.85408	10.1324	1.06673	1.21161
8	NC	1	27.3619				GAPDH	NC	1	20.9295
8	NC	2	27.4564				GAPDH	NC	2	20.9751
8	NC	3	27.5836	27.4673	0.111273		GAPDH	NC	3	20.9638	20.9561	0.0237194		6.51118	0.113773		0	1		0.924168	1.08205	0.0758323	0.0820547
8	HF	1	28.9386				GAPDH	HF	1	22.5299
8	HF	2	28.8745				GAPDH	HF	2	22.4955
8	HF	3	28.6347	28.816	0.160197		GAPDH	HF	3	22.6102	22.5452	0.0588401		6.27074	0.170661		-0.240442	1.18135		1.04956	1.3297	0.131797	0.148348
9	NC	1	25.1614				GAPDH	NC	1	17.8211
9	NC	2	24.6669				GAPDH	NC	2	16.9601
9	NC	3	25.3606	25.0629	0.357151		GAPDH	NC	3	17.3647	17.382	0.430753		7.68099	0.559558		0	1		0.67851	1.47382	0.32149	0.473817
9	HF	1	21.8662				GAPDH	HF	1	14.8766
9	HF	2	22.2446				GAPDH	HF	2	15.914
9	HF	3	20.7509	21.6206	0.776518		GAPDH	HF	3	16.4206	15.7371	0.787064		5.88347	1.10564		-1.79751	3.4762		1.61537	7.48061	1.86083	4.00441
10	NC	1	25.1576				GAPDH	NC	1	17.2266
10	NC	2	24.8946				GAPDH	NC	2	16.7747
10	NC	3	25.3863	25.1461	0.24607		GAPDH	NC	3	17.3014	17.1009	0.284951		8.04522	0.376494		0	1		0.770307	1.29818	0.229693	0.298183
10	HF	1	25.4272				GAPDH	HF	1	19.1363
10	HF	2	25.1454				GAPDH	HF	2	19.6173
10	HF	3	24.9403	25.1709	0.244454		GAPDH	HF	3	19.2741	19.3426	0.247707		5.82835	0.348018		-2.21686	4.64882		3.65241	5.91707	0.996416	1.26825
11	NC	1	22.7855				GAPDH	NC	1	15.4243
11	NC	2	22.993				GAPDH	NC	2	15.9246
11	NC	3	24.3582	23.3789	0.854427		GAPDH	NC	3	15.7592	15.7027	0.254891		7.67616	0.891636		0	1		0.539003	1.85528	0.460997	0.855279
11	HF	1	24.3634				GAPDH	HF	1	18.3074
11	HF	2	23.3087				GAPDH	HF	2	17.5684
11	HF	3	24.6736	24.1152	0.71549		GAPDH	HF	3	18.4911	18.1223	0.488399		5.99293	0.866291		-1.68323	3.21147		1.76167	5.85441	1.4498	2.64294
12	NC	1	36.9221				GAPDH	NC	1	24.0536
12	NC	2	36.6095				GAPDH	NC	2	23.9385
12	NC	3	35.3731	36.3016	0.819094		GAPDH	NC	3	23.8427	23.9449	0.105613		12.3566	0.825875		0	1		0.56414	1.77261	0.43586	0.77261
12	HF	1	32.2883				GAPDH	HF	1	20.9734
12	HF	2	32.2074				GAPDH	HF	2	20.9093
12	HF	3	33.039	32.5116	0.458526		GAPDH	HF	3	20.9019	20.9282	0.0393016		11.5834	0.460207		-0.773245	1.70911		1.24232	2.35129	0.466789	0.64218
13	NC	1	35.2012				GAPDH	NC	1	21.606
13	NC	2	35.7648				GAPDH	NC	2	21.5546
13	NC	3	36.3171	35.761	0.55793		GAPDH	NC	3	21.7146	21.6251	0.0817127		14.136	0.563882		0	1		0.676479	1.47824	0.323521	0.478241
13	HF	1	33.6268				GAPDH	HF	1	21.1753
13	HF	2	33.0241				GAPDH	HF	2	21.1033
13	HF	3	33.1516	33.2675	0.317667		GAPDH	HF	3	21.1526	21.1437	0.0367986		12.1238	0.319791		-2.01221	4.03401		3.23199	5.03504	0.802017	1.00104
14	NC	1	33.4769				GAPDH	NC	1	20.4291
14	NC	2	33.8936				GAPDH	NC	2	20.3722
14	NC	3	34.8641	34.0782	0.7118		GAPDH	NC	3	20.3202	20.3738	0.0544547		13.7044	0.71388		0	1		0.609678	1.64021	0.390322	0.640209
14	HF	1	34.5314				GAPDH	HF	1	22.5324
14	HF	2	34.6481				GAPDH	HF	2	22.3603
14	HF	3	35.2085	34.796	0.361951		GAPDH	HF	3	22.2999	22.3976	0.120639		12.3984	0.381526		-1.30596	2.47249		1.89794	3.22095	0.574544	0.74847
15	NC	1	26.1856				GAPDH	NC	1	20.2996
15	NC	2	26.1422				GAPDH	NC	2	20.1322
15	NC	3	26.2782	26.202	0.0694724		GAPDH	NC	3	20.1953	20.209	0.0845582		5.99299	0.109437		0	1		0.92695	1.07881	0.0730504	0.0788073
15	HF	1	28.6017				GAPDH	HF	1	22.7282
15	HF	2	28.3618				GAPDH	HF	2	22.7779
15	HF	3	28.6998	28.5544	0.173922		GAPDH	HF	3	22.7389	22.7483	0.0261266		5.8061	0.175873		-0.186887	1.1383		1.00766	1.28588	0.130642	0.147579
16	NC	1	27.6733				GAPDH	NC	1	23.0509
16	NC	2	27.4713				GAPDH	NC	2	22.9991
16	NC	3	27.6386	27.5944	0.10802		GAPDH	NC	3	22.9372	22.9957	0.0569346		4.59865	0.122106		0	1		0.918845	1.08832	0.0811547	0.0883225
16	HF	1	24.3634				GAPDH	HF	1	22.4754
16	HF	2	23.3087				GAPDH	HF	2	22.3921
16	HF	3	24.6736	24.1152	0.71549		GAPDH	HF	3	22.4239	22.4305	0.0420496		1.68476	0.716724		-2.9139	7.5365		4.58579	12.3858	2.95071	4.84934
17	NC	1	28.0897				GAPDH	NC	1	20.9719
17	NC	2	28.2666				GAPDH	NC	2	20.932
17	NC	3	28.5311	28.2958	0.222147		GAPDH	NC	3	20.9683	20.9574	0.02203		7.33841	0.223237		0	1		0.856641	1.16735	0.143359	0.16735
17	HF	1	31.6528				GAPDH	HF	1	27.5744
17	HF	2	31.9383				GAPDH	HF	2	27.3168
17	HF	3	32.1535	31.9149	0.251172		GAPDH	HF	3	27.4725	27.4546	0.129701		4.46033	0.282683		-2.87809	7.35174		6.04358	8.94306	1.30816	1.59132
18	NC	1	31.9931				GAPDH	NC	1	26.1044
18	NC	2	31.311				GAPDH	NC	2	26.0847
18	NC	3	31.3086	31.5375	0.394521		GAPDH	NC	3	26.0919	26.0937	0.00993415		5.44389	0.394646		0	1		0.760676	1.31462	0.239324	0.31462
18	HF	1	33.2995				GAPDH	HF	1	26.2112
18	HF	2	34.6214				GAPDH	HF	2	26.2914
18	HF	3	33.7518	33.8909	0.671811		GAPDH	HF	3	26.2856	26.2628	0.0447148		7.62816	0.673297		2.18428	0.220023		0.13797	0.350873	0.0820526	0.13085
19	NC	1	28.2523				GAPDH	NC	1	21.9564
19	NC	2	28.7871				GAPDH	NC	2	21.9816
19	NC	3	28.6359	28.5584	0.275705		GAPDH	NC	3	21.9476	21.9618	0.0176455		6.59659	0.276269		0	1		0.825724	1.21106	0.174276	0.211059
19	HF	1	28.9516				GAPDH	HF	1	23.1174
19	HF	2	29.2588				GAPDH	HF	2	23.1148
19	HF	3	29.2852	29.1652	0.185457		GAPDH	HF	3	23.1988	23.1436	0.0477677		6.02156	0.19151		-0.575032	1.48971		1.30452	1.70119	0.185188	0.211477
20	NC	1	28.2994				GAPDH	NC	1	22.3407
20	NC	2	28.2713				GAPDH	NC	2	22.3164
20	NC	3	28.2095	28.2601	0.045979		GAPDH	NC	3	22.1654	22.2742	0.0949707		5.98589	0.105515		0	1		0.929473	1.07588	0.0705272	0.0758787
20	HF	1	29.1385				GAPDH	HF	1	23.0091
20	HF	2	29.266				GAPDH	HF	2	22.9512
20	HF	3	29.1968	29.2004	0.0638029		GAPDH	HF	3	22.9359	22.9654	0.0386512		6.23502	0.074597		0.249122	0.841408		0.799008	0.886059	0.0424008	0.0446509
21	NC	1	26.2388				GAPDH	NC	1	19.7268
21	NC	2	26.9199				GAPDH	NC	2	19.5762
21	NC	3	27.3779	26.8455	0.573194		GAPDH	NC	3	19.6224	19.6418	0.0771177		7.20374	0.578359		0	1		0.669725	1.49315	0.330275	0.49315
21	HF	1	27.3456				GAPDH	HF	1	22.3738
21	HF	2	27.7252				GAPDH	HF	2	22.2004
21	HF	3	27.9561	27.6756	0.308281		GAPDH	HF	3	22.2118	22.262	0.0969863		5.41364	0.323178		-1.7901	3.45838		2.76431	4.32672	0.694071	0.86834
22	NC	1	21.7072				GAPDH	NC	1	20.9355
22	NC	2	21.7325				GAPDH	NC	2	20.8528
22	NC	3	21.7164	21.7187	0.0127848		GAPDH	NC	3	20.7897	20.8593	0.0730923		0.859375	0.074202		0	1		0.949867	1.05278	0.0501326	0.0527785
22	HF	1	27.8118				GAPDH	HF	1	26.9351
22	HF	2	28.2242				GAPDH	HF	2	26.7993
22	HF	3	28.3193	28.1184	0.26975		GAPDH	HF	3	27.0524	26.9289	0.126693		1.18953	0.29802		0.330151	0.795453		0.646996	0.977975	0.148457	0.182522
Statistical analysis:t tests	T-Test：
p value(HF vs NC)	0.0076

## Sheet: Cт1
SDS 2.4	AQ Results	1
Filename	2021-06-10
PlateID
Assay Type	Absolute Quantification
Run DateTime	2021-06-10 15:41:02
Operator
ThermalCycleParams
Sample Information
Well	Sample Name	Detector Name	Reporter	Task	Ct	Tm Value	Tm Type	Quantity	Qty Mean	Qty StdDev	Ct Median	Ct Mean	Ct StdDev	Ct Type	Template Name	Baseline Type	Baseline Start	Baseline Stop	Threshold Type	Threshold	FOS	HMD	LME	EW	BPR	NAW	HNS	HRN	EAF	BAF	TAF	CAF
1	A1	test	FAM	Unknown	23.7176	83.6	Auto Tm							Manual Ct		Automatic			Manual	1
10	A10	test	FAM	Unknown	17.526	86.9	Auto Tm							Manual Ct		Automatic			Manual	1
11	A11	test	FAM	Unknown	17.6082	86.7	Auto Tm							Manual Ct		Automatic			Manual	1
12	A12	test	FAM	Unknown	17.5105	86.5	Auto Tm							Manual Ct		Automatic			Manual	1
2	A2	test	FAM	Unknown	23.9289	83.5	Auto Tm							Manual Ct		Automatic			Manual	1
3	A3	test	FAM	Unknown	24.1297	83.8	Auto Tm							Manual Ct		Automatic			Manual	1
4	A4	test	FAM	Unknown	24.602	84.1	Auto Tm							Manual Ct		Automatic			Manual	1
5	A5	test	FAM	Unknown	24.6876	84.5	Auto Tm							Manual Ct		Automatic			Manual	1
6	A6	test	FAM	Unknown	24.8748	84.9	Auto Tm							Manual Ct		Automatic			Manual	1
7	A7	test	FAM	Unknown	27.0347	88.9	Auto Tm							Manual Ct		Automatic			Manual	1
8	A8	test	FAM	Unknown	26.8419	88.5	Auto Tm							Manual Ct		Automatic			Manual	1
9	A9	test	FAM	Unknown	26.8103	88.1	Auto Tm							Manual Ct		Automatic			Manual	1
13	B1	test	FAM	Unknown	26.0046	83.6	Auto Tm							Manual Ct		Automatic			Manual	1
22	B10	test	FAM	Unknown	19.8351	87.1	Auto Tm							Manual Ct		Automatic			Manual	1
23	B11	test	FAM	Unknown	19.7406	86.9	Auto Tm							Manual Ct		Automatic			Manual	1
24	B12	test	FAM	Unknown	19.7527	86.7	Auto Tm							Manual Ct		Automatic			Manual	1
14	B2	test	FAM	Unknown	26.1892	83.8	Auto Tm							Manual Ct		Automatic			Manual	1
15	B3	test	FAM	Unknown	26.4246	83.9	Auto Tm							Manual Ct		Automatic			Manual	1
16	B4	test	FAM	Unknown	26.1646	84.5	Auto Tm							Manual Ct		Automatic			Manual	1
17	B5	test	FAM	Unknown	26.4624	84.7	Auto Tm							Manual Ct		Automatic			Manual	1
18	B6	test	FAM	Unknown	26.2283	85	Auto Tm							Manual Ct		Automatic			Manual	1
19	B7	test	FAM	Unknown	26.439	89.1	Auto Tm							Manual Ct		Automatic			Manual	1
20	B8	test	FAM	Unknown	26.7407	88.7	Auto Tm							Manual Ct		Automatic			Manual	1
21	B9	test	FAM	Unknown	26.4951	88.3	Auto Tm							Manual Ct		Automatic			Manual	1
25	C1	test	FAM	Unknown	29.7871	83.6	Auto Tm							Manual Ct		Automatic			Manual	1
34	C10	test	FAM	Unknown	22.5317	87.5	Auto Tm							Manual Ct		Automatic			Manual	1
35	C11	test	FAM	Unknown	22.5632	87.1	Auto Tm							Manual Ct		Automatic			Manual	1
36	C12	test	FAM	Unknown	22.7177	86.7	Auto Tm							Manual Ct		Automatic			Manual	1
26	C2	test	FAM	Unknown	28.8473	84.1	Auto Tm							Manual Ct		Automatic			Manual	1
27	C3	test	FAM	Unknown	29.3258	84.5	Auto Tm							Manual Ct		Automatic			Manual	1
28	C4	test	FAM	Unknown	29.5073	85.1	Auto Tm							Manual Ct		Automatic			Manual	1
29	C5	test	FAM	Unknown	29.4021	85	Auto Tm							Manual Ct		Automatic			Manual	1
30	C6	test	FAM	Unknown	29.7637	85.2	Auto Tm							Manual Ct		Automatic			Manual	1
31	C7	test	FAM	Unknown	27.1818	89.1	Auto Tm							Manual Ct		Automatic			Manual	1
32	C8	test	FAM	Unknown	26.918	88.7	Auto Tm							Manual Ct		Automatic			Manual	1
33	C9	test	FAM	Unknown	26.9133	88.5	Auto Tm							Manual Ct		Automatic			Manual	1
37	D1	test	FAM	Unknown	25.1144	84	Auto Tm							Manual Ct		Automatic			Manual	1
46	D10	test	FAM	Unknown	19.5635	88.1	Auto Tm							Manual Ct		Automatic			Manual	1
47	D11	test	FAM	Unknown	19.6013	87.7	Auto Tm							Manual Ct		Automatic			Manual	1
48	D12	test	FAM	Unknown	19.7002	87.1	Auto Tm							Manual Ct		Automatic			Manual	1
38	D2	test	FAM	Unknown	25.3004	84.9	Auto Tm							Manual Ct		Automatic			Manual	1
39	D3	test	FAM	Unknown	26.1866	85.5	Auto Tm							Manual Ct		Automatic			Manual	1
40	D4	test	FAM	Unknown	25.8471	85.8	Auto Tm							Manual Ct		Automatic			Manual	1
41	D5	test	FAM	Unknown	25.7622	85.7	Auto Tm							Manual Ct		Automatic			Manual	1
42	D6	test	FAM	Unknown	25.8413	85.6	Auto Tm							Manual Ct		Automatic			Manual	1
43	D7	test	FAM	Unknown	26.6668	89.5	Auto Tm							Manual Ct		Automatic			Manual	1
44	D8	test	FAM	Unknown	26.7333	89.1	Auto Tm							Manual Ct		Automatic			Manual	1
45	D9	test	FAM	Unknown	26.9336	88.9	Auto Tm							Manual Ct		Automatic			Manual	1
49	E1	test	FAM	Unknown	24.8619	84	Auto Tm							Manual Ct		Automatic			Manual	1
58	E10	test	FAM	Unknown	17.5835	88.1	Auto Tm							Manual Ct		Automatic			Manual	1
59	E11	test	FAM	Unknown	17.7107	87.5	Auto Tm							Manual Ct		Automatic			Manual	1
60	E12	test	FAM	Unknown	17.6777	87.1	Auto Tm							Manual Ct		Automatic			Manual	1
50	E2	test	FAM	Unknown	25.4587	84.7	Auto Tm							Manual Ct		Automatic			Manual	1
51	E3	test	FAM	Unknown	25.6033	85.3	Auto Tm							Manual Ct		Automatic			Manual	1
52	E4	test	FAM	Unknown	25.5734	85.7	Auto Tm							Manual Ct		Automatic			Manual	1
53	E5	test	FAM	Unknown	25.6947	85.7	Auto Tm							Manual Ct		Automatic			Manual	1
54	E6	test	FAM	Unknown	25.564	85.6	Auto Tm							Manual Ct		Automatic			Manual	1
55	E7	test	FAM	Unknown	26.6194	89.5	Auto Tm							Manual Ct		Automatic			Manual	1
56	E8	test	FAM	Unknown	26.5764	89.1	Auto Tm							Manual Ct		Automatic			Manual	1
57	E9	test	FAM	Unknown	26.4549	88.9	Auto Tm							Manual Ct		Automatic			Manual	1
61	F1	test	FAM	Unknown	29.9164	80.7	Auto Tm							Manual Ct		Automatic			Manual	1
70	F10	test	FAM	Unknown	25.3255	87.3	Auto Tm							Manual Ct		Automatic			Manual	1
71	F11	test	FAM	Unknown	25.4797	87.1	Auto Tm							Manual Ct		Automatic			Manual	1
72	F12	test	FAM	Unknown	25.4525	86.7	Auto Tm							Manual Ct		Automatic			Manual	1
62	F2	test	FAM	Unknown	29.8963	81.1	Auto Tm							Manual Ct		Automatic			Manual	1
63	F3	test	FAM	Unknown	29.6304	81.4	Auto Tm							Manual Ct		Automatic			Manual	1
64	F4	test	FAM	Unknown	31.916	84.9	Auto Tm							Manual Ct		Automatic			Manual	1
65	F5	test	FAM	Unknown	33.9581	85	Auto Tm							Manual Ct		Automatic			Manual	1
66	F6	test	FAM	Unknown	Undetermined	62.6	Auto Tm							Manual Ct		Automatic			Manual	1				TRUE
67	F7	test	FAM	Unknown	26.8954	89.3	Auto Tm							Manual Ct		Automatic			Manual	1
68	F8	test	FAM	Unknown	26.8497	88.9	Auto Tm							Manual Ct		Automatic			Manual	1
69	F9	test	FAM	Unknown	26.8917	88.7	Auto Tm							Manual Ct		Automatic			Manual	1
73	G1	test	FAM	Unknown	29.6812	83.2	Auto Tm							Manual Ct		Automatic			Manual	1
82	G10	test	FAM	Unknown	24.2562	86.9	Auto Tm							Manual Ct		Automatic			Manual	1
83	G11	test	FAM	Unknown	24.3755	86.9	Auto Tm							Manual Ct		Automatic			Manual	1
84	G12	test	FAM	Unknown	24.2618	86.7	Auto Tm							Manual Ct		Automatic			Manual	1
74	G2	test	FAM	Unknown	30.0528	83.4	Auto Tm							Manual Ct		Automatic			Manual	1
75	G3	test	FAM	Unknown	29.5398	83.8	Auto Tm							Manual Ct		Automatic			Manual	1
76	G4	test	FAM	Unknown	31.1647	84.3	Auto Tm							Manual Ct		Automatic			Manual	1
77	G5	test	FAM	Unknown	31.4262	84.5	Auto Tm							Manual Ct		Automatic			Manual	1
78	G6	test	FAM	Unknown	31.2172	84.7	Auto Tm							Manual Ct		Automatic			Manual	1
79	G7	test	FAM	Unknown	30.3508	88.5	Auto Tm							Manual Ct		Automatic			Manual	1
80	G8	test	FAM	Unknown	31.2774	88.3	Auto Tm							Manual Ct		Automatic			Manual	1
81	G9	test	FAM	Unknown	30.8111	88.1	Auto Tm							Manual Ct		Automatic			Manual	1
85	H1	test	FAM	Unknown	30.8879	83.2	Auto Tm							Manual Ct		Automatic			Manual	1
94	H10	test	FAM	Unknown	24.3334	86.9	Auto Tm							Manual Ct		Automatic			Manual	1
95	H11	test	FAM	Unknown	24.2723	86.7	Auto Tm							Manual Ct		Automatic			Manual	1
96	H12	test	FAM	Unknown	24.3899	86.5	Auto Tm							Manual Ct		Automatic			Manual	1
86	H2	test	FAM	Unknown	30.2556	83.2	Auto Tm							Manual Ct		Automatic			Manual	1
87	H3	test	FAM	Unknown	30.79	83.4	Auto Tm							Manual Ct		Automatic			Manual	1
88	H4	test	FAM	Unknown	32.0098	83.9	Auto Tm							Manual Ct		Automatic			Manual	1
89	H5	test	FAM	Unknown	31.6434	84.1	Auto Tm							Manual Ct		Automatic			Manual	1
90	H6	test	FAM	Unknown	32.1347	84.3	Auto Tm							Manual Ct		Automatic			Manual	1
91	H7	test	FAM	Unknown	30.9508	88.3	Auto Tm							Manual Ct		Automatic			Manual	1
92	H8	test	FAM	Unknown	30.7131	88.1	Auto Tm							Manual Ct		Automatic			Manual	1
93	H9	test	FAM	Unknown	30.2397	87.9	Auto Tm							Manual Ct		Automatic			Manual	1
Slope		cycles/log decade
Y-Intercept
R^2
NAP	LPL

## Sheet: Cт2
SDS 2.4	AQ Results	1
Filename	2021-6-16-1
PlateID
Assay Type	Absolute Quantification
Run DateTime	2021-06-16 15:50:54
Operator
ThermalCycleParams
Sample Information
Well	Sample Name	Detector Name	Reporter	Task	Ct	Tm Value	Tm Type	Quantity	Qty Mean	Qty StdDev	Ct Median	Ct Mean	Ct StdDev	Ct Type	Template Name	Baseline Type	Baseline Start	Baseline Stop	Threshold Type	Threshold	FOS	HMD	LME	EW	BPR	NAW	HNS	HRN	EAF	BAF	TAF	CAF
1	A1	test	FAM	Unknown	27.2812	83.4	Auto Tm							Automatic Ct		Automatic			Automatic	4.15197
10	A10	test	FAM	Unknown	22.4618	86.9	Auto Tm							Automatic Ct		Automatic			Automatic	4.15197
11	A11	test	FAM	Unknown	22.4088	86.5	Auto Tm							Automatic Ct		Automatic			Automatic	4.15197
12	A12	test	FAM	Unknown	22.3884	86.5	Auto Tm							Automatic Ct		Automatic			Automatic	4.15197
2	A2	test	FAM	Unknown	27.1701	83.4	Auto Tm							Automatic Ct		Automatic			Automatic	4.15197
3	A3	test	FAM	Unknown	27.4981	83.5	Auto Tm							Automatic Ct		Automatic			Automatic	4.15197
4	A4	test	FAM	Unknown	33.9852	87.6	Auto Tm							Automatic Ct		Automatic			Automatic	4.15197
5	A5	test	FAM	Unknown	34.1229	78.5	Auto Tm							Automatic Ct		Automatic			Automatic	4.15197
6	A6	test	FAM	Unknown	33.5226	88.3	Auto Tm							Automatic Ct		Automatic			Automatic	4.15197
7	A7	test	FAM	Unknown	33.145	88.7	Auto Tm							Automatic Ct		Automatic			Automatic	4.15197
8	A8	test	FAM	Unknown	31.7469	88.3	Auto Tm							Automatic Ct		Automatic			Automatic	4.15197
9	A9	test	FAM	Unknown	32.7296	87.9	Auto Tm							Automatic Ct		Automatic			Automatic	4.15197
13	B1	test	FAM	Unknown	28.8457	83.4	Auto Tm							Automatic Ct		Automatic			Automatic	4.15197
22	B10	test	FAM	Unknown	23.2033	87.1	Auto Tm							Automatic Ct		Automatic			Automatic	4.15197
23	B11	test	FAM	Unknown	23.1445	86.7	Auto Tm							Automatic Ct		Automatic			Automatic	4.15197
24	B12	test	FAM	Unknown	23.1642	86.5	Auto Tm							Automatic Ct		Automatic			Automatic	4.15197
14	B2	test	FAM	Unknown	28.5775	83.7	Auto Tm							Automatic Ct		Automatic			Automatic	4.15197
15	B3	test	FAM	Unknown	28.935	83.9	Auto Tm							Automatic Ct		Automatic			Automatic	4.15197
16	B4	test	FAM	Unknown	32.8315	83	Auto Tm							Automatic Ct		Automatic			Automatic	4.15197
17	B5	test	FAM	Unknown	32.7694	83.7	Auto Tm							Automatic Ct		Automatic			Automatic	4.15197
18	B6	test	FAM	Unknown	32.3497	83.3	Auto Tm							Automatic Ct		Automatic			Automatic	4.15197
19	B7	test	FAM	Unknown	32.6309	88.9	Auto Tm							Automatic Ct		Automatic			Automatic	4.15197
20	B8	test	FAM	Unknown	31.137	88.5	Auto Tm							Automatic Ct		Automatic			Automatic	4.15197
21	B9	test	FAM	Unknown	32.173	88.1	Auto Tm							Automatic Ct		Automatic			Automatic	4.15197
25	C1	test	FAM	Unknown	29.5681	83.6	Auto Tm							Automatic Ct		Automatic			Automatic	4.15197
34	C10	test	FAM	Unknown	22.7556	87.5	Auto Tm							Automatic Ct		Automatic			Automatic	4.15197
35	C11	test	FAM	Unknown	22.7509	87.1	Auto Tm							Automatic Ct		Automatic			Automatic	4.15197
36	C12	test	FAM	Unknown	22.8749	86.7	Auto Tm							Automatic Ct		Automatic			Automatic	4.15197
26	C2	test	FAM	Unknown	29.5151	83.9	Auto Tm							Automatic Ct		Automatic			Automatic	4.15197
27	C3	test	FAM	Unknown	29.8215	84.5	Auto Tm							Automatic Ct		Automatic			Automatic	4.15197
28	C4	test	FAM	Unknown	35.8374	88.5	Auto Tm							Automatic Ct		Automatic			Automatic	4.15197
29	C5	test	FAM	Unknown	35.3329	88.3	Auto Tm							Automatic Ct		Automatic			Automatic	4.15197
30	C6	test	FAM	Unknown	36.7145	83.7	Auto Tm							Automatic Ct		Automatic			Automatic	4.15197
31	C7	test	FAM	Unknown	31.8371	89.1	Auto Tm							Automatic Ct		Automatic			Automatic	4.15197
32	C8	test	FAM	Unknown	32.1094	88.7	Auto Tm							Automatic Ct		Automatic			Automatic	4.15197
33	C9	test	FAM	Unknown	32.1944	88.3	Auto Tm							Automatic Ct		Automatic			Automatic	4.15197
37	D1	test	FAM	Unknown	29.0022	83.9	Auto Tm							Automatic Ct		Automatic			Automatic	4.15197
46	D10	test	FAM	Unknown	23.6943	87.9	Auto Tm							Automatic Ct		Automatic			Automatic	4.15197
47	D11	test	FAM	Unknown	23.6487	87.5	Auto Tm							Automatic Ct		Automatic			Automatic	4.15197
48	D12	test	FAM	Unknown	23.8498	86.9	Auto Tm							Automatic Ct		Automatic			Automatic	4.15197
38	D2	test	FAM	Unknown	29.8925	84.7	Auto Tm							Automatic Ct		Automatic			Automatic	4.15197
39	D3	test	FAM	Unknown	30.0057	85.3	Auto Tm							Automatic Ct		Automatic			Automatic	4.15197
40	D4	test	FAM	Unknown	34.8211	89.5	Auto Tm							Automatic Ct		Automatic			Automatic	4.15197
41	D5	test	FAM	Unknown	36.9322	89.1	Auto Tm							Automatic Ct		Automatic			Automatic	4.15197
42	D6	test	FAM	Unknown	Undetermined	62.1	Auto Tm							Automatic Ct		Automatic			Automatic	4.15197				TRUE
43	D7	test	FAM	Unknown	31.6882	89.3	Auto Tm							Automatic Ct		Automatic			Automatic	4.15197
44	D8	test	FAM	Unknown	31.8073	88.9	Auto Tm							Automatic Ct		Automatic			Automatic	4.15197
45	D9	test	FAM	Unknown	32.2621	88.7	Auto Tm							Automatic Ct		Automatic			Automatic	4.15197
49	E1	test	FAM	Unknown	27.2149	83.9	Auto Tm							Automatic Ct		Automatic			Automatic	4.15197
58	E10	test	FAM	Unknown	18.7492	88.1	Auto Tm							Automatic Ct		Automatic			Automatic	4.15197
59	E11	test	FAM	Unknown	18.6846	87.7	Auto Tm							Automatic Ct		Automatic			Automatic	4.15197
60	E12	test	FAM	Unknown	18.7354	87.3	Auto Tm							Automatic Ct		Automatic			Automatic	4.15197
50	E2	test	FAM	Unknown	27.9748	84.7	Auto Tm							Automatic Ct		Automatic			Automatic	4.15197
51	E3	test	FAM	Unknown	28.1946	85.3	Auto Tm							Automatic Ct		Automatic			Automatic	4.15197
52	E4	test	FAM	Unknown	33.9663	83.7	Auto Tm							Automatic Ct		Automatic			Automatic	4.15197
53	E5	test	FAM	Unknown	33.671	89.1	Auto Tm							Automatic Ct		Automatic			Automatic	4.15197
54	E6	test	FAM	Unknown	34.0917	88.9	Auto Tm							Automatic Ct		Automatic			Automatic	4.15197
55	E7	test	FAM	Unknown	32.2274	89.5	Auto Tm							Automatic Ct		Automatic			Automatic	4.15197
56	E8	test	FAM	Unknown	32.3367	89.1	Auto Tm							Automatic Ct		Automatic			Automatic	4.15197
57	E9	test	FAM	Unknown	31.9861	88.9	Auto Tm							Automatic Ct		Automatic			Automatic	4.15197
61	F1	test	FAM	Unknown	27.9017	83.8	Auto Tm							Automatic Ct		Automatic			Automatic	4.15197
70	F10	test	FAM	Unknown	22.169	87.5	Auto Tm							Automatic Ct		Automatic			Automatic	4.15197
71	F11	test	FAM	Unknown	22.2295	87.3	Auto Tm							Automatic Ct		Automatic			Automatic	4.15197
72	F12	test	FAM	Unknown	22.1005	86.9	Auto Tm							Automatic Ct		Automatic			Automatic	4.15197
62	F2	test	FAM	Unknown	28.0962	84.3	Auto Tm							Automatic Ct		Automatic			Automatic	4.15197
63	F3	test	FAM	Unknown	28.2447	84.7	Auto Tm							Automatic Ct		Automatic			Automatic	4.15197
64	F4	test	FAM	Unknown	32.5519	88.5	Auto Tm							Automatic Ct		Automatic			Automatic	4.15197
65	F5	test	FAM	Unknown	33.66	84.9	Auto Tm							Automatic Ct		Automatic			Automatic	4.15197
66	F6	test	FAM	Unknown	33.1333	88.9	Auto Tm							Automatic Ct		Automatic			Automatic	4.15197
67	F7	test	FAM	Unknown	33.0464	89.1	Auto Tm							Automatic Ct		Automatic			Automatic	4.15197
68	F8	test	FAM	Unknown	32.2463	88.9	Auto Tm							Automatic Ct		Automatic			Automatic	4.15197
69	F9	test	FAM	Unknown	32.5028	88.5	Auto Tm							Automatic Ct		Automatic			Automatic	4.15197
73	G1	test	FAM	Unknown	27.3619	83.6	Auto Tm							Automatic Ct		Automatic			Automatic	4.15197
82	G10	test	FAM	Unknown	20.9295	87.3	Auto Tm							Automatic Ct		Automatic			Automatic	4.15197
83	G11	test	FAM	Unknown	20.9751	87.1	Auto Tm							Automatic Ct		Automatic			Automatic	4.15197
84	G12	test	FAM	Unknown	20.9638	86.9	Auto Tm							Automatic Ct		Automatic			Automatic	4.15197
74	G2	test	FAM	Unknown	27.4564	83.7	Auto Tm							Automatic Ct		Automatic			Automatic	4.15197
75	G3	test	FAM	Unknown	27.5836	84.1	Auto Tm							Automatic Ct		Automatic			Automatic	4.15197
76	G4	test	FAM	Unknown	32.6301	88.3	Auto Tm							Automatic Ct		Automatic			Automatic	4.15197
77	G5	test	FAM	Unknown	32.3341	88.1	Auto Tm							Automatic Ct		Automatic			Automatic	4.15197
78	G6	test	FAM	Unknown	33.2649	88.3	Auto Tm							Automatic Ct		Automatic			Automatic	4.15197
79	G7	test	FAM	Unknown	32.4834	88.7	Auto Tm							Automatic Ct		Automatic			Automatic	4.15197
80	G8	test	FAM	Unknown	32.3945	88.5	Auto Tm							Automatic Ct		Automatic			Automatic	4.15197
81	G9	test	FAM	Unknown	32.2868	88.3	Auto Tm							Automatic Ct		Automatic			Automatic	4.15197
85	H1	test	FAM	Unknown	28.9386	83.4	Auto Tm							Automatic Ct		Automatic			Automatic	4.15197
94	H10	test	FAM	Unknown	22.5299	87.1	Auto Tm							Automatic Ct		Automatic			Automatic	4.15197
95	H11	test	FAM	Unknown	22.4955	86.9	Auto Tm							Automatic Ct		Automatic			Automatic	4.15197
96	H12	test	FAM	Unknown	22.6102	86.7	Auto Tm							Automatic Ct		Automatic			Automatic	4.15197
86	H2	test	FAM	Unknown	28.8745	83.5	Auto Tm							Automatic Ct		Automatic			Automatic	4.15197
87	H3	test	FAM	Unknown	28.6347	83.7	Auto Tm							Automatic Ct		Automatic			Automatic	4.15197
88	H4	test	FAM	Unknown	32.9671	89.3	Auto Tm							Automatic Ct		Automatic			Automatic	4.15197
89	H5	test	FAM	Unknown	33.0364	87.9	Auto Tm							Automatic Ct		Automatic			Automatic	4.15197
90	H6	test	FAM	Unknown	33.6076	87.9	Auto Tm							Automatic Ct		Automatic			Automatic	4.15197
91	H7	test	FAM	Unknown	32.7668	88.3	Auto Tm							Automatic Ct		Automatic			Automatic	4.15197
92	H8	test	FAM	Unknown	32.8666	88.3	Auto Tm							Automatic Ct		Automatic			Automatic	4.15197
93	H9	test	FAM	Unknown	32.0765	88.1	Auto Tm							Automatic Ct		Automatic			Automatic	4.15197
Slope		cycles/log decade
Y-Intercept
R^2
NAP	LPL

## Sheet: Cт3
SDS 2.4	AQ Results	1
Filename	2021-10-21-1
PlateID
Assay Type	Absolute Quantification
Run DateTime	2021-10-21 15:55:46
Operator
ThermalCycleParams
Sample Information
Well	Sample Name	Detector Name	Reporter	Task	Ct	Tm Value	Tm Type	Quantity	Qty Mean	Qty StdDev	Ct Median	Ct Mean	Ct StdDev	Ct Type	Template Name	Baseline Type	Baseline Start	Baseline Stop	Threshold Type	Threshold	FOS	HMD	LME	EW	BPR	NAW	HNS	HRN	EAF	BAF	TAF	CAF
1	A1	test	FAM	Unknown	17.8211	86.8	Auto Tm							Automatic Ct		Automatic			Automatic	0.161962
10	A10	test	FAM	Unknown	23.7147	86.3	Auto Tm							Automatic Ct		Automatic			Automatic	0.161962
11	A11	test	FAM	Unknown	23.8674	85.9	Auto Tm							Automatic Ct		Automatic			Automatic	0.161962
12	A12	test	FAM	Unknown	22.7099	85.9	Auto Tm							Automatic Ct		Automatic			Automatic	0.161962
2	A2	test	FAM	Unknown	16.9601	86.8	Auto Tm							Automatic Ct		Automatic			Automatic	0.161962
3	A3	test	FAM	Unknown	17.3647	87	Auto Tm							Automatic Ct		Automatic			Automatic	0.161962
4	A4	test	FAM	Unknown	25.1614	83.7	Auto Tm							Automatic Ct		Automatic			Automatic	0.161962
5	A5	test	FAM	Unknown	24.6669	84.1	Auto Tm							Automatic Ct		Automatic			Automatic	0.161962
6	A6	test	FAM	Unknown	25.3606	84.5	Auto Tm							Automatic Ct		Automatic			Automatic	0.161962
7	A7	test	FAM	Unknown	30.943	88.7	Auto Tm							Automatic Ct		Automatic			Automatic	0.161962
8	A8	test	FAM	Unknown	29.2863	88.1	Auto Tm							Automatic Ct		Automatic			Automatic	0.161962
9	A9	test	FAM	Unknown	29.9369	87.7	Auto Tm							Automatic Ct		Automatic			Automatic	0.161962
13	B1	test	FAM	Unknown	14.8766	86.8	Auto Tm							Automatic Ct		Automatic			Automatic	0.161962
22	B10	test	FAM	Unknown	21.4592	86.5	Auto Tm							Automatic Ct		Automatic			Automatic	0.161962
23	B11	test	FAM	Unknown	22.375	86.3	Auto Tm							Automatic Ct		Automatic			Automatic	0.161962
24	B12	test	FAM	Unknown	21.198	86.1	Auto Tm							Automatic Ct		Automatic			Automatic	0.161962
14	B2	test	FAM	Unknown	15.914	87	Auto Tm							Automatic Ct		Automatic			Automatic	0.161962
15	B3	test	FAM	Unknown	16.4206	87.4	Auto Tm							Automatic Ct		Automatic			Automatic	0.161962
16	B4	test	FAM	Unknown	21.8662	84.1	Auto Tm							Automatic Ct		Automatic			Automatic	0.161962
17	B5	test	FAM	Unknown	22.2446	84.5	Auto Tm							Automatic Ct		Automatic			Automatic	0.161962
18	B6	test	FAM	Unknown	20.7509	84.8	Auto Tm							Automatic Ct		Automatic			Automatic	0.161962
19	B7	test	FAM	Unknown	28.5021	88.9	Auto Tm							Automatic Ct		Automatic			Automatic	0.161962
20	B8	test	FAM	Unknown	28.6033	88.5	Auto Tm							Automatic Ct		Automatic			Automatic	0.161962
21	B9	test	FAM	Unknown	28.8203	88.1	Auto Tm							Automatic Ct		Automatic			Automatic	0.161962
25	C1	test	FAM	Unknown	17.2266	87	Auto Tm							Automatic Ct		Automatic			Automatic	0.161962
34	C10	test	FAM	Unknown	22.8341	86.9	Auto Tm							Automatic Ct		Automatic			Automatic	0.161962
35	C11	test	FAM	Unknown	23.3801	86.7	Auto Tm							Automatic Ct		Automatic			Automatic	0.161962
36	C12	test	FAM	Unknown	23.1453	86.3	Auto Tm							Automatic Ct		Automatic			Automatic	0.161962
26	C2	test	FAM	Unknown	16.7747	87.6	Auto Tm							Automatic Ct		Automatic			Automatic	0.161962
27	C3	test	FAM	Unknown	17.3014	88	Auto Tm							Automatic Ct		Automatic			Automatic	0.161962
28	C4	test	FAM	Unknown	25.1576	84.7	Auto Tm							Automatic Ct		Automatic			Automatic	0.161962
29	C5	test	FAM	Unknown	24.8946	84.9	Auto Tm							Automatic Ct		Automatic			Automatic	0.161962
30	C6	test	FAM	Unknown	25.3863	84.8	Auto Tm							Automatic Ct		Automatic			Automatic	0.161962
31	C7	test	FAM	Unknown	32.9154	88.9	Auto Tm							Automatic Ct		Automatic			Automatic	0.161962				TRUE
32	C8	test	FAM	Unknown	31.4401	88.7	Auto Tm							Automatic Ct		Automatic			Automatic	0.161962
33	C9	test	FAM	Unknown	31.4563	88.3	Auto Tm							Automatic Ct		Automatic			Automatic	0.161962
37	D1	test	FAM	Unknown	19.1363	87.4	Auto Tm							Automatic Ct		Automatic			Automatic	0.161962
46	D10	test	FAM	Unknown	23.33	87.5	Auto Tm							Automatic Ct		Automatic			Automatic	0.161962
47	D11	test	FAM	Unknown	23.2048	87.1	Auto Tm							Automatic Ct		Automatic			Automatic	0.161962
48	D12	test	FAM	Unknown	22.4105	86.5	Auto Tm							Automatic Ct		Automatic			Automatic	0.161962
38	D2	test	FAM	Unknown	19.6173	88.2	Auto Tm							Automatic Ct		Automatic			Automatic	0.161962
39	D3	test	FAM	Unknown	19.2741	88.9	Auto Tm							Automatic Ct		Automatic			Automatic	0.161962
40	D4	test	FAM	Unknown	25.4272	85.4	Auto Tm							Automatic Ct		Automatic			Automatic	0.161962
41	D5	test	FAM	Unknown	25.1454	85.2	Auto Tm							Automatic Ct		Automatic			Automatic	0.161962
42	D6	test	FAM	Unknown	24.9403	85.2	Auto Tm							Automatic Ct		Automatic			Automatic	0.161962
43	D7	test	FAM	Unknown	30.4118	89.3	Auto Tm							Automatic Ct		Automatic			Automatic	0.161962
44	D8	test	FAM	Unknown	29.3572	88.9	Auto Tm							Automatic Ct		Automatic			Automatic	0.161962
45	D9	test	FAM	Unknown	29.5991	88.6	Auto Tm							Automatic Ct		Automatic			Automatic	0.161962
49	E1	test	FAM	Unknown	16.1658	87.2	Auto Tm							Automatic Ct		Automatic			Automatic	0.161962
58	E10	test	FAM	Unknown	23.0117	87.5	Auto Tm							Automatic Ct		Automatic			Automatic	0.161962
59	E11	test	FAM	Unknown	22.633	87.1	Auto Tm							Automatic Ct		Automatic			Automatic	0.161962
60	E12	test	FAM	Unknown	23.0212	86.7	Auto Tm							Automatic Ct		Automatic			Automatic	0.161962
50	E2	test	FAM	Unknown	16.0005	88.2	Auto Tm							Automatic Ct		Automatic			Automatic	0.161962
51	E3	test	FAM	Unknown	15.6564	88.7	Auto Tm							Automatic Ct		Automatic			Automatic	0.161962
52	E4	test	FAM	Unknown	23.2909	85.4	Auto Tm							Automatic Ct		Automatic			Automatic	0.161962
53	E5	test	FAM	Unknown	22.5168	85.2	Auto Tm							Automatic Ct		Automatic			Automatic	0.161962
54	E6	test	FAM	Unknown	23.2819	85.2	Auto Tm							Automatic Ct		Automatic			Automatic	0.161962
55	E7	test	FAM	Unknown	29.6958	89.4	Auto Tm							Automatic Ct		Automatic			Automatic	0.161962
56	E8	test	FAM	Unknown	28.7205	89	Auto Tm							Automatic Ct		Automatic			Automatic	0.161962
57	E9	test	FAM	Unknown	28.9226	88.6	Auto Tm							Automatic Ct		Automatic			Automatic	0.161962
61	F1	test	FAM	Unknown	34.6885	78.2	Auto Tm							Automatic Ct		Automatic			Automatic	0.161962				TRUE
70	F10	test	FAM	Unknown	22.5168	86.9	Auto Tm							Automatic Ct		Automatic			Automatic	0.161962
71	F11	test	FAM	Unknown	22.6702	86.7	Auto Tm							Automatic Ct		Automatic			Automatic	0.161962
72	F12	test	FAM	Unknown	22.6236	86.3	Auto Tm							Automatic Ct		Automatic			Automatic	0.161962
62	F2	test	FAM	Unknown	Undetermined	61.7	Auto Tm							Automatic Ct		Automatic			Automatic	0.161962				TRUE					TRUE
63	F3	test	FAM	Unknown	37.6575	93.4	Auto Tm							Automatic Ct		Automatic			Automatic	0.161962				TRUE
64	F4	test	FAM	Unknown	25.8942	84.5	Auto Tm							Automatic Ct		Automatic			Automatic	0.161962
65	F5	test	FAM	Unknown	24.9489	84.7	Auto Tm							Automatic Ct		Automatic			Automatic	0.161962
66	F6	test	FAM	Unknown	25.6661	84.8	Auto Tm							Automatic Ct		Automatic			Automatic	0.161962
67	F7	test	FAM	Unknown	30.342	88.9	Auto Tm							Automatic Ct		Automatic			Automatic	0.161962
68	F8	test	FAM	Unknown	31.4282	88.7	Auto Tm							Automatic Ct		Automatic			Automatic	0.161962
69	F9	test	FAM	Unknown	29.5094	88.4	Auto Tm							Automatic Ct		Automatic			Automatic	0.161962
73	G1	test	FAM	Unknown	15.4243	86.8	Auto Tm							Automatic Ct		Automatic			Automatic	0.161962
82	G10	test	FAM	Unknown	23.3367	86.7	Auto Tm							Automatic Ct		Automatic			Automatic	0.161962
83	G11	test	FAM	Unknown	23.2507	86.5	Auto Tm							Automatic Ct		Automatic			Automatic	0.161962
84	G12	test	FAM	Unknown	23.5937	86.3	Auto Tm							Automatic Ct		Automatic			Automatic	0.161962
74	G2	test	FAM	Unknown	15.9246	87	Auto Tm							Automatic Ct		Automatic			Automatic	0.161962
75	G3	test	FAM	Unknown	15.7592	87.2	Auto Tm							Automatic Ct		Automatic			Automatic	0.161962
76	G4	test	FAM	Unknown	22.7855	84.1	Auto Tm							Automatic Ct		Automatic			Automatic	0.161962
77	G5	test	FAM	Unknown	22.993	84.1	Auto Tm							Automatic Ct		Automatic			Automatic	0.161962
78	G6	test	FAM	Unknown	24.3582	84.3	Auto Tm							Automatic Ct		Automatic			Automatic	0.161962
79	G7	test	FAM	Unknown	29.9641	88.5	Auto Tm							Automatic Ct		Automatic			Automatic	0.161962
80	G8	test	FAM	Unknown	29.1581	88.5	Auto Tm							Automatic Ct		Automatic			Automatic	0.161962
81	G9	test	FAM	Unknown	29.1289	88.1	Auto Tm							Automatic Ct		Automatic			Automatic	0.161962
85	H1	test	FAM	Unknown	18.3074	86.6	Auto Tm							Automatic Ct		Automatic			Automatic	0.161962
94	H10	test	FAM	Unknown	20.4722	86.5	Auto Tm							Automatic Ct		Automatic			Automatic	0.161962
95	H11	test	FAM	Unknown	20.2813	86.3	Auto Tm							Automatic Ct		Automatic			Automatic	0.161962
96	H12	test	FAM	Unknown	19.5256	86.3	Auto Tm							Automatic Ct		Automatic			Automatic	0.161962
86	H2	test	FAM	Unknown	17.5684	86.6	Auto Tm							Automatic Ct		Automatic			Automatic	0.161962
87	H3	test	FAM	Unknown	18.4911	86.8	Auto Tm							Automatic Ct		Automatic			Automatic	0.161962
88	H4	test	FAM	Unknown	24.3634	83.9	Auto Tm							Automatic Ct		Automatic			Automatic	0.161962
89	H5	test	FAM	Unknown	23.3087	84.1	Auto Tm							Automatic Ct		Automatic			Automatic	0.161962
90	H6	test	FAM	Unknown	24.6736	84.5	Auto Tm							Automatic Ct		Automatic			Automatic	0.161962
91	H7	test	FAM	Unknown	29.0223	88.3	Auto Tm							Automatic Ct		Automatic			Automatic	0.161962
92	H8	test	FAM	Unknown	27.3946	88.1	Auto Tm							Automatic Ct		Automatic			Automatic	0.161962
93	H9	test	FAM	Unknown	28.6357	87.9	Auto Tm							Automatic Ct		Automatic			Automatic	0.161962
Slope		cycles/log decade
Y-Intercept
R^2
NAP	LPL

## Sheet: Cт4
SDS 2.4	AQ Results	1
Filename	2021-10-21-2
PlateID
Assay Type	Absolute Quantification
Run DateTime	2021-10-21 23:22:04
Operator
ThermalCycleParams
Sample Information
Well	Sample Name	Detector Name	Reporter	Task	Ct	Tm Value	Tm Type	Quantity	Qty Mean	Qty StdDev	Ct Median	Ct Mean	Ct StdDev	Ct Type	Template Name	Baseline Type	Baseline Start	Baseline Stop	Threshold Type	Threshold	FOS	HMD	LME	EW	BPR	NAW	HNS	HRN	EAF	BAF	TAF	CAF
1	A1	test	FAM	Unknown	24.0536	86.9	Auto Tm							Automatic Ct		Automatic			Automatic	3.74552
10	A10	test	FAM	Unknown	28.0003	86	Auto Tm							Automatic Ct		Automatic			Automatic	3.74552
11	A11	test	FAM	Unknown	28.1292	86	Auto Tm							Automatic Ct		Automatic			Automatic	3.74552
12	A12	test	FAM	Unknown	28.0642	85.8	Auto Tm							Automatic Ct		Automatic			Automatic	3.74552
2	A2	test	FAM	Unknown	23.9385	86.9	Auto Tm							Automatic Ct		Automatic			Automatic	3.74552
3	A3	test	FAM	Unknown	23.8427	87	Auto Tm							Automatic Ct		Automatic			Automatic	3.74552
4	A4	test	FAM	Unknown	36.9221	87.8	Auto Tm							Automatic Ct		Automatic			Automatic	3.74552				TRUE
5	A5	test	FAM	Unknown	36.6095	87.2	Auto Tm							Automatic Ct		Automatic			Automatic	3.74552				TRUE
6	A6	test	FAM	Unknown	35.3731	87	Auto Tm							Automatic Ct		Automatic			Automatic	3.74552
7	A7	test	FAM	Unknown	33.6699	87.8	Auto Tm							Automatic Ct		Automatic			Automatic	3.74552
8	A8	test	FAM	Unknown	33.4133	87.6	Auto Tm							Automatic Ct		Automatic			Automatic	3.74552
9	A9	test	FAM	Unknown	33.1025	87.4	Auto Tm							Automatic Ct		Automatic			Automatic	3.74552
13	B1	test	FAM	Unknown	20.9734	86.7	Auto Tm							Automatic Ct		Automatic			Automatic	3.74552
22	B10	test	FAM	Unknown	26.4898	86.4	Auto Tm							Automatic Ct		Automatic			Automatic	3.74552
23	B11	test	FAM	Unknown	26.4478	86.2	Auto Tm							Automatic Ct		Automatic			Automatic	3.74552
24	B12	test	FAM	Unknown	26.4073	86	Auto Tm							Automatic Ct		Automatic			Automatic	3.74552
14	B2	test	FAM	Unknown	20.9093	86.7	Auto Tm							Automatic Ct		Automatic			Automatic	3.74552
15	B3	test	FAM	Unknown	20.9019	86.8	Auto Tm							Automatic Ct		Automatic			Automatic	3.74552
16	B4	test	FAM	Unknown	32.2883	88	Auto Tm							Automatic Ct		Automatic			Automatic	3.74552
17	B5	test	FAM	Unknown	32.2074	87.6	Auto Tm							Automatic Ct		Automatic			Automatic	3.74552
18	B6	test	FAM	Unknown	33.039	88	Auto Tm							Automatic Ct		Automatic			Automatic	3.74552
19	B7	test	FAM	Unknown	33.0244	88.1	Auto Tm							Automatic Ct		Automatic			Automatic	3.74552
20	B8	test	FAM	Unknown	32.9672	87.9	Auto Tm							Automatic Ct		Automatic			Automatic	3.74552
21	B9	test	FAM	Unknown	32.8186	87.7	Auto Tm							Automatic Ct		Automatic			Automatic	3.74552
25	C1	test	FAM	Unknown	21.606	86.9	Auto Tm							Automatic Ct		Automatic			Automatic	3.74552
34	C10	test	FAM	Unknown	27.4742	86.6	Auto Tm							Automatic Ct		Automatic			Automatic	3.74552
35	C11	test	FAM	Unknown	27.3399	86.4	Auto Tm							Automatic Ct		Automatic			Automatic	3.74552
36	C12	test	FAM	Unknown	27.3295	86.2	Auto Tm							Automatic Ct		Automatic			Automatic	3.74552
26	C2	test	FAM	Unknown	21.5546	87.1	Auto Tm							Automatic Ct		Automatic			Automatic	3.74552
27	C3	test	FAM	Unknown	21.7146	87.2	Auto Tm							Automatic Ct		Automatic			Automatic	3.74552
28	C4	test	FAM	Unknown	35.2012	89.2	Auto Tm							Automatic Ct		Automatic			Automatic	3.74552
29	C5	test	FAM	Unknown	35.7648	88.2	Auto Tm							Automatic Ct		Automatic			Automatic	3.74552
30	C6	test	FAM	Unknown	36.3171	88.4	Auto Tm							Automatic Ct		Automatic			Automatic	3.74552
31	C7	test	FAM	Unknown	33.6363	88.5	Auto Tm							Automatic Ct		Automatic			Automatic	3.74552
32	C8	test	FAM	Unknown	35.2023	88.1	Auto Tm							Automatic Ct		Automatic			Automatic	3.74552
33	C9	test	FAM	Unknown	32.4215	87.9	Auto Tm							Automatic Ct		Automatic			Automatic	3.74552
37	D1	test	FAM	Unknown	21.1753	86.9	Auto Tm							Automatic Ct		Automatic			Automatic	3.74552
46	D10	test	FAM	Unknown	26.4941	87.2	Auto Tm							Automatic Ct		Automatic			Automatic	3.74552
47	D11	test	FAM	Unknown	26.2833	86.8	Auto Tm							Automatic Ct		Automatic			Automatic	3.74552
48	D12	test	FAM	Unknown	26.5007	86.5	Auto Tm							Automatic Ct		Automatic			Automatic	3.74552
38	D2	test	FAM	Unknown	21.1033	87.3	Auto Tm							Automatic Ct		Automatic			Automatic	3.74552
39	D3	test	FAM	Unknown	21.1526	87.6	Auto Tm							Automatic Ct		Automatic			Automatic	3.74552
40	D4	test	FAM	Unknown	33.6268	88.4	Auto Tm							Automatic Ct		Automatic			Automatic	3.74552
41	D5	test	FAM	Unknown	33.0241	88.6	Auto Tm							Automatic Ct		Automatic			Automatic	3.74552
42	D6	test	FAM	Unknown	33.1516	88.7	Auto Tm							Automatic Ct		Automatic			Automatic	3.74552
43	D7	test	FAM	Unknown	33.4793	89.1	Auto Tm							Automatic Ct		Automatic			Automatic	3.74552
44	D8	test	FAM	Unknown	34.0128	88.9	Auto Tm							Automatic Ct		Automatic			Automatic	3.74552
45	D9	test	FAM	Unknown	Undetermined	88.7	Auto Tm							Automatic Ct		Automatic			Automatic	3.74552				TRUE		TRUE			TRUE
49	E1	test	FAM	Unknown	35.3779	87.1	Auto Tm							Automatic Ct		Automatic			Automatic	3.74552				TRUE
58	E10	test	FAM	Unknown	27.3785	87.2	Auto Tm							Automatic Ct		Automatic			Automatic	3.74552
59	E11	test	FAM	Unknown	27.3618	86.9	Auto Tm							Automatic Ct		Automatic			Automatic	3.74552
60	E12	test	FAM	Unknown	27.3231	86.7	Auto Tm							Automatic Ct		Automatic			Automatic	3.74552
50	E2	test	FAM	Unknown	Undetermined	62.2	Auto Tm							Automatic Ct		Automatic			Automatic	3.74552				TRUE
51	E3	test	FAM	Unknown	36.4142	87.6	Auto Tm							Automatic Ct		Automatic			Automatic	3.74552				TRUE
52	E4	test	FAM	Unknown	34.8838	88.6	Auto Tm							Automatic Ct		Automatic			Automatic	3.74552
53	E5	test	FAM	Unknown	34.336	88.9	Auto Tm							Automatic Ct		Automatic			Automatic	3.74552
54	E6	test	FAM	Unknown	35.2694	84	Auto Tm							Automatic Ct		Automatic			Automatic	3.74552
55	E7	test	FAM	Unknown	32.7889	89.3	Auto Tm							Automatic Ct		Automatic			Automatic	3.74552
56	E8	test	FAM	Unknown	32.8982	89.1	Auto Tm							Automatic Ct		Automatic			Automatic	3.74552
57	E9	test	FAM	Unknown	32.8952	88.7	Auto Tm							Automatic Ct		Automatic			Automatic	3.74552
61	F1	test	FAM	Unknown	21.2068	87.1	Auto Tm							Automatic Ct		Automatic			Automatic	3.74552
70	F10	test	FAM	Unknown	27.4515	87.2	Auto Tm							Automatic Ct		Automatic			Automatic	3.74552
71	F11	test	FAM	Unknown	27.3808	86.8	Auto Tm							Automatic Ct		Automatic			Automatic	3.74552
72	F12	test	FAM	Unknown	27.5389	86.5	Auto Tm							Automatic Ct		Automatic			Automatic	3.74552
62	F2	test	FAM	Unknown	21.2415	87.3	Auto Tm							Automatic Ct		Automatic			Automatic	3.74552
63	F3	test	FAM	Unknown	21.3259	87.6	Auto Tm							Automatic Ct		Automatic			Automatic	3.74552
64	F4	test	FAM	Unknown	33.5077	88.4	Auto Tm							Automatic Ct		Automatic			Automatic	3.74552
65	F5	test	FAM	Unknown	35.6015	90.3	Auto Tm							Automatic Ct		Automatic			Automatic	3.74552
66	F6	test	FAM	Unknown	34.6349	88.9	Auto Tm							Automatic Ct		Automatic			Automatic	3.74552
67	F7	test	FAM	Unknown	34.2927	89.1	Auto Tm							Automatic Ct		Automatic			Automatic	3.74552
68	F8	test	FAM	Unknown	33.99	88.9	Auto Tm							Automatic Ct		Automatic			Automatic	3.74552
69	F9	test	FAM	Unknown	33.9876	88.5	Auto Tm							Automatic Ct		Automatic			Automatic	3.74552
73	G1	test	FAM	Unknown	20.4291	87.1	Auto Tm							Automatic Ct		Automatic			Automatic	3.74552
82	G10	test	FAM	Unknown	26.0252	87.2	Auto Tm							Automatic Ct		Automatic			Automatic	3.74552
83	G11	test	FAM	Unknown	25.9813	86.9	Auto Tm							Automatic Ct		Automatic			Automatic	3.74552
84	G12	test	FAM	Unknown	25.9776	86.7	Auto Tm							Automatic Ct		Automatic			Automatic	3.74552
74	G2	test	FAM	Unknown	20.3722	87.3	Auto Tm							Automatic Ct		Automatic			Automatic	3.74552
75	G3	test	FAM	Unknown	20.3202	87.4	Auto Tm							Automatic Ct		Automatic			Automatic	3.74552
76	G4	test	FAM	Unknown	33.4769	88	Auto Tm							Automatic Ct		Automatic			Automatic	3.74552
77	G5	test	FAM	Unknown	33.8936	88.4	Auto Tm							Automatic Ct		Automatic			Automatic	3.74552
78	G6	test	FAM	Unknown	34.8641	88.4	Auto Tm							Automatic Ct		Automatic			Automatic	3.74552
79	G7	test	FAM	Unknown	34.2344	88.7	Auto Tm							Automatic Ct		Automatic			Automatic	3.74552
80	G8	test	FAM	Unknown	34.8962	88.5	Auto Tm							Automatic Ct		Automatic			Automatic	3.74552
81	G9	test	FAM	Unknown	34.4954	88.3	Auto Tm							Automatic Ct		Automatic			Automatic	3.74552
85	H1	test	FAM	Unknown	22.5324	87.1	Auto Tm							Automatic Ct		Automatic			Automatic	3.74552
94	H10	test	FAM	Unknown	26.5813	87.2	Auto Tm							Automatic Ct		Automatic			Automatic	3.74552
95	H11	test	FAM	Unknown	26.9044	86.8	Auto Tm							Automatic Ct		Automatic			Automatic	3.74552
96	H12	test	FAM	Unknown	27.0314	86.9	Auto Tm							Automatic Ct		Automatic			Automatic	3.74552								TRUE
86	H2	test	FAM	Unknown	22.3603	87.3	Auto Tm							Automatic Ct		Automatic			Automatic	3.74552
87	H3	test	FAM	Unknown	22.2999	87.2	Auto Tm							Automatic Ct		Automatic			Automatic	3.74552
88	H4	test	FAM	Unknown	34.5314	89.3	Auto Tm							Automatic Ct		Automatic			Automatic	3.74552
89	H5	test	FAM	Unknown	34.6481	89.1	Auto Tm							Automatic Ct		Automatic			Automatic	3.74552
90	H6	test	FAM	Unknown	35.2085	88.4	Auto Tm							Automatic Ct		Automatic			Automatic	3.74552
91	H7	test	FAM	Unknown	33.6289	88.7	Auto Tm							Automatic Ct		Automatic			Automatic	3.74552
92	H8	test	FAM	Unknown	33.6353	88.3	Auto Tm							Automatic Ct		Automatic			Automatic	3.74552
93	H9	test	FAM	Unknown	33.8333	88.1	Auto Tm							Automatic Ct		Automatic			Automatic	3.74552
Slope		cycles/log decade
Y-Intercept
R^2
NAP	LPL

## Sheet: Cт5
SDS 2.4	AQ Results	1
Filename	20211201
PlateID
Assay Type	Absolute Quantification
Run DateTime	2021-12-01 00:20:52
Operator
ThermalCycleParams
Sample Information
Well	Sample Name	Detector Name	Reporter	Task	Ct	Tm Value	Tm Type	Quantity	Qty Mean	Qty StdDev	Ct Median	Ct Mean	Ct StdDev	Ct Type	Template Name	Baseline Type	Baseline Start	Baseline Stop	Threshold Type	Threshold	FOS	HMD	LME	EW	BPR	NAW	HNS	HRN	EAF	BAF	TAF	CAF
1	A1	test	FAM	Unknown	20.2996	86.6	Auto Tm							Automatic Ct		Automatic			Automatic	3.14667
10	A10	test	FAM	Unknown	32.7177	82.9	Auto Tm							Automatic Ct		Automatic			Automatic	3.14667
11	A11	test	FAM	Unknown	31.8132	82.9	Auto Tm							Automatic Ct		Automatic			Automatic	3.14667
12	A12	test	FAM	Unknown	32.0323	82.9	Auto Tm							Automatic Ct		Automatic			Automatic	3.14667
2	A2	test	FAM	Unknown	20.1322	86.6	Auto Tm							Automatic Ct		Automatic			Automatic	3.14667
3	A3	test	FAM	Unknown	20.1953	86.6	Auto Tm							Automatic Ct		Automatic			Automatic	3.14667
4	A4	test	FAM	Unknown	26.1856	83.3	Auto Tm							Automatic Ct		Automatic			Automatic	3.14667
5	A5	test	FAM	Unknown	26.1422	83.5	Auto Tm							Automatic Ct		Automatic			Automatic	3.14667
6	A6	test	FAM	Unknown	26.2782	83.7	Auto Tm							Automatic Ct		Automatic			Automatic	3.14667
7	A7	test	FAM	Unknown	23.0509	87.1	Auto Tm							Automatic Ct		Automatic			Automatic	3.14667
8	A8	test	FAM	Unknown	22.9991	86.7	Auto Tm							Automatic Ct		Automatic			Automatic	3.14667
9	A9	test	FAM	Unknown	22.9372	86.5	Auto Tm							Automatic Ct		Automatic			Automatic	3.14667
13	B1	test	FAM	Unknown	22.7282	86.6	Auto Tm							Automatic Ct		Automatic			Automatic	3.14667
22	B10	test	FAM	Unknown	27.6733	83.3	Auto Tm							Automatic Ct		Automatic			Automatic	3.14667
23	B11	test	FAM	Unknown	27.4713	83.2	Auto Tm							Automatic Ct		Automatic			Automatic	3.14667
24	B12	test	FAM	Unknown	27.6386	83	Auto Tm							Automatic Ct		Automatic			Automatic	3.14667
14	B2	test	FAM	Unknown	22.7779	86.8	Auto Tm							Automatic Ct		Automatic			Automatic	3.14667
15	B3	test	FAM	Unknown	22.7389	86.8	Auto Tm							Automatic Ct		Automatic			Automatic	3.14667
16	B4	test	FAM	Unknown	28.6017	83.7	Auto Tm							Automatic Ct		Automatic			Automatic	3.14667
17	B5	test	FAM	Unknown	28.3618	83.9	Auto Tm							Automatic Ct		Automatic			Automatic	3.14667
18	B6	test	FAM	Unknown	28.6998	84.1	Auto Tm							Automatic Ct		Automatic			Automatic	3.14667
19	B7	test	FAM	Unknown	22.4754	87.3	Auto Tm							Automatic Ct		Automatic			Automatic	3.14667
20	B8	test	FAM	Unknown	22.3921	87.1	Auto Tm							Automatic Ct		Automatic			Automatic	3.14667
21	B9	test	FAM	Unknown	22.4239	86.9	Auto Tm							Automatic Ct		Automatic			Automatic	3.14667
25	C1	test	FAM	Unknown	20.9719	86.6	Auto Tm							Automatic Ct		Automatic			Automatic	3.14667
34	C10	test	FAM	Unknown	31.9931	83.4	Auto Tm							Automatic Ct		Automatic			Automatic	3.14667
35	C11	test	FAM	Unknown	31.311	83.4	Auto Tm							Automatic Ct		Automatic			Automatic	3.14667
36	C12	test	FAM	Unknown	31.3086	83	Auto Tm							Automatic Ct		Automatic			Automatic	3.14667
26	C2	test	FAM	Unknown	20.932	86.8	Auto Tm							Automatic Ct		Automatic			Automatic	3.14667
27	C3	test	FAM	Unknown	20.9683	87.2	Auto Tm							Automatic Ct		Automatic			Automatic	3.14667
28	C4	test	FAM	Unknown	28.0897	84.1	Auto Tm							Automatic Ct		Automatic			Automatic	3.14667
29	C5	test	FAM	Unknown	28.2666	84.3	Auto Tm							Automatic Ct		Automatic			Automatic	3.14667
30	C6	test	FAM	Unknown	28.5311	84.4	Auto Tm							Automatic Ct		Automatic			Automatic	3.14667
31	C7	test	FAM	Unknown	26.1044	87.7	Auto Tm							Automatic Ct		Automatic			Automatic	3.14667
32	C8	test	FAM	Unknown	26.0847	87.5	Auto Tm							Automatic Ct		Automatic			Automatic	3.14667
33	C9	test	FAM	Unknown	26.0919	87.3	Auto Tm							Automatic Ct		Automatic			Automatic	3.14667
37	D1	test	FAM	Unknown	27.5744	86.6	Auto Tm							Automatic Ct		Automatic			Automatic	3.14667
46	D10	test	FAM	Unknown	33.2995	83.8	Auto Tm							Automatic Ct		Automatic			Automatic	3.14667
47	D11	test	FAM	Unknown	34.6214	83.4	Auto Tm							Automatic Ct		Automatic			Automatic	3.14667
48	D12	test	FAM	Unknown	33.7518	83.2	Auto Tm							Automatic Ct		Automatic			Automatic	3.14667
38	D2	test	FAM	Unknown	27.3168	86.6	Auto Tm							Automatic Ct		Automatic			Automatic	3.14667
39	D3	test	FAM	Unknown	27.4725	87.2	Auto Tm							Automatic Ct		Automatic			Automatic	3.14667
40	D4	test	FAM	Unknown	31.6528	81.2	Auto Tm							Automatic Ct		Automatic			Automatic	3.14667
41	D5	test	FAM	Unknown	31.9383	82	Auto Tm							Automatic Ct		Automatic			Automatic	3.14667
42	D6	test	FAM	Unknown	32.1535	84.6	Auto Tm							Automatic Ct		Automatic			Automatic	3.14667
43	D7	test	FAM	Unknown	26.2112	88.2	Auto Tm							Automatic Ct		Automatic			Automatic	3.14667
44	D8	test	FAM	Unknown	26.2914	88	Auto Tm							Automatic Ct		Automatic			Automatic	3.14667
45	D9	test	FAM	Unknown	26.2856	87.7	Auto Tm							Automatic Ct		Automatic			Automatic	3.14667
49	E1	test	FAM	Unknown	21.9564	87	Auto Tm							Automatic Ct		Automatic			Automatic	3.14667
58	E10	test	FAM	Unknown	28.2994	84.2	Auto Tm							Automatic Ct		Automatic			Automatic	3.14667
59	E11	test	FAM	Unknown	28.2713	83.8	Auto Tm							Automatic Ct		Automatic			Automatic	3.14667
60	E12	test	FAM	Unknown	28.2095	83.6	Auto Tm							Automatic Ct		Automatic			Automatic	3.14667
50	E2	test	FAM	Unknown	21.9816	87.2	Auto Tm							Automatic Ct		Automatic			Automatic	3.14667
51	E3	test	FAM	Unknown	21.9476	87.7	Auto Tm							Automatic Ct		Automatic			Automatic	3.14667
52	E4	test	FAM	Unknown	28.2523	84.6	Auto Tm							Automatic Ct		Automatic			Automatic	3.14667
53	E5	test	FAM	Unknown	28.7871	85	Auto Tm							Automatic Ct		Automatic			Automatic	3.14667
54	E6	test	FAM	Unknown	28.6359	85	Auto Tm							Automatic Ct		Automatic			Automatic	3.14667
55	E7	test	FAM	Unknown	22.3407	88.6	Auto Tm							Automatic Ct		Automatic			Automatic	3.14667
56	E8	test	FAM	Unknown	22.3164	88.4	Auto Tm							Automatic Ct		Automatic			Automatic	3.14667
57	E9	test	FAM	Unknown	22.1654	87.8	Auto Tm							Automatic Ct		Automatic			Automatic	3.14667
61	F1	test	FAM	Unknown	23.1174	87	Auto Tm							Automatic Ct		Automatic			Automatic	3.14667
70	F10	test	FAM	Unknown	29.1385	84	Auto Tm							Automatic Ct		Automatic			Automatic	3.14667
71	F11	test	FAM	Unknown	29.266	83.8	Auto Tm							Automatic Ct		Automatic			Automatic	3.14667
72	F12	test	FAM	Unknown	29.1968	83.6	Auto Tm							Automatic Ct		Automatic			Automatic	3.14667
62	F2	test	FAM	Unknown	23.1148	87.2	Auto Tm							Automatic Ct		Automatic			Automatic	3.14667
63	F3	test	FAM	Unknown	23.1988	87.5	Auto Tm							Automatic Ct		Automatic			Automatic	3.14667
64	F4	test	FAM	Unknown	28.9516	84.5	Auto Tm							Automatic Ct		Automatic			Automatic	3.14667
65	F5	test	FAM	Unknown	29.2588	84.6	Auto Tm							Automatic Ct		Automatic			Automatic	3.14667
66	F6	test	FAM	Unknown	29.2852	85	Auto Tm							Automatic Ct		Automatic			Automatic	3.14667
67	F7	test	FAM	Unknown	23.0091	88.4	Auto Tm							Automatic Ct		Automatic			Automatic	3.14667
68	F8	test	FAM	Unknown	22.9512	88	Auto Tm							Automatic Ct		Automatic			Automatic	3.14667
69	F9	test	FAM	Unknown	22.9359	87.7	Auto Tm							Automatic Ct		Automatic			Automatic	3.14667
73	G1	test	FAM	Unknown	19.7268	87	Auto Tm							Automatic Ct		Automatic			Automatic	3.14667
82	G10	test	FAM	Unknown	26.9351	84	Auto Tm							Automatic Ct		Automatic			Automatic	3.14667
83	G11	test	FAM	Unknown	26.7993	83.8	Auto Tm							Automatic Ct		Automatic			Automatic	3.14667
84	G12	test	FAM	Unknown	27.0524	83.6	Auto Tm							Automatic Ct		Automatic			Automatic	3.14667
74	G2	test	FAM	Unknown	19.5762	87.2	Auto Tm							Automatic Ct		Automatic			Automatic	3.14667
75	G3	test	FAM	Unknown	19.6224	87.3	Auto Tm							Automatic Ct		Automatic			Automatic	3.14667
76	G4	test	FAM	Unknown	26.2388	84.3	Auto Tm							Automatic Ct		Automatic			Automatic	3.14667
77	G5	test	FAM	Unknown	26.9199	84.4	Auto Tm							Automatic Ct		Automatic			Automatic	3.14667
78	G6	test	FAM	Unknown	27.3779	84.8	Auto Tm							Automatic Ct		Automatic			Automatic	3.14667
79	G7	test	FAM	Unknown	20.9355	88.1	Auto Tm							Automatic Ct		Automatic			Automatic	3.14667
80	G8	test	FAM	Unknown	20.8528	87.8	Auto Tm							Automatic Ct		Automatic			Automatic	3.14667
81	G9	test	FAM	Unknown	20.7897	87.7	Auto Tm							Automatic Ct		Automatic			Automatic	3.14667
85	H1	test	FAM	Unknown	22.3738	87.2	Auto Tm							Automatic Ct		Automatic			Automatic	3.14667
94	H10	test	FAM	Unknown	27.8118	84	Auto Tm							Automatic Ct		Automatic			Automatic	3.14667
95	H11	test	FAM	Unknown	28.2242	83.8	Auto Tm							Automatic Ct		Automatic			Automatic	3.14667
96	H12	test	FAM	Unknown	28.3193	83.8	Auto Tm							Automatic Ct		Automatic			Automatic	3.14667
86	H2	test	FAM	Unknown	22.2004	87.2	Auto Tm							Automatic Ct		Automatic			Automatic	3.14667
87	H3	test	FAM	Unknown	22.2118	87.2	Auto Tm							Automatic Ct		Automatic			Automatic	3.14667
88	H4	test	FAM	Unknown	27.3456	84.1	Auto Tm							Automatic Ct		Automatic			Automatic	3.14667
89	H5	test	FAM	Unknown	27.7252	84.3	Auto Tm							Automatic Ct		Automatic			Automatic	3.14667
90	H6	test	FAM	Unknown	27.9561	84.4	Auto Tm							Automatic Ct		Automatic			Automatic	3.14667
91	H7	test	FAM	Unknown	21.7072	87.9	Auto Tm							Automatic Ct		Automatic			Automatic	3.14667
92	H8	test	FAM	Unknown	21.7325	87.7	Auto Tm							Automatic Ct		Automatic			Automatic	3.14667
93	H9	test	FAM	Unknown	21.7164	87.4	Auto Tm							Automatic Ct		Automatic			Automatic	3.14667
Slope		cycles/log decade
Y-Intercept
R^2
NAP	LPL
