# Supplementary material for: Suppressing circ_0008494 inhibits HSCs activation by regulating the miR-185-3p/Col1a1 axis
Source: Front Pharmacol. 2022 Nov 17;13:1050093. doi: 10.3389/fphar.2022.1050093 (PMC9713816; doi:10.3389/fphar.2022.1050093)
Supplement: Supplementary file 3 [file DataSheet1.ZIP › raw data1/Pcr/Figure2I.xlsx]

## Sheet: sheet1
gene	group	Replicate #	Threshold Cycle (Ct)	Ct Mean	Ct Std. Dev		gene	GAPDH	Replicate #	Threshold Cycle (Ct)	Ct Mean	Ct Std. Dev		ΔCt	STDDEV		ΔΔCT (Target-Aveg Control)	2^-ΔΔCt		Low	HIGH	Error-	Error+
α-SMA	NC	1	17.0754				GAPDH	NC	1	13.5311
α-SMA	NC	2	17.0754				GAPDH	NC	2	13.5964
α-SMA	NC	3	16.5381	16.8963	0.310218		GAPDH	NC	3	13.1611	13.4296	0.234735		3.46677	0.389019		0	1		0.763649	1.3095	0.236351	0.309503
α-SMA	TGF	1	15.665				GAPDH	TGF	1	14.2382
α-SMA	TGF	2	15.988				GAPDH	TGF	2	14.3572
α-SMA	TGF	3	15.8265	15.8265	0.161529		GAPDH	TGF	3	14.2977	14.2977	0.05952		1.52879	0.172146		-1.93798	3.83168		3.4007	4.31728	0.430983	0.485603
COl1a1	NC	1	14.0901				GAPDH	NC	1	13.5311
COl1a1	NC	2	14.0901				GAPDH	NC	2	13.5964
COl1a1	NC	3	13.6863	13.9555	0.233141		GAPDH	NC	3	13.1611	13.4296	0.234735		0.525945	0.33084		0	1		0.795073	1.25775	0.204927	0.257746
COl1a1	TGF	1	13.1046				GAPDH	TGF	1	14.2382
COl1a1	TGF	2	13.1046				GAPDH	TGF	2	14.3572
COl1a1	TGF	3	13.1046	13.1046	0		GAPDH	TGF	3	14.2977	14.2977	0.05952		-1.19309	0.05952		-1.71903	3.29215		3.1591	3.43082	0.133058	0.138662
circ_0008494	NC	1	21.5838				GAPDH	NC	1	11.7454
circ_0008494	NC	2	21.2146				GAPDH	NC	2	11.6007
circ_0008494	NC	3	21.942	21.5801	0.363724		GAPDH	NC	3	12.4138	11.92	0.433738		9.66015	0.56606		0	1		0.675459	1.48047	0.324541	0.480474
circ_0008494	TGF	1	22.2838				GAPDH	TGF	1	13.8924
circ_0008494	TGF	2	22.3384				GAPDH	TGF	2	13.8924
circ_0008494	TGF	3	22.3644	22.3289	0.041125		GAPDH	TGF	3	13.9661	13.917	0.0425351		8.41191	0.0591651		-1.24824	2.37551		2.28006	2.47496	0.0954494	0.0994452
Statistical analysis:t tests	T-Test：
p value(TGF vs Blank)	α-SMA	0.0008
	COl1a1	0.0001
	circ_0008494	0.0053

## Sheet: CT COl1a1α-SMA
SDS 2.4	AQ Results	1
Filename	2019-08-06
PlateID
Assay Type	Absolute Quantification
Run DateTime	2019-08-06 17:30:49
Operator
ThermalCycleParams
Sample Information
Well	Sample Name	Detector Name	Reporter	Task	Ct	Tm Value	Tm Type	Quantity	Qty Mean	Qty StdDev	Ct Median	Ct Mean	Ct StdDev	Ct Type	Template Name	Baseline Type	Baseline Start	Baseline Stop	Threshold Type	Threshold	FOS	HMD	LME	EW	BPR	NAW	HNS	HRN	EAF	BAF	TAF	CAF
1	A1	test	FAM	Unknown	13.5311	85	Auto Tm							Automatic Ct		Automatic			Automatic	0.0186667
10	A10	test	FAM	Unknown	17.2247	86.4	Auto Tm							Automatic Ct		Automatic			Automatic	0.0186667
11	A11	test	FAM	Unknown	17.8464	86.4	Auto Tm							Automatic Ct		Automatic			Automatic	0.0186667
12	A12	test	FAM	Unknown	18.1105	86.2	Auto Tm							Automatic Ct		Automatic			Automatic	0.0186667
2	A2	test	FAM	Unknown	13.5964	85.1	Auto Tm							Automatic Ct		Automatic			Automatic	0.0186667
3	A3	test	FAM	Unknown	13.1611	85.1	Auto Tm							Automatic Ct		Automatic			Automatic	0.0186667
4	A4	test	FAM	Unknown	13.5626	86.7	Auto Tm							Automatic Ct		Automatic			Automatic	0.0186667
5	A5	test	FAM	Unknown	14.0901	86.8	Auto Tm							Automatic Ct		Automatic			Automatic	0.0186667
6	A6	test	FAM	Unknown	13.6863	87	Auto Tm							Automatic Ct		Automatic			Automatic	0.0186667
7	A7	test	FAM	Unknown	16.1397	86.6	Auto Tm							Automatic Ct		Automatic			Automatic	0.0186667
8	A8	test	FAM	Unknown	17.0754	86.4	Auto Tm							Automatic Ct		Automatic			Automatic	0.0186667
9	A9	test	FAM	Unknown	16.5381	86	Auto Tm							Automatic Ct		Automatic			Automatic	0.0186667
13	B1	test	FAM	Unknown	13.2454	85	Auto Tm							Automatic Ct		Automatic			Automatic	0.0186667
22	B10	test	FAM	Unknown	17.5339	86.8	Auto Tm							Automatic Ct		Automatic			Automatic	0.0186667
23	B11	test	FAM	Unknown	17.8973	86.6	Auto Tm							Automatic Ct		Automatic			Automatic	0.0186667
24	B12	test	FAM	Unknown	17.9325	86.3	Auto Tm							Automatic Ct		Automatic			Automatic	0.0186667
14	B2	test	FAM	Unknown	14.4347	85.1	Auto Tm							Automatic Ct		Automatic			Automatic	0.0186667
15	B3	test	FAM	Unknown	13.4202	85.1	Auto Tm							Automatic Ct		Automatic			Automatic	0.0186667
16	B4	test	FAM	Unknown	14.5165	86.8	Auto Tm							Automatic Ct		Automatic			Automatic	0.0186667
17	B5	test	FAM	Unknown	Undetermined	87	Auto Tm							Automatic Ct		Automatic			Automatic	0.0186667
18	B6	test	FAM	Unknown	13.6895	87.2	Auto Tm							Automatic Ct		Automatic			Automatic	0.0186667
19	B7	test	FAM	Unknown	14.3129	86.8	Auto Tm							Automatic Ct		Automatic			Automatic	0.0186667
20	B8	test	FAM	Unknown	16.0721	86.6	Auto Tm							Automatic Ct		Automatic			Automatic	0.0186667
21	B9	test	FAM	Unknown	16.1148	86.4	Auto Tm							Automatic Ct		Automatic			Automatic	0.0186667
25	C1	test	FAM	Unknown	13.7941	85.1	Auto Tm							Automatic Ct		Automatic			Automatic	0.0186667
34	C10	test	FAM	Unknown	18.1452	86.9	Auto Tm							Automatic Ct		Automatic			Automatic	0.0186667
35	C11	test	FAM	Unknown	18.1829	86.7	Auto Tm							Automatic Ct		Automatic			Automatic	0.0186667
36	C12	test	FAM	Unknown	18.1518	86.3	Auto Tm							Automatic Ct		Automatic			Automatic	0.0186667
26	C2	test	FAM	Unknown	13.1276	85.3	Auto Tm							Automatic Ct		Automatic			Automatic	0.0186667
27	C3	test	FAM	Unknown	13.4638	85.5	Auto Tm							Automatic Ct		Automatic			Automatic	0.0186667
28	C4	test	FAM	Unknown	13.8728	87.4	Auto Tm							Automatic Ct		Automatic			Automatic	0.0186667
29	C5	test	FAM	Unknown	13.6941	87.4	Auto Tm							Automatic Ct		Automatic			Automatic	0.0186667
30	C6	test	FAM	Unknown	12.5468	87.8	Auto Tm							Automatic Ct		Automatic			Automatic	0.0186667
31	C7	test	FAM	Unknown	15.9626	87.2	Auto Tm							Automatic Ct		Automatic			Automatic	0.0186667
32	C8	test	FAM	Unknown	16.6051	87	Auto Tm							Automatic Ct		Automatic			Automatic	0.0186667
33	C9	test	FAM	Unknown	18.2415	86.6	Auto Tm							Automatic Ct		Automatic			Automatic	0.0186667
37	D1	test	FAM	Unknown	13.4837	85.1	Auto Tm							Automatic Ct		Automatic			Automatic	0.0186667
46	D10	test	FAM	Unknown	17.2828	87.3	Auto Tm							Automatic Ct		Automatic			Automatic	0.0186667
47	D11	test	FAM	Unknown	17.5418	86.9	Auto Tm							Automatic Ct		Automatic			Automatic	0.0186667
48	D12	test	FAM	Unknown	18.4221	86.7	Auto Tm							Automatic Ct		Automatic			Automatic	0.0186667
38	D2	test	FAM	Unknown	13.0443	85.5	Auto Tm							Automatic Ct		Automatic			Automatic	0.0186667
39	D3	test	FAM	Unknown	12.9389	85.9	Auto Tm							Automatic Ct		Automatic			Automatic	0.0186667
40	D4	test	FAM	Unknown	13.8327	87.8	Auto Tm							Automatic Ct		Automatic			Automatic	0.0186667
41	D5	test	FAM	Unknown	13.2482	88	Auto Tm							Automatic Ct		Automatic			Automatic	0.0186667
42	D6	test	FAM	Unknown	13.8637	88.1	Auto Tm							Automatic Ct		Automatic			Automatic	0.0186667
43	D7	test	FAM	Unknown	15.2833	87.6	Auto Tm							Automatic Ct		Automatic			Automatic	0.0186667
44	D8	test	FAM	Unknown	15.8739	87.3	Auto Tm							Automatic Ct		Automatic			Automatic	0.0186667
45	D9	test	FAM	Unknown	16.8562	87.1	Auto Tm							Automatic Ct		Automatic			Automatic	0.0186667
49	E1	test	FAM	Unknown	14.2382	85.3	Auto Tm							Automatic Ct		Automatic			Automatic	0.0186667
58	E10	test	FAM	Unknown	18.8072	87.3	Auto Tm							Automatic Ct		Automatic			Automatic	0.0186667
59	E11	test	FAM	Unknown	18.1761	86.9	Auto Tm							Automatic Ct		Automatic			Automatic	0.0186667
60	E12	test	FAM	Unknown	18.0222	86.7	Auto Tm							Automatic Ct		Automatic			Automatic	0.0186667
50	E2	test	FAM	Unknown	14.3572	85.5	Auto Tm							Automatic Ct		Automatic			Automatic	0.0186667
51	E3	test	FAM	Unknown	12.9022	86.1	Auto Tm							Automatic Ct		Automatic			Automatic	0.0186667
52	E4	test	FAM	Unknown	Undetermined	88	Auto Tm							Automatic Ct		Automatic			Automatic	0.0186667
53	E5	test	FAM	Unknown	13.1046	88.2	Auto Tm							Automatic Ct		Automatic			Automatic	0.0186667
54	E6	test	FAM	Unknown	Undetermined	88.3	Auto Tm							Automatic Ct		Automatic			Automatic	0.0186667
55	E7	test	FAM	Unknown	15.665	87.8	Auto Tm							Automatic Ct		Automatic			Automatic	0.0186667
56	E8	test	FAM	Unknown	15.988	87.6	Auto Tm							Automatic Ct		Automatic			Automatic	0.0186667
57	E9	test	FAM	Unknown	17.4435	87.1	Auto Tm							Automatic Ct		Automatic			Automatic	0.0186667
61	F1	test	FAM	Unknown	13.4428	85.3	Auto Tm							Automatic Ct		Automatic			Automatic	0.0186667
70	F10	test	FAM	Unknown	18.2532	87.1	Auto Tm							Automatic Ct		Automatic			Automatic	0.0186667
71	F11	test	FAM	Unknown	18.1052	86.9	Auto Tm							Automatic Ct		Automatic			Automatic	0.0186667
72	F12	test	FAM	Unknown	18.5389	86.7	Auto Tm							Automatic Ct		Automatic			Automatic	0.0186667
62	F2	test	FAM	Unknown	13.5738	85.5	Auto Tm							Automatic Ct		Automatic			Automatic	0.0186667
63	F3	test	FAM	Unknown	13.7186	85.7	Auto Tm							Automatic Ct		Automatic			Automatic	0.0186667
64	F4	test	FAM	Unknown	12.6626	87.6	Auto Tm							Automatic Ct		Automatic			Automatic	0.0186667
65	F5	test	FAM	Unknown	12.3925	87.8	Auto Tm							Automatic Ct		Automatic			Automatic	0.0186667
66	F6	test	FAM	Unknown	12.4593	88.1	Auto Tm							Automatic Ct		Automatic			Automatic	0.0186667
67	F7	test	FAM	Unknown	16.5222	87.6	Auto Tm							Automatic Ct		Automatic			Automatic	0.0186667
68	F8	test	FAM	Unknown	16.2196	87.3	Auto Tm							Automatic Ct		Automatic			Automatic	0.0186667
69	F9	test	FAM	Unknown	15.9095	87	Auto Tm							Automatic Ct		Automatic			Automatic	0.0186667
73	G1	test	FAM	Unknown	Undetermined	77.1	Auto Tm							Automatic Ct		Automatic			Automatic	0.0186667				TRUE		TRUE			TRUE
82	G10	test	FAM	Unknown	Undetermined	86.4	Auto Tm							Automatic Ct		Automatic			Automatic	0.0186667				TRUE		TRUE			TRUE
83	G11	test	FAM	Unknown	Undetermined	75.6	Auto Tm							Automatic Ct		Automatic			Automatic	0.0186667				TRUE		TRUE			TRUE
84	G12	test	FAM	Unknown	Undetermined	65.2	Auto Tm							Automatic Ct		Automatic			Automatic	0.0186667				TRUE		TRUE			TRUE
74	G2	test	FAM	Unknown	9.22132	91.3	Auto Tm							Automatic Ct		Automatic			Automatic	0.0186667				TRUE		TRUE
75	G3	test	FAM	Unknown	Undetermined	86.5	Auto Tm							Automatic Ct		Automatic			Automatic	0.0186667				TRUE		TRUE						TRUE
76	G4	test	FAM	Unknown	Undetermined	91.7	Auto Tm							Automatic Ct		Automatic			Automatic	0.0186667				TRUE		TRUE			TRUE
77	G5	test	FAM	Unknown	9.41961	66.6	Auto Tm							Automatic Ct		Automatic			Automatic	0.0186667				TRUE		TRUE
78	G6	test	FAM	Unknown	Undetermined	66.6	Auto Tm							Automatic Ct		Automatic			Automatic	0.0186667				TRUE		TRUE			TRUE
79	G7	test	FAM	Unknown	Undetermined	66.6	Auto Tm							Automatic Ct		Automatic			Automatic	0.0186667				TRUE		TRUE			TRUE
80	G8	test	FAM	Unknown	Undetermined	92.6	Auto Tm							Automatic Ct		Automatic			Automatic	0.0186667				TRUE		TRUE			TRUE
81	G9	test	FAM	Unknown	Undetermined	62	Auto Tm							Automatic Ct		Automatic			Automatic	0.0186667				TRUE		TRUE			TRUE
85	H1	test	FAM	Unknown	Undetermined	63.2	Auto Tm							Automatic Ct		Automatic			Automatic	0.0186667				TRUE		TRUE			TRUE
94	H10	test	FAM	Unknown	Undetermined	82	Auto Tm							Automatic Ct		Automatic			Automatic	0.0186667				TRUE		TRUE			TRUE
95	H11	test	FAM	Unknown	Undetermined	72.2	Auto Tm							Automatic Ct		Automatic			Automatic	0.0186667				TRUE		TRUE			TRUE
96	H12	test	FAM	Unknown	Undetermined	84.2	Auto Tm							Automatic Ct		Automatic			Automatic	0.0186667				TRUE		TRUE			TRUE
86	H2	test	FAM	Unknown	2.1991	67.2	Auto Tm							Automatic Ct		Automatic			Automatic	0.0186667				TRUE		TRUE
87	H3	test	FAM	Unknown	Undetermined	71.9	Auto Tm							Automatic Ct		Automatic			Automatic	0.0186667				TRUE		TRUE
88	H4	test	FAM	Unknown	Undetermined	86	Auto Tm							Automatic Ct		Automatic			Automatic	0.0186667				TRUE		TRUE			TRUE
89	H5	test	FAM	Unknown	Undetermined	65.6	Auto Tm							Automatic Ct		Automatic			Automatic	0.0186667				TRUE		TRUE			TRUE
90	H6	test	FAM	Unknown	Undetermined	74.2	Auto Tm							Automatic Ct		Automatic			Automatic	0.0186667				TRUE		TRUE			TRUE
91	H7	test	FAM	Unknown	Undetermined	70.6	Auto Tm							Automatic Ct		Automatic			Automatic	0.0186667				TRUE		TRUE			TRUE
92	H8	test	FAM	Unknown	31.8799	70	Auto Tm							Automatic Ct		Automatic			Automatic	0.0186667				TRUE		TRUE
93	H9	test	FAM	Unknown	Undetermined	85	Auto Tm							Automatic Ct		Automatic			Automatic	0.0186667				TRUE		TRUE			TRUE
Slope		cycles/log decade
Y-Intercept
R^2
NAP	LPL

## Sheet: CT circ0008494
SDS 2.4	AQ Results	1
Filename	2019-08-01
PlateID
Assay Type	Absolute Quantification
Run DateTime	2019-08-01 17:45:39
Operator
ThermalCycleParams
Sample Information
Well	Sample Name	Detector Name	Reporter	Task	Ct	Tm Value	Tm Type	Quantity	Qty Mean	Qty StdDev	Ct Median	Ct Mean	Ct StdDev	Ct Type	Template Name	Baseline Type	Baseline Start	Baseline Stop	Threshold Type	Threshold	FOS	HMD	LME	EW	BPR	NAW	HNS	HRN	EAF	BAF	TAF	CAF
1	A1	test	FAM	Unknown	11.7454	85	Auto Tm							Automatic Ct		Automatic			Automatic	1.07229
10	A10	test	FAM	Unknown	20.9671	83.8	Auto Tm							Automatic Ct		Automatic			Automatic	1.07229
11	A11	test	FAM	Unknown	20.9414	83.8	Auto Tm							Automatic Ct		Automatic			Automatic	1.07229
12	A12	test	FAM	Unknown	21.0647	83.6	Auto Tm							Automatic Ct		Automatic			Automatic	1.07229
2	A2	test	FAM	Unknown	11.6007	85	Auto Tm							Automatic Ct		Automatic			Automatic	1.07229
3	A3	test	FAM	Unknown	12.4138	85.2	Auto Tm							Automatic Ct		Automatic			Automatic	1.07229
4	A4	test	FAM	Unknown	21.5838	84.2	Auto Tm							Automatic Ct		Automatic			Automatic	1.07229
5	A5	test	FAM	Unknown	21.2146	84.2	Auto Tm							Automatic Ct		Automatic			Automatic	1.07229
6	A6	test	FAM	Unknown	21.942	84.4	Auto Tm							Automatic Ct		Automatic			Automatic	1.07229
7	A7	test	FAM	Unknown	13.971	85.6	Auto Tm							Automatic Ct		Automatic			Automatic	1.07229
8	A8	test	FAM	Unknown	13.6821	85.3	Auto Tm							Automatic Ct		Automatic			Automatic	1.07229
9	A9	test	FAM	Unknown	11.6524	85.1	Auto Tm							Automatic Ct		Automatic			Automatic	1.07229
13	B1	test	FAM	Unknown	12.3346	85.2	Auto Tm							Automatic Ct		Automatic			Automatic	1.07229
22	B10	test	FAM	Unknown	21.9394	84.2	Auto Tm							Automatic Ct		Automatic			Automatic	1.07229
23	B11	test	FAM	Unknown	21.9164	84	Auto Tm							Automatic Ct		Automatic			Automatic	1.07229
24	B12	test	FAM	Unknown	22.1312	83.8	Auto Tm							Automatic Ct		Automatic			Automatic	1.07229
14	B2	test	FAM	Unknown	12.2255	85.2	Auto Tm							Automatic Ct		Automatic			Automatic	1.07229
15	B3	test	FAM	Unknown	12.3164	85.4	Auto Tm							Automatic Ct		Automatic			Automatic	1.07229
16	B4	test	FAM	Unknown	22.8589	84.8	Auto Tm							Automatic Ct		Automatic			Automatic	1.07229
17	B5	test	FAM	Unknown	23.013	85	Auto Tm							Automatic Ct		Automatic			Automatic	1.07229
18	B6	test	FAM	Unknown	22.9511	85	Auto Tm							Automatic Ct		Automatic			Automatic	1.07229
19	B7	test	FAM	Unknown	14.7824	86	Auto Tm							Automatic Ct		Automatic			Automatic	1.07229
20	B8	test	FAM	Unknown	14.1197	85.6	Auto Tm							Automatic Ct		Automatic			Automatic	1.07229
21	B9	test	FAM	Unknown	14.1761	85.3	Auto Tm							Automatic Ct		Automatic			Automatic	1.07229
25	C1	test	FAM	Unknown	30.7128	85	Auto Tm							Automatic Ct		Automatic			Automatic	1.07229				TRUE
34	C10	test	FAM	Unknown	22.0156	84.3	Auto Tm							Automatic Ct		Automatic			Automatic	1.07229
35	C11	test	FAM	Unknown	21.7399	84.1	Auto Tm							Automatic Ct		Automatic			Automatic	1.07229
36	C12	test	FAM	Unknown	21.8202	83.9	Auto Tm							Automatic Ct		Automatic			Automatic	1.07229
26	C2	test	FAM	Unknown	30.5303	85.2	Auto Tm							Automatic Ct		Automatic			Automatic	1.07229
27	C3	test	FAM	Unknown	30.7132	85.6	Auto Tm							Automatic Ct		Automatic			Automatic	1.07229
28	C4	test	FAM	Unknown	23.8859	85	Auto Tm							Automatic Ct		Automatic			Automatic	1.07229
29	C5	test	FAM	Unknown	23.7911	85.2	Auto Tm							Automatic Ct		Automatic			Automatic	1.07229
30	C6	test	FAM	Unknown	23.7356	85.4	Auto Tm							Automatic Ct		Automatic			Automatic	1.07229
31	C7	test	FAM	Unknown	14.2317	86.1	Auto Tm							Automatic Ct		Automatic			Automatic	1.07229
32	C8	test	FAM	Unknown	11.9398	86	Auto Tm							Automatic Ct		Automatic			Automatic	1.07229
33	C9	test	FAM	Unknown	13.5622	85.7	Auto Tm							Automatic Ct		Automatic			Automatic	1.07229
37	D1	test	FAM	Unknown	13.8924	85.4	Auto Tm							Automatic Ct		Automatic			Automatic	1.07229
46	D10	test	FAM	Unknown	22.215	84.7	Auto Tm							Automatic Ct		Automatic			Automatic	1.07229
47	D11	test	FAM	Unknown	22.4561	84.3	Auto Tm							Automatic Ct		Automatic			Automatic	1.07229
48	D12	test	FAM	Unknown	21.9809	84.1	Auto Tm							Automatic Ct		Automatic			Automatic	1.07229
38	D2	test	FAM	Unknown	12.6768	85.6	Auto Tm							Automatic Ct		Automatic			Automatic	1.07229
39	D3	test	FAM	Unknown	13.9661	86.2	Auto Tm							Automatic Ct		Automatic			Automatic	1.07229
40	D4	test	FAM	Unknown	22.2838	85.2	Auto Tm							Automatic Ct		Automatic			Automatic	1.07229
41	D5	test	FAM	Unknown	22.3384	85.4	Auto Tm							Automatic Ct		Automatic			Automatic	1.07229
42	D6	test	FAM	Unknown	22.3644	85.6	Auto Tm							Automatic Ct		Automatic			Automatic	1.07229
43	D7	test	FAM	Unknown	14.6621	86.5	Auto Tm							Automatic Ct		Automatic			Automatic	1.07229
44	D8	test	FAM	Unknown	11.1623	86.5	Auto Tm							Automatic Ct		Automatic			Automatic	1.07229
45	D9	test	FAM	Unknown	10.8604	86.3	Auto Tm							Automatic Ct		Automatic			Automatic	1.07229
49	E1	test	FAM	Unknown	12.2365	85.4	Auto Tm							Automatic Ct		Automatic			Automatic	1.07229
58	E10	test	FAM	Unknown	22.4906	84.7	Auto Tm							Automatic Ct		Automatic			Automatic	1.07229
59	E11	test	FAM	Unknown	22.089	84.5	Auto Tm							Automatic Ct		Automatic			Automatic	1.07229
60	E12	test	FAM	Unknown	22.3778	84.3	Auto Tm							Automatic Ct		Automatic			Automatic	1.07229
50	E2	test	FAM	Unknown	13.2074	85.6	Auto Tm							Automatic Ct		Automatic			Automatic	1.07229
51	E3	test	FAM	Unknown	13.7648	86.2	Auto Tm							Automatic Ct		Automatic			Automatic	1.07229
52	E4	test	FAM	Unknown	22.0565	85.4	Auto Tm							Automatic Ct		Automatic			Automatic	1.07229
53	E5	test	FAM	Unknown	22.0999	85.6	Auto Tm							Automatic Ct		Automatic			Automatic	1.07229
54	E6	test	FAM	Unknown	22.1488	85.8	Auto Tm							Automatic Ct		Automatic			Automatic	1.07229
55	E7	test	FAM	Unknown	11.6474	86.9	Auto Tm							Automatic Ct		Automatic			Automatic	1.07229
56	E8	test	FAM	Unknown	14.5314	86.7	Auto Tm							Automatic Ct		Automatic			Automatic	1.07229
57	E9	test	FAM	Unknown	11.6326	86.3	Auto Tm							Automatic Ct		Automatic			Automatic	1.07229
61	F1	test	FAM	Unknown	13.6237	85.6	Auto Tm							Automatic Ct		Automatic			Automatic	1.07229
70	F10	test	FAM	Unknown	22.1381	84.7	Auto Tm							Automatic Ct		Automatic			Automatic	1.07229
71	F11	test	FAM	Unknown	21.853	84.5	Auto Tm							Automatic Ct		Automatic			Automatic	1.07229
72	F12	test	FAM	Unknown	22.0591	84.3	Auto Tm							Automatic Ct		Automatic			Automatic	1.07229
62	F2	test	FAM	Unknown	12.1053	85.8	Auto Tm							Automatic Ct		Automatic			Automatic	1.07229
63	F3	test	FAM	Unknown	13.7537	86	Auto Tm							Automatic Ct		Automatic			Automatic	1.07229
64	F4	test	FAM	Unknown	22.4078	85.2	Auto Tm							Automatic Ct		Automatic			Automatic	1.07229
65	F5	test	FAM	Unknown	22.4297	85.4	Auto Tm							Automatic Ct		Automatic			Automatic	1.07229
66	F6	test	FAM	Unknown	22.5226	85.8	Auto Tm							Automatic Ct		Automatic			Automatic	1.07229
67	F7	test	FAM	Unknown	17.6754	86.5	Auto Tm							Automatic Ct		Automatic			Automatic	1.07229
68	F8	test	FAM	Unknown	11.8898	86.5	Auto Tm							Automatic Ct		Automatic			Automatic	1.07229
69	F9	test	FAM	Unknown	14.4168	86.3	Auto Tm							Automatic Ct		Automatic			Automatic	1.07229				TRUE
73	G1	test	FAM	Unknown	12.5352	85.4	Auto Tm							Automatic Ct		Automatic			Automatic	1.07229
82	G10	test	FAM	Unknown	21.7838	84.7	Auto Tm							Automatic Ct		Automatic			Automatic	1.07229
83	G11	test	FAM	Unknown	21.8361	84.5	Auto Tm							Automatic Ct		Automatic			Automatic	1.07229
84	G12	test	FAM	Unknown	21.9127	84.3	Auto Tm							Automatic Ct		Automatic			Automatic	1.07229
74	G2	test	FAM	Unknown	12.4795	85.6	Auto Tm							Automatic Ct		Automatic			Automatic	1.07229
75	G3	test	FAM	Unknown	12.756	86	Auto Tm							Automatic Ct		Automatic			Automatic	1.07229
76	G4	test	FAM	Unknown	22.0949	85	Auto Tm							Automatic Ct		Automatic			Automatic	1.07229
77	G5	test	FAM	Unknown	22.1205	85.2	Auto Tm							Automatic Ct		Automatic			Automatic	1.07229
78	G6	test	FAM	Unknown	22.2701	85.4	Auto Tm							Automatic Ct		Automatic			Automatic	1.07229
79	G7	test	FAM	Unknown	12.2715	86.5	Auto Tm							Automatic Ct		Automatic			Automatic	1.07229
80	G8	test	FAM	Unknown	13.1522	86.3	Auto Tm							Automatic Ct		Automatic			Automatic	1.07229
81	G9	test	FAM	Unknown	14.1135	86.1	Auto Tm							Automatic Ct		Automatic			Automatic	1.07229
85	H1	test	FAM	Unknown	11.6963	85.6	Auto Tm							Automatic Ct		Automatic			Automatic	1.07229
94	H10	test	FAM	Unknown	21.7935	84.5	Auto Tm							Automatic Ct		Automatic			Automatic	1.07229
95	H11	test	FAM	Unknown	21.8901	84.5	Auto Tm							Automatic Ct		Automatic			Automatic	1.07229
96	H12	test	FAM	Unknown	22.1653	84.5	Auto Tm							Automatic Ct		Automatic			Automatic	1.07229
86	H2	test	FAM	Unknown	11.8233	85.6	Auto Tm							Automatic Ct		Automatic			Automatic	1.07229
87	H3	test	FAM	Unknown	12.0415	85.8	Auto Tm							Automatic Ct		Automatic			Automatic	1.07229
88	H4	test	FAM	Unknown	16.2512	84.7	Auto Tm							Automatic Ct		Automatic			Automatic	1.07229								TRUE
89	H5	test	FAM	Unknown	21.6272	85	Auto Tm							Automatic Ct		Automatic			Automatic	1.07229
90	H6	test	FAM	Unknown	21.8044	85.2	Auto Tm							Automatic Ct		Automatic			Automatic	1.07229
91	H7	test	FAM	Unknown	11.7735	86.1	Auto Tm							Automatic Ct		Automatic			Automatic	1.07229
92	H8	test	FAM	Unknown	13.1281	86	Auto Tm							Automatic Ct		Automatic			Automatic	1.07229
93	H9	test	FAM	Unknown	12.6521	85.9	Auto Tm							Automatic Ct		Automatic			Automatic	1.07229
Slope		cycles/log decade
Y-Intercept
R^2
NAP	LPL
