# Supplementary material for: Suppressing circ_0008494 inhibits HSCs activation by regulating the miR-185-3p/Col1a1 axis
Source: Front Pharmacol. 2022 Nov 17;13:1050093. doi: 10.3389/fphar.2022.1050093 (PMC9713816; doi:10.3389/fphar.2022.1050093)
Supplement: Supplementary file 3 [file DataSheet1.ZIP › raw data1/Pcr/Figure3C PCR-Circrna virus packaging ON LX-2.xlsm]

## Sheet: Sheet1
gene	group	Replicate #	Threshold Cycle (Ct)	Ct Mean	Ct Std. Dev		gene	group	Replicate #	Threshold Cycle (Ct)	Ct Mean	Ct Std. Dev		ΔCt	STDDEV		ΔΔCT (Target-Aveg Control)	2^-ΔΔCt		Low	HIGH	Error-	Error+
circRNA	con	1	20.55				GAPDH	con	1	12.06
circRNA	con	2	20.51				GAPDH	con	2	12.15
circRNA	con	3	20.61	20.5567	0.0503322		GAPDH	con	3	12.23	12.1467	0.085049		8.41	0.0988264		0	1		0.933792	1.0709	0.0662077	0.070902
circRNA	NC	1	20.18				GAPDH	NC	1	12.02
circRNA	NC	2	20.3				GAPDH	NC	2	11.9
circRNA	NC	3	20.3	20.26	0.069282		GAPDH	NC	3	11.98	11.9667	0.061101		8.29333	0.092376		-0.116667	1.08423		1.01698	1.15592	0.0672474	0.0716941
circRNA	KD1	1	20.82				GAPDH	KD1	1	12.15
circRNA	KD1	2	20.84				GAPDH	KD1	2	12.19
circRNA	KD1	3	21.04	20.9	0.121655		GAPDH	KD1	3	12.24	12.1933	0.0450925		8.70667	0.129743		0.296667	0.814131		0.744111	0.89074	0.0700201	0.076609
circRNA	KD2	1	20.76				GAPDH	KD2	1	12.09
circRNA	KD2	2	20.72				GAPDH	KD2	2	12.01
circRNA	KD2	3	20.69	20.7233	0.0351188		GAPDH	KD2	3	12.01	12.0367	0.046188		8.68667	0.058023		0.276667	0.825496		0.792955	0.859373	0.0325414	0.0338769
circRNA	KD3	1	21.82				GAPDH	KD3	1	11.79
circRNA	KD3	2	21.82				GAPDH	KD3	2	11.64
circRNA	KD3	3	21.91	21.85	0.0519615		GAPDH	KD3	3	11.72	11.7167	0.0750555		10.1333	0.0912871		1.72333	0.302848		0.284279	0.32263	0.0185692	0.0197821
Statistical analysis:t tests	T-Test：
p value(KD3 vs NC)	<0.0001

## Sheet: CT
	Include	Color	Pos	Name	Cp	Concentration	Standard	Status		Include	Color	Pos	Name	Tm1	Tm2	Status
	TRUE	255	G1	0	12.06		0			TRUE	255	G1	0	85.17
	TRUE	255	G2	0	12.15		0			TRUE	255	G2	0	85.15
	TRUE	255	G3	0	12.23		0			TRUE	255	G3	0	85.13
	TRUE	255	H1	0	12.02		0			TRUE	255	H1	0	85.18
	TRUE	255	H2	0	11.9		0			TRUE	255	H2	0	85.16
	TRUE	255	H3	0	11.98		0			TRUE	255	H3	0	85.16
	TRUE	255	I1	0	12.15		0			TRUE	255	I1	0	85.12
	TRUE	255	I2	0	12.19		0			TRUE	255	I2	0	85.11
	TRUE	255	I3	0	12.24		0			TRUE	255	I3	0	85.11
	TRUE	255	J1	0	12.09		0			TRUE	255	J1	0	85.16
	TRUE	255	J2	0	12.01		0			TRUE	255	J2	0	85.16
	TRUE	255	J3	0	12.01		0			TRUE	255	J3	0	85.07
	TRUE	255	K1	0	11.79		0			TRUE	255	K1	0	85.21
	TRUE	255	K2	0	11.64		0			TRUE	255	K2	0	85.1
	TRUE	255	K3	0	11.72		0			TRUE	255	K3	0	85.06
	TRUE	255	G7	1	20.55		0			TRUE	255	G7	1	86.09
	TRUE	255	G8	1	20.51		0			TRUE	255	G8	1	86.09
	TRUE	255	G9	1	20.61		0			TRUE	255	G9	1	86.09
	TRUE	255	H7	1	20.18		0			TRUE	255	H7	1	86.09
	TRUE	255	H8	1	20.3		0			TRUE	255	H8	1	86.09
	TRUE	255	H9	1	20.3		0			TRUE	255	H9	1	86.09
	TRUE	255	I7	1	20.82		0			TRUE	255	I7	1	86.09
	TRUE	255	I8	1	20.84		0			TRUE	255	I8	1	86.09
	TRUE	255	I9	1	21.04		0			TRUE	255	I9	1	86.09
	TRUE	255	J7	1	20.76		0			TRUE	255	J7	1	86.09
	TRUE	255	J8	1	20.72		0			TRUE	255	J8	1	86.09
	TRUE	255	J9	1	20.69		0			TRUE	255	J9	1	86.09
	TRUE	255	K7	1	21.82		0			TRUE	255	K7	1	86.09
	TRUE	255	K8	1	21.82		0			TRUE	255	K8	1	86.09
	TRUE	255	K9	1	21.91		0			TRUE	255	K9	1	86.09
