# Supplementary material for: Suppressing circ_0008494 inhibits HSCs activation by regulating the miR-185-3p/Col1a1 axis
Source: Front Pharmacol. 2022 Nov 17;13:1050093. doi: 10.3389/fphar.2022.1050093 (PMC9713816; doi:10.3389/fphar.2022.1050093)
Supplement: Supplementary file 3 [file DataSheet1.ZIP › raw data1/Pcr/Figure3D E.xlsx]

## Sheet: sheet1
gene	group	Replicate #	Threshold Cycle (Ct)	Ct Mean	Ct Std. Dev		gene	group	Replicate #	Threshold Cycle (Ct)	Ct Mean	Ct Std. Dev		ΔCt	STDDEV		ΔΔCT (Target-Aveg Control)	2^-ΔΔCt		Low	HIGH	Error-	Error+
α-SMA	NC	1	21.5563				GAPDH	NC	1	14.6955
α-SMA	NC	2	21.4921				GAPDH	NC	2	14.4102
α-SMA	NC	3	21.4717	21.5067	0.0441067		GAPDH	NC	3	14.7531	14.6196	0.183637		6.88711	0.18886		0	1		0.877299	1.13986	0.122701	0.139862
α-SMA	circ_0008494-KD	1	22.6651				GAPDH	circ_0008494-KD	1	14.5399
α-SMA	circ_0008494-KD	2	22.6495				GAPDH	circ_0008494-KD	2	14.1231
α-SMA	circ_0008494-KD	3	22.5994	22.638	0.0343344		GAPDH	circ_0008494-KD	3	14.4439	14.3315	0.294695		8.30651	0.296689		1.4194	0.373867		0.304372	0.459229	0.0694948	0.085362
Col1a1	NC	1	26.6154				GAPDH	NC	1	14.6955
Col1a1	NC	2	26.5526				GAPDH	NC	2	14.4102
Col1a1	NC	3	26.617	26.595	0.0367285		GAPDH	NC	3	14.7531	14.6196	0.183637		11.9754	0.187274		0	1		0.878264	1.13861	0.121736	0.13861
Col1a1	circ_0008494-KD	1	28.5437				GAPDH	circ_0008494-KD	1	14.5399
Col1a1	circ_0008494-KD	2	28.4622				GAPDH	circ_0008494-KD	2	14.1231
Col1a1	circ_0008494-KD	3	28.5889	28.5316	0.0642276		GAPDH	circ_0008494-KD	3	14.4439	14.3315	0.294695		14.2001	0.301613		2.22473	0.213939		0.173578	0.263685	0.0403608	0.0497455
Statistical analysis:t tests	T-Test：
p value NC vs KD	α-SMA	0.002
	Col1a1	0.0006

## Sheet: CT
SDS 2.4	AQ Results	1
Filename	2021-10-27
PlateID
Assay Type	Absolute Quantification
Run DateTime	2021-10-27 16:09:12
Operator
ThermalCycleParams
Sample Information
Well	Sample Name	Detector Name	Reporter	Task	Ct	Tm Value	Tm Type	Quantity	Qty Mean	Qty StdDev	Ct Median	Ct Mean	Ct StdDev	Ct Type	Template Name	Baseline Type	Baseline Start	Baseline Stop	Threshold Type	Threshold	FOS	HMD	LME	EW	BPR	NAW	HNS	HRN	EAF	BAF	TAF	CAF
1	A1	test	FAM	Unknown	14.5399	86.8	Auto Tm							Automatic Ct		Automatic			Automatic	4.64793
10	A10	test	FAM	Unknown	28.5437	87.5	Auto Tm							Automatic Ct		Automatic			Automatic	4.64793
11	A11	test	FAM	Unknown	28.4622	87.2	Auto Tm							Automatic Ct		Automatic			Automatic	4.64793
12	A12	test	FAM	Unknown	28.5889	87	Auto Tm							Automatic Ct		Automatic			Automatic	4.64793
2	A2	test	FAM	Unknown	14.1231	86.8	Auto Tm							Automatic Ct		Automatic			Automatic	4.64793
3	A3	test	FAM	Unknown	14.4439	87	Auto Tm							Automatic Ct		Automatic			Automatic	4.64793
4	A4	test	FAM	Unknown	22.6651	86	Auto Tm							Automatic Ct		Automatic			Automatic	4.64793
5	A5	test	FAM	Unknown	22.6495	86.4	Auto Tm							Automatic Ct		Automatic			Automatic	4.64793
6	A6	test	FAM	Unknown	22.5994	86.7	Auto Tm							Automatic Ct		Automatic			Automatic	4.64793
7	A7	test	FAM	Unknown	19.3349	89.4	Auto Tm							Automatic Ct		Automatic			Automatic	4.64793
8	A8	test	FAM	Unknown	19.2242	89	Auto Tm							Automatic Ct		Automatic			Automatic	4.64793
9	A9	test	FAM	Unknown	19.1848	88.5	Auto Tm							Automatic Ct		Automatic			Automatic	4.64793
13	B1	test	FAM	Unknown	14.805	86.8	Auto Tm							Automatic Ct		Automatic			Automatic	4.64793
22	B10	test	FAM	Unknown	29.5447	87.7	Auto Tm							Automatic Ct		Automatic			Automatic	4.64793
23	B11	test	FAM	Unknown	29.2494	87.5	Auto Tm							Automatic Ct		Automatic			Automatic	4.64793
24	B12	test	FAM	Unknown	29.2873	87.2	Auto Tm							Automatic Ct		Automatic			Automatic	4.64793
14	B2	test	FAM	Unknown	14.7326	87	Auto Tm							Automatic Ct		Automatic			Automatic	4.64793
15	B3	test	FAM	Unknown	14.6937	87.4	Auto Tm							Automatic Ct		Automatic			Automatic	4.64793
16	B4	test	FAM	Unknown	23.0386	86.4	Auto Tm							Automatic Ct		Automatic			Automatic	4.64793
17	B5	test	FAM	Unknown	22.9325	86.6	Auto Tm							Automatic Ct		Automatic			Automatic	4.64793
18	B6	test	FAM	Unknown	22.9664	86.9	Auto Tm							Automatic Ct		Automatic			Automatic	4.64793
19	B7	test	FAM	Unknown	19.2487	89.6	Auto Tm							Automatic Ct		Automatic			Automatic	4.64793
20	B8	test	FAM	Unknown	19.1499	89.2	Auto Tm							Automatic Ct		Automatic			Automatic	4.64793
21	B9	test	FAM	Unknown	19.2183	88.8	Auto Tm							Automatic Ct		Automatic			Automatic	4.64793
25	C1	test	FAM	Unknown	14.6955	87	Auto Tm							Automatic Ct		Automatic			Automatic	4.64793
34	C10	test	FAM	Unknown	26.6154	88	Auto Tm							Automatic Ct		Automatic			Automatic	4.64793
35	C11	test	FAM	Unknown	26.5526	87.6	Auto Tm							Automatic Ct		Automatic			Automatic	4.64793
36	C12	test	FAM	Unknown	26.617	87.4	Auto Tm							Automatic Ct		Automatic			Automatic	4.64793
26	C2	test	FAM	Unknown	14.4102	87.6	Auto Tm							Automatic Ct		Automatic			Automatic	4.64793
27	C3	test	FAM	Unknown	14.7531	87.9	Auto Tm							Automatic Ct		Automatic			Automatic	4.64793
28	C4	test	FAM	Unknown	21.5563	87	Auto Tm							Automatic Ct		Automatic			Automatic	4.64793
29	C5	test	FAM	Unknown	21.4921	86.9	Auto Tm							Automatic Ct		Automatic			Automatic	4.64793
30	C6	test	FAM	Unknown	21.4717	87.1	Auto Tm							Automatic Ct		Automatic			Automatic	4.64793
31	C7	test	FAM	Unknown	18.4222	89.6	Auto Tm							Automatic Ct		Automatic			Automatic	4.64793
32	C8	test	FAM	Unknown	18.3934	89.4	Auto Tm							Automatic Ct		Automatic			Automatic	4.64793
33	C9	test	FAM	Unknown	18.3835	89	Auto Tm							Automatic Ct		Automatic			Automatic	4.64793
37	D1	test	FAM	Unknown	14.5469	87.2	Auto Tm							Automatic Ct		Automatic			Automatic	4.64793
46	D10	test	FAM	Unknown	20.8364	86.3	Auto Tm							Automatic Ct		Automatic			Automatic	4.64793
47	D11	test	FAM	Unknown	20.7908	85.9	Auto Tm							Automatic Ct		Automatic			Automatic	4.64793
48	D12	test	FAM	Unknown	20.8043	85.5	Auto Tm							Automatic Ct		Automatic			Automatic	4.64793
38	D2	test	FAM	Unknown	14.2623	88.2	Auto Tm							Automatic Ct		Automatic			Automatic	4.64793
39	D3	test	FAM	Unknown	14.5358	88.9	Auto Tm							Automatic Ct		Automatic			Automatic	4.64793
40	D4	test	FAM	Unknown	25.5851	89.9	Auto Tm							Automatic Ct		Automatic			Automatic	4.64793
41	D5	test	FAM	Unknown	24.9561	89.7	Auto Tm							Automatic Ct		Automatic			Automatic	4.64793
42	D6	test	FAM	Unknown	24.7954	89.4	Auto Tm							Automatic Ct		Automatic			Automatic	4.64793
43	D7	test	FAM	Unknown	20.6813	83.3	Auto Tm							Automatic Ct		Automatic			Automatic	4.64793
44	D8	test	FAM	Unknown	21.1461	82.9	Auto Tm							Automatic Ct		Automatic			Automatic	4.64793
45	D9	test	FAM	Unknown	21.0457	82.7	Auto Tm							Automatic Ct		Automatic			Automatic	4.64793
49	E1	test	FAM	Unknown	14.6437	87.2	Auto Tm							Automatic Ct		Automatic			Automatic	4.64793
58	E10	test	FAM	Unknown	21.0297	86.3	Auto Tm							Automatic Ct		Automatic			Automatic	4.64793
59	E11	test	FAM	Unknown	20.9958	85.9	Auto Tm							Automatic Ct		Automatic			Automatic	4.64793
60	E12	test	FAM	Unknown	21.1933	85.5	Auto Tm							Automatic Ct		Automatic			Automatic	4.64793
50	E2	test	FAM	Unknown	14.9261	88	Auto Tm							Automatic Ct		Automatic			Automatic	4.64793
51	E3	test	FAM	Unknown	14.883	88.7	Auto Tm							Automatic Ct		Automatic			Automatic	4.64793
52	E4	test	FAM	Unknown	30.5956	89.7	Auto Tm							Automatic Ct		Automatic			Automatic	4.64793
53	E5	test	FAM	Unknown	30.0152	89.5	Auto Tm							Automatic Ct		Automatic			Automatic	4.64793
54	E6	test	FAM	Unknown	30.0964	89.4	Auto Tm							Automatic Ct		Automatic			Automatic	4.64793
55	E7	test	FAM	Unknown	21.3547	83.3	Auto Tm							Automatic Ct		Automatic			Automatic	4.64793
56	E8	test	FAM	Unknown	21.3252	82.9	Auto Tm							Automatic Ct		Automatic			Automatic	4.64793
57	E9	test	FAM	Unknown	21.3069	82.7	Auto Tm							Automatic Ct		Automatic			Automatic	4.64793
61	F1	test	FAM	Unknown	14.9434	87	Auto Tm							Automatic Ct		Automatic			Automatic	4.64793
70	F10	test	FAM	Unknown	20.8194	85.9	Auto Tm							Automatic Ct		Automatic			Automatic	4.64793
71	F11	test	FAM	Unknown	20.8772	85.7	Auto Tm							Automatic Ct		Automatic			Automatic	4.64793
72	F12	test	FAM	Unknown	20.8757	85.3	Auto Tm							Automatic Ct		Automatic			Automatic	4.64793
62	F2	test	FAM	Unknown	14.9691	87.4	Auto Tm							Automatic Ct		Automatic			Automatic	4.64793
63	F3	test	FAM	Unknown	14.6943	87.7	Auto Tm							Automatic Ct		Automatic			Automatic	4.64793
64	F4	test	FAM	Unknown	29.2062	88.9	Auto Tm							Automatic Ct		Automatic			Automatic	4.64793
65	F5	test	FAM	Unknown	29.0732	88.9	Auto Tm							Automatic Ct		Automatic			Automatic	4.64793
66	F6	test	FAM	Unknown	29.5299	89.1	Auto Tm							Automatic Ct		Automatic			Automatic	4.64793
67	F7	test	FAM	Unknown	20.9056	82.9	Auto Tm							Automatic Ct		Automatic			Automatic	4.64793
68	F8	test	FAM	Unknown	20.8451	82.7	Auto Tm							Automatic Ct		Automatic			Automatic	4.64793
69	F9	test	FAM	Unknown	20.8242	82.5	Auto Tm							Automatic Ct		Automatic			Automatic	4.64793
73	G1	test	FAM	Unknown	13.4615	86.8	Auto Tm							Automatic Ct		Automatic			Automatic	4.64793
82	G10	test	FAM	Unknown	30.4714	88	Auto Tm							Automatic Ct		Automatic			Automatic	4.64793
83	G11	test	FAM	Unknown	30.0741	87.8	Auto Tm							Automatic Ct		Automatic			Automatic	4.64793
84	G12	test	FAM	Unknown	30.2646	87.6	Auto Tm							Automatic Ct		Automatic			Automatic	4.64793
74	G2	test	FAM	Unknown	13.4619	87	Auto Tm							Automatic Ct		Automatic			Automatic	4.64793
75	G3	test	FAM	Unknown	13.5881	87.2	Auto Tm							Automatic Ct		Automatic			Automatic	4.64793
76	G4	test	FAM	Unknown	30.554	88.3	Auto Tm							Automatic Ct		Automatic			Automatic	4.64793
77	G5	test	FAM	Unknown	30.4636	88.3	Auto Tm							Automatic Ct		Automatic			Automatic	4.64793
78	G6	test	FAM	Unknown	30.4567	88.5	Auto Tm							Automatic Ct		Automatic			Automatic	4.64793
79	G7	test	FAM	Unknown	14.7052	88.3	Auto Tm							Automatic Ct		Automatic			Automatic	4.64793
80	G8	test	FAM	Unknown	Undetermined	64.1	Auto Tm							Automatic Ct		Automatic			Automatic	4.64793				TRUE		TRUE			TRUE
81	G9	test	FAM	Unknown	13.5583	87.9	Auto Tm							Automatic Ct		Automatic			Automatic	4.64793
85	H1	test	FAM	Unknown	13.5195	86.6	Auto Tm							Automatic Ct		Automatic			Automatic	4.64793
94	H10	test	FAM	Unknown	29.9911	87.8	Auto Tm							Automatic Ct		Automatic			Automatic	4.64793
95	H11	test	FAM	Unknown	29.8454	87.6	Auto Tm							Automatic Ct		Automatic			Automatic	4.64793
96	H12	test	FAM	Unknown	29.8438	87.4	Auto Tm							Automatic Ct		Automatic			Automatic	4.64793
86	H2	test	FAM	Unknown	13.3458	86.8	Auto Tm							Automatic Ct		Automatic			Automatic	4.64793
87	H3	test	FAM	Unknown	13.32	87	Auto Tm							Automatic Ct		Automatic			Automatic	4.64793
88	H4	test	FAM	Unknown	29.9569	87.7	Auto Tm							Automatic Ct		Automatic			Automatic	4.64793
89	H5	test	FAM	Unknown	29.9111	87.9	Auto Tm							Automatic Ct		Automatic			Automatic	4.64793
90	H6	test	FAM	Unknown	30.3163	88.3	Auto Tm							Automatic Ct		Automatic			Automatic	4.64793
91	H7	test	FAM	Unknown	13.5892	87.5	Auto Tm							Automatic Ct		Automatic			Automatic	4.64793
92	H8	test	FAM	Unknown	13.3281	87.3	Auto Tm							Automatic Ct		Automatic			Automatic	4.64793
93	H9	test	FAM	Unknown	13.416	87.1	Auto Tm							Automatic Ct		Automatic			Automatic	4.64793
Slope		cycles/log decade
Y-Intercept
R^2
NAP	LPL
