# Supplementary material for: Suppressing circ_0008494 inhibits HSCs activation by regulating the miR-185-3p/Col1a1 axis
Source: Front Pharmacol. 2022 Nov 17;13:1050093. doi: 10.3389/fphar.2022.1050093 (PMC9713816; doi:10.3389/fphar.2022.1050093)
Supplement: Supplementary file 3 [file DataSheet1.ZIP › raw data1/Pcr/Figure4D ago2.xlsx]

## Sheet: circ-0008494
gene	group	Replicate #	Threshold Cycle (Ct)	Ct Mean	Ct Std. Dev		gene	group	Replicate #	Threshold Cycle (Ct)	Ct Mean	Ct Std. Dev		ΔCt	STDDEV		ΔΔCT (Target-Aveg Control)	2^-ΔΔCt		Low	HIGH	Error-	Error+
circ-0008494	IgG	1	31.8034				GAPDH	IgG	1	21.0695
circ-0008494	IgG	2	30.7869				GAPDH	IgG	2	21.0703
circ-0008494	IgG	3	30.3427	30.9776	0.748799		GAPDH	IgG	3	20.8435	20.9944	0.130689		9.98322	0.760118		0	1		0.590448	1.69363	0.409552	0.693629
circ-0008494	AGO2	1	27.5226				GAPDH	AGO2	1	21.921
circ-0008494	AGO2	2	27.3102				GAPDH	AGO2	2	21.9797
circ-0008494	AGO2	3	27.521	27.4513	0.122202		GAPDH	AGO2	3	22.1478	22.0162	0.117725		5.43507	0.169683		-4.54815	23.3953		20.7993	26.3153	2.59599	2.92
Statistical analysis:t tests	T-Test：
p value	(AGO2 vs IgG)	0.0002

## Sheet: miR-185-3p
gene	group	Replicate #	Threshold Cycle (Ct)	Ct Mean	Ct Std. Dev		gene	group	Replicate #	Threshold Cycle (Ct)	Ct Mean	Ct Std. Dev		ΔCt	STDDEV		ΔΔCT (Target-Aveg Control)	2^-ΔΔCt		Low	HIGH	Error-	Error+
miR-185-3p	IgG	1	24.6981				U6	IgG	1	9.84183
miR-185-3p	IgG	2	24.6907				U6	IgG	2	9.77815
miR-185-3p	IgG	3	24.831	24.7399	0.0399298		U6	IgG	3	9.98645	9.86881	0.106739		14.8711	0.113963		0	1		0.924046	1.0822	0.0759538	0.082197
miR-185-3p	AGO2	1	24.9736				U6	AGO2	1	13.1273
miR-185-3p	AGO2	2	24.8962				U6	AGO2	2	12.8956
miR-185-3p	AGO2	3	24.9178	24.9292	0.0789335		U6	AGO2	3	13.2812	13.1014	0.19408		11.8278	0.209517		-3.04331	8.24378		7.12944	9.53229	1.11434	1.28851
Statistical analysis:t tests	T-Test：
p value	(AGO2 vs IgG)	0.0005

## Sheet: CT1
SDS 2.4	AQ Results	1
Filename	2021-06-11
PlateID
Assay Type	Absolute Quantification
Run DateTime	2021-06-11 11:15:28
Operator
ThermalCycleParams
Sample Information
Well	Sample Name	Detector Name	Reporter	Task	Ct	Tm Value	Tm Type	Quantity	Qty Mean	Qty StdDev	Ct Median	Ct Mean	Ct StdDev	Ct Type	Template Name	Baseline Type	Baseline Start	Baseline Stop	Threshold Type	Threshold	FOS	HMD	LME	EW	BPR	NAW	HNS	HRN	EAF	BAF	TAF	CAF
1	A1	test	FAM	Unknown	21.0695	83.2	Auto Tm							Manual Ct		Automatic			Manual	1
10	A10	test	FAM	Unknown	12.0742	86.4	Auto Tm							Manual Ct		Automatic			Manual	1
11	A11	test	FAM	Unknown	13.1326	86.1	Auto Tm							Manual Ct		Automatic			Manual	1
12	A12	test	FAM	Unknown	13.2396	85.9	Auto Tm							Manual Ct		Automatic			Manual	1
2	A2	test	FAM	Unknown	21.0703	83.2	Auto Tm							Manual Ct		Automatic			Manual	1
3	A3	test	FAM	Unknown	20.8435	83.4	Auto Tm							Manual Ct		Automatic			Manual	1								TRUE
4	A4	test	FAM	Unknown	21.921	83.7	Auto Tm							Manual Ct		Automatic			Manual	1
5	A5	test	FAM	Unknown	21.9797	84.1	Auto Tm							Manual Ct		Automatic			Manual	1
6	A6	test	FAM	Unknown	22.1478	84.5	Auto Tm							Manual Ct		Automatic			Manual	1
7	A7	test	FAM	Unknown	27.2885	88.3	Auto Tm							Manual Ct		Automatic			Manual	1
8	A8	test	FAM	Unknown	26.7718	87.9	Auto Tm							Manual Ct		Automatic			Manual	1
9	A9	test	FAM	Unknown	26.4708	87.5	Auto Tm							Manual Ct		Automatic			Manual	1
13	B1	test	FAM	Unknown	32.8057	82.8	Auto Tm							Manual Ct		Automatic			Manual	1
22	B10	test	FAM	Unknown	27.5226	86.5	Auto Tm							Manual Ct		Automatic			Manual	1
23	B11	test	FAM	Unknown	27.3102	86.3	Auto Tm							Manual Ct		Automatic			Manual	1
24	B12	test	FAM	Unknown	27.521	85.9	Auto Tm							Manual Ct		Automatic			Manual	1
14	B2	test	FAM	Unknown	33.2895	83	Auto Tm							Manual Ct		Automatic			Manual	1
15	B3	test	FAM	Unknown	32.641	83.2	Auto Tm							Manual Ct		Automatic			Manual	1
16	B4	test	FAM	Unknown	36.8868	83.9	Auto Tm							Manual Ct		Automatic			Manual	1				TRUE
17	B5	test	FAM	Unknown	Undetermined	64.7	Auto Tm							Manual Ct		Automatic			Manual	1				TRUE		TRUE
18	B6	test	FAM	Unknown	Undetermined	65.2	Auto Tm							Manual Ct		Automatic			Manual	1				TRUE		TRUE			TRUE
19	B7	test	FAM	Unknown	31.8034	88.5	Auto Tm							Manual Ct		Automatic			Manual	1
20	B8	test	FAM	Unknown	30.7869	87.9	Auto Tm							Manual Ct		Automatic			Manual	1
21	B9	test	FAM	Unknown	30.3427	87.5	Auto Tm							Manual Ct		Automatic			Manual	1
25	C1	test	FAM	Unknown	33.4944	83	Auto Tm							Manual Ct		Automatic			Manual	1
34	C10	test	FAM	Unknown	28.157	86.9	Auto Tm							Manual Ct		Automatic			Manual	1
35	C11	test	FAM	Unknown	27.8621	86.5	Auto Tm							Manual Ct		Automatic			Manual	1
36	C12	test	FAM	Unknown	28.1903	86.1	Auto Tm							Manual Ct		Automatic			Manual	1
26	C2	test	FAM	Unknown	37.4199	79.7	Auto Tm							Manual Ct		Automatic			Manual	1				TRUE
27	C3	test	FAM	Unknown	Undetermined	78.4	Auto Tm							Manual Ct		Automatic			Manual	1				TRUE		TRUE			TRUE
28	C4	test	FAM	Unknown	35.4006	84.5	Auto Tm							Manual Ct		Automatic			Manual	1				TRUE
29	C5	test	FAM	Unknown	Undetermined	83.2	Auto Tm							Manual Ct		Automatic			Manual	1				TRUE		TRUE			TRUE
30	C6	test	FAM	Unknown	37.0864	84.7	Auto Tm							Manual Ct		Automatic			Manual	1				TRUE
31	C7	test	FAM	Unknown	30.1851	88.5	Auto Tm							Manual Ct		Automatic			Manual	1
32	C8	test	FAM	Unknown	29.42	88.1	Auto Tm							Manual Ct		Automatic			Manual	1
33	C9	test	FAM	Unknown	30.4741	87.7	Auto Tm							Manual Ct		Automatic			Manual	1
37	D1	test	FAM	Unknown	Undetermined	68.9	Auto Tm							Manual Ct		Automatic			Manual	1				TRUE		TRUE
46	D10	test	FAM	Unknown	Undetermined	64.2	Auto Tm							Manual Ct		Automatic			Manual	1				TRUE		TRUE			TRUE
47	D11	test	FAM	Unknown	Undetermined	67.3	Auto Tm							Manual Ct		Automatic			Manual	1				TRUE		TRUE			TRUE
48	D12	test	FAM	Unknown	Undetermined	87.7	Auto Tm							Manual Ct		Automatic			Manual	1				TRUE		TRUE
38	D2	test	FAM	Unknown	Undetermined	88.6	Auto Tm							Manual Ct		Automatic			Manual	1				TRUE		TRUE			TRUE
39	D3	test	FAM	Unknown	Undetermined	79.7	Auto Tm							Manual Ct		Automatic			Manual	1				TRUE			TRUE	TRUE	TRUE
40	D4	test	FAM	Unknown	Undetermined	77	Auto Tm							Manual Ct		Automatic			Manual	1				TRUE		TRUE
41	D5	test	FAM	Unknown	Undetermined	65.6	Auto Tm							Manual Ct		Automatic			Manual	1				TRUE		TRUE			TRUE
42	D6	test	FAM	Unknown	Undetermined	82.9	Auto Tm							Manual Ct		Automatic			Manual	1				TRUE		TRUE
43	D7	test	FAM	Unknown	Undetermined	77.8	Auto Tm							Manual Ct		Automatic			Manual	1				TRUE		TRUE			TRUE
44	D8	test	FAM	Unknown	Undetermined	85	Auto Tm							Manual Ct		Automatic			Manual	1				TRUE		TRUE			TRUE
45	D9	test	FAM	Unknown	Undetermined	68.1	Auto Tm							Manual Ct		Automatic			Manual	1				TRUE		TRUE
49	E1	test	FAM	Unknown	Undetermined	82.8	Auto Tm							Manual Ct		Automatic			Manual	1				TRUE		TRUE			TRUE
58	E10	test	FAM	Unknown	Undetermined	90	Auto Tm							Manual Ct		Automatic			Manual	1				TRUE		TRUE			TRUE
59	E11	test	FAM	Unknown	Undetermined	62.9	Auto Tm							Manual Ct		Automatic			Manual	1				TRUE		TRUE
60	E12	test	FAM	Unknown	Undetermined	86.5	Auto Tm							Manual Ct		Automatic			Manual	1				TRUE
50	E2	test	FAM	Unknown	Undetermined	68.7	Auto Tm							Manual Ct		Automatic			Manual	1				TRUE		TRUE			TRUE
51	E3	test	FAM	Unknown	Undetermined	89.5	Auto Tm							Manual Ct		Automatic			Manual	1				TRUE		TRUE			TRUE
52	E4	test	FAM	Unknown	Undetermined	88.2	Auto Tm							Manual Ct		Automatic			Manual	1				TRUE		TRUE			TRUE
53	E5	test	FAM	Unknown	Undetermined	80.5	Auto Tm							Manual Ct		Automatic			Manual	1				TRUE		TRUE			TRUE
54	E6	test	FAM	Unknown	Undetermined	63.2	Auto Tm							Manual Ct		Automatic			Manual	1				TRUE		TRUE			TRUE
55	E7	test	FAM	Unknown	Undetermined	89.1	Auto Tm							Manual Ct		Automatic			Manual	1				TRUE		TRUE
56	E8	test	FAM	Unknown	Undetermined	82.3	Auto Tm							Manual Ct		Automatic			Manual	1				TRUE		TRUE			TRUE
57	E9	test	FAM	Unknown	Undetermined	78.9	Auto Tm							Manual Ct		Automatic			Manual	1				TRUE		TRUE			TRUE
61	F1	test	FAM	Unknown	Undetermined	84.5	Auto Tm							Manual Ct		Automatic			Manual	1				TRUE					TRUE
70	F10	test	FAM	Unknown	Undetermined	78.3	Auto Tm							Manual Ct		Automatic			Manual	1				TRUE		TRUE
71	F11	test	FAM	Unknown	Undetermined	69.9	Auto Tm							Manual Ct		Automatic			Manual	1				TRUE		TRUE
72	F12	test	FAM	Unknown	Undetermined	89.8	Auto Tm							Manual Ct		Automatic			Manual	1				TRUE		TRUE			TRUE
62	F2	test	FAM	Unknown	Undetermined	90.7	Auto Tm							Manual Ct		Automatic			Manual	1				TRUE		TRUE
63	F3	test	FAM	Unknown	Undetermined	67	Auto Tm							Manual Ct		Automatic			Manual	1				TRUE		TRUE			TRUE
64	F4	test	FAM	Unknown	Undetermined	67.3	Auto Tm							Manual Ct		Automatic			Manual	1				TRUE		TRUE			TRUE
65	F5	test	FAM	Unknown	Undetermined	62.8	Auto Tm							Manual Ct		Automatic			Manual	1				TRUE		TRUE			TRUE
66	F6	test	FAM	Unknown	Undetermined	90.4	Auto Tm							Manual Ct		Automatic			Manual	1				TRUE		TRUE			TRUE
67	F7	test	FAM	Unknown	Undetermined	85.8	Auto Tm							Manual Ct		Automatic			Manual	1				TRUE		TRUE			TRUE
68	F8	test	FAM	Unknown	Undetermined	74.9	Auto Tm							Manual Ct		Automatic			Manual	1				TRUE		TRUE			TRUE
69	F9	test	FAM	Unknown	Undetermined	89.1	Auto Tm							Manual Ct		Automatic			Manual	1				TRUE		TRUE
73	G1	test	FAM	Unknown	Undetermined	79.4	Auto Tm							Manual Ct		Automatic			Manual	1				TRUE		TRUE
82	G10	test	FAM	Unknown	Undetermined	68.8	Auto Tm							Manual Ct		Automatic			Manual	1				TRUE		TRUE			TRUE
83	G11	test	FAM	Unknown	Undetermined	69	Auto Tm							Manual Ct		Automatic			Manual	1				TRUE		TRUE			TRUE
84	G12	test	FAM	Unknown	Undetermined	84.4	Auto Tm							Manual Ct		Automatic			Manual	1				TRUE		TRUE
74	G2	test	FAM	Unknown	Undetermined	71.7	Auto Tm							Manual Ct		Automatic			Manual	1				TRUE		TRUE			TRUE
75	G3	test	FAM	Unknown	Undetermined	84.9	Auto Tm							Manual Ct		Automatic			Manual	1				TRUE		TRUE			TRUE
76	G4	test	FAM	Unknown	Undetermined	83.4	Auto Tm							Manual Ct		Automatic			Manual	1				TRUE		TRUE			TRUE
77	G5	test	FAM	Unknown	Undetermined	73.8	Auto Tm							Manual Ct		Automatic			Manual	1				TRUE		TRUE			TRUE
78	G6	test	FAM	Unknown	Undetermined	73.2	Auto Tm							Manual Ct		Automatic			Manual	1				TRUE		TRUE			TRUE
79	G7	test	FAM	Unknown	Undetermined	72.4	Auto Tm							Manual Ct		Automatic			Manual	1				TRUE		TRUE			TRUE
80	G8	test	FAM	Unknown	Undetermined	73.9	Auto Tm							Manual Ct		Automatic			Manual	1				TRUE		TRUE
81	G9	test	FAM	Unknown	Undetermined	73.9	Auto Tm							Manual Ct		Automatic			Manual	1				TRUE		TRUE			TRUE
85	H1	test	FAM	Unknown	Undetermined	71.5	Auto Tm							Manual Ct		Automatic			Manual	1				TRUE		TRUE			TRUE
94	H10	test	FAM	Unknown	Undetermined	83.3	Auto Tm							Manual Ct		Automatic			Manual	1				TRUE		TRUE			TRUE
95	H11	test	FAM	Unknown	Undetermined	82.5	Auto Tm							Manual Ct		Automatic			Manual	1				TRUE		TRUE			TRUE
96	H12	test	FAM	Unknown	Undetermined	81.7	Auto Tm							Manual Ct		Automatic			Manual	1				TRUE		TRUE
86	H2	test	FAM	Unknown	Undetermined	61.2	Auto Tm							Manual Ct		Automatic			Manual	1				TRUE		TRUE
87	H3	test	FAM	Unknown	Undetermined	75	Auto Tm							Manual Ct		Automatic			Manual	1				TRUE		TRUE
88	H4	test	FAM	Unknown	Undetermined	91.1	Auto Tm							Manual Ct		Automatic			Manual	1				TRUE		TRUE
89	H5	test	FAM	Unknown	Undetermined	61	Auto Tm							Manual Ct		Automatic			Manual	1				TRUE		TRUE
90	H6	test	FAM	Unknown	Undetermined	77.6	Auto Tm							Manual Ct		Automatic			Manual	1				TRUE		TRUE			TRUE
91	H7	test	FAM	Unknown	Undetermined	86.2	Auto Tm							Manual Ct		Automatic			Manual	1				TRUE		TRUE
92	H8	test	FAM	Unknown	Undetermined	82	Auto Tm							Manual Ct		Automatic			Manual	1				TRUE		TRUE			TRUE
93	H9	test	FAM	Unknown	Undetermined	63.1	Auto Tm							Manual Ct		Automatic			Manual	1				TRUE		TRUE			TRUE
Slope		cycles/log decade
Y-Intercept
R^2
NAP	LPL
TRUE

## Sheet: CT2
SDS 2.4	AQ Results	1
Filename	2021-06-19
PlateID
Assay Type	Absolute Quantification
Run DateTime	2021-06-19 12:52:34
Operator
ThermalCycleParams
Sample Information
Well	Sample Name	Detector Name	Reporter	Task	Ct	Tm Value	Tm Type	Quantity	Qty Mean	Qty StdDev	Ct Median	Ct Mean	Ct StdDev	Ct Type	Template Name	Baseline Type	Baseline Start	Baseline Stop	Threshold Type	Threshold	FOS	HMD	LME	EW	BPR	NAW	HNS	HRN	EAF	BAF	TAF	CAF
1	A1	test	FAM	Unknown	14.3931	83.1	Auto Tm							Automatic Ct		Automatic			Automatic	1.70263
10	A10	test	FAM	Unknown	24.6981	83	Auto Tm							Automatic Ct		Automatic			Automatic	1.70263
11	A11	test	FAM	Unknown	24.6907	82.8	Auto Tm							Automatic Ct		Automatic			Automatic	1.70263
12	A12	test	FAM	Unknown	24.831	82.8	Auto Tm							Automatic Ct		Automatic			Automatic	1.70263
2	A2	test	FAM	Unknown	14.2194	83.1	Auto Tm							Automatic Ct		Automatic			Automatic	1.70263
3	A3	test	FAM	Unknown	14.3918	83	Auto Tm							Automatic Ct		Automatic			Automatic	1.70263
4	A4	test	FAM	Unknown	13.1273	83.2	Auto Tm							Automatic Ct		Automatic			Automatic	1.70263
5	A5	test	FAM	Unknown	12.8956	83.4	Auto Tm							Automatic Ct		Automatic			Automatic	1.70263
6	A6	test	FAM	Unknown	13.2812	83.6	Auto Tm							Automatic Ct		Automatic			Automatic	1.70263
7	A7	test	FAM	Unknown	24.9736	83.6	Auto Tm							Automatic Ct		Automatic			Automatic	1.70263
8	A8	test	FAM	Unknown	24.8962	83.2	Auto Tm							Automatic Ct		Automatic			Automatic	1.70263
9	A9	test	FAM	Unknown	24.9178	83.2	Auto Tm							Automatic Ct		Automatic			Automatic	1.70263
13	B1	test	FAM	Unknown	22.6955	83.3	Auto Tm							Automatic Ct		Automatic			Automatic	1.70263
22	B10	test	FAM	Unknown	Undetermined	76.9	Auto Tm							Automatic Ct		Automatic			Automatic	1.70263				TRUE		TRUE
23	B11	test	FAM	Unknown	Undetermined	85.6	Auto Tm							Automatic Ct		Automatic			Automatic	1.70263				TRUE		TRUE
24	B12	test	FAM	Unknown	Undetermined	71.5	Auto Tm							Automatic Ct		Automatic			Automatic	1.70263				TRUE		TRUE			TRUE
14	B2	test	FAM	Unknown	22.8894	83.4	Auto Tm							Automatic Ct		Automatic			Automatic	1.70263
15	B3	test	FAM	Unknown	23.3183	83.4	Auto Tm							Automatic Ct		Automatic			Automatic	1.70263
16	B4	test	FAM	Unknown	23.7825	83.2	Auto Tm							Automatic Ct		Automatic			Automatic	1.70263
17	B5	test	FAM	Unknown	23.634	83.4	Auto Tm							Automatic Ct		Automatic			Automatic	1.70263
18	B6	test	FAM	Unknown	Undetermined	83.4	Auto Tm							Automatic Ct		Automatic			Automatic	1.70263				TRUE		TRUE			TRUE
19	B7	test	FAM	Unknown	Undetermined	85.5	Auto Tm							Automatic Ct		Automatic			Automatic	1.70263				TRUE		TRUE			TRUE
20	B8	test	FAM	Unknown	Undetermined	90.6	Auto Tm							Automatic Ct		Automatic			Automatic	1.70263				TRUE		TRUE			TRUE
21	B9	test	FAM	Unknown	Undetermined	64	Auto Tm							Automatic Ct		Automatic			Automatic	1.70263				TRUE		TRUE			TRUE
25	C1	test	FAM	Unknown	12.0288	81.2	Auto Tm							Automatic Ct		Automatic			Automatic	1.70263				TRUE
34	C10	test	FAM	Unknown	11.4396	81.4	Auto Tm							Automatic Ct		Automatic			Automatic	1.70263				TRUE
35	C11	test	FAM	Unknown	11.5372	81.3	Auto Tm							Automatic Ct		Automatic			Automatic	1.70263				TRUE
36	C12	test	FAM	Unknown	11.9738	81	Auto Tm							Automatic Ct		Automatic			Automatic	1.70263				TRUE
26	C2	test	FAM	Unknown	12.1489	81.4	Auto Tm							Automatic Ct		Automatic			Automatic	1.70263				TRUE
27	C3	test	FAM	Unknown	12.3137	81.7	Auto Tm							Automatic Ct		Automatic			Automatic	1.70263				TRUE
28	C4	test	FAM	Unknown	9.84183	81.9	Auto Tm							Automatic Ct		Automatic			Automatic	1.70263				TRUE
29	C5	test	FAM	Unknown	9.77815	82.1	Auto Tm							Automatic Ct		Automatic			Automatic	1.70263				TRUE
30	C6	test	FAM	Unknown	9.98645	82.2	Auto Tm							Automatic Ct		Automatic			Automatic	1.70263				TRUE
31	C7	test	FAM	Unknown	11.9869	82.2	Auto Tm							Automatic Ct		Automatic			Automatic	1.70263				TRUE
32	C8	test	FAM	Unknown	12.0547	81.8	Auto Tm							Automatic Ct		Automatic			Automatic	1.70263				TRUE
33	C9	test	FAM	Unknown	12.3594	81.6	Auto Tm							Automatic Ct		Automatic			Automatic	1.70263				TRUE
37	D1	test	FAM	Unknown	9.23921	81.6	Auto Tm							Automatic Ct		Automatic			Automatic	1.70263				TRUE
46	D10	test	FAM	Unknown	Undetermined	68	Auto Tm							Automatic Ct		Automatic			Automatic	1.70263				TRUE		TRUE
47	D11	test	FAM	Unknown	Undetermined	80.5	Auto Tm							Automatic Ct		Automatic			Automatic	1.70263				TRUE		TRUE			TRUE
48	D12	test	FAM	Unknown	Undetermined	75.5	Auto Tm							Automatic Ct		Automatic			Automatic	1.70263				TRUE		TRUE			TRUE
38	D2	test	FAM	Unknown	9.25522	81.7	Auto Tm							Automatic Ct		Automatic			Automatic	1.70263				TRUE
39	D3	test	FAM	Unknown	9.37958	82.1	Auto Tm							Automatic Ct		Automatic			Automatic	1.70263				TRUE
40	D4	test	FAM	Unknown	9.32755	82.5	Auto Tm							Automatic Ct		Automatic			Automatic	1.70263				TRUE
41	D5	test	FAM	Unknown	9.40539	82.6	Auto Tm							Automatic Ct		Automatic			Automatic	1.70263				TRUE
42	D6	test	FAM	Unknown	9.4573	82.6	Auto Tm							Automatic Ct		Automatic			Automatic	1.70263				TRUE
43	D7	test	FAM	Unknown	Undetermined	88.7	Auto Tm							Automatic Ct		Automatic			Automatic	1.70263				TRUE		TRUE			TRUE
44	D8	test	FAM	Unknown	Undetermined	78.8	Auto Tm							Automatic Ct		Automatic			Automatic	1.70263				TRUE		TRUE
45	D9	test	FAM	Unknown	Undetermined	90.8	Auto Tm							Automatic Ct		Automatic			Automatic	1.70263				TRUE		TRUE			TRUE
Slope		cycles/log decade
Y-Intercept
R^2
NAP	LPL
