# Supplementary material for: Suppressing circ_0008494 inhibits HSCs activation by regulating the miR-185-3p/Col1a1 axis
Source: Front Pharmacol. 2022 Nov 17;13:1050093. doi: 10.3389/fphar.2022.1050093 (PMC9713816; doi:10.3389/fphar.2022.1050093)
Supplement: Supplementary file 3 [file DataSheet1.ZIP › raw data1/Pcr/Figure5AB.xlsx]

## Sheet: sheet1
gene	group	Replicate #	Threshold Cycle (Ct)	Ct Mean	Ct Std. Dev		基因	样品	Replicate #	Threshold Cycle (Ct)	Ct Mean	Ct Std. Dev		ΔCt	STDDEV		ΔΔCT (Target-Aveg Control)	2^-ΔΔCt		Low	HIGH	Error-	Error+
α-SMA	mimic NC	1	16.7831				GAPDH	mimic NC	1	11.3785
α-SMA	mimic NC	2	16.6189				GAPDH	mimic NC	2
α-SMA	mimic NC	3	16.8929	16.765	0.137878		GAPDH	mimic NC	3	11.4342	11.4064	0.0394184		5.35861	0.143402		0	1		0.905382	1.10451	0.0946185	0.104507
α-SMA	miR-185 mimic	1	19.378				GAPDH	miR-185 mimic	1	12.2364
α-SMA	miR-185 mimic	2	19.101				GAPDH	miR-185 mimic	2	12.7737
α-SMA	miR-185 mimic	3	19.3822	19.287	0.161175		GAPDH	miR-185 mimic	3	12.8863	12.6321	0.347286		6.65491	0.382864		1.29631	0.407168		0.312262	0.530917	0.0949053	0.12375
α-SMA	inhibitor NC	1	16.7521				GAPDH	inhibitor NC	1	20.1862
α-SMA	inhibitor NC	2	16.7133				GAPDH	inhibitor NC	2	19.6145
α-SMA	inhibitor NC	3	16.791	16.7521	0.038821		GAPDH	inhibitor NC	3	20.7579	20.1862	0.579527		-3.43403	0.580825		0	1		0.668581	1.4957	0.331419	0.495705
α-SMA	miR-185 inhibitor	1	15.3652				GAPDH	miR-185 inhibitor	1	20.3505
α-SMA	miR-185 inhibitor	2	15.4291				GAPDH	miR-185 inhibitor	2	20.1152
α-SMA	miR-185 inhibitor	3	15.3014	15.3652	0.0638762		GAPDH	miR-185 inhibitor	3	20.4864	20.3174	0.187798		-4.95217	0.198364		-1.51813	2.8642		2.49626	3.28637	0.36794	0.422173
Col1a1	mimic NC	1	16.5794				GAPDH	mimic NC	1	17.454
Col1a1	mimic NC	2	16.6362				GAPDH	mimic NC	2	17.3974
Col1a1	mimic NC	3	16.6222	16.6126	0.0295579		GAPDH	mimic NC	3	17.4257	17.4257	0.0283		-0.81312	0.0409214		0	1		0.972034	1.02877	0.0279661	0.0287707
Col1a1	miR-185 mimic	1	18.47				GAPDH	miR-185 mimic	1	17.5655
Col1a1	miR-185 mimic	2	18.564				GAPDH	miR-185 mimic	2	17.3905
Col1a1	miR-185 mimic	3	18.376	18.47	0.093977		GAPDH	miR-185 mimic	3	17.5756	17.5105	0.104071		0.959442	0.140223		1.77256	0.292688		0.265579	0.322565	0.0271092	0.0298763
Col1a1	inhibitor NC	1	16.4123				GAPDH	inhibitor NC	1	21.8815
Col1a1	inhibitor NC	2	16.7133				GAPDH	inhibitor NC	2	21.6034
Col1a1	inhibitor NC	3	16.791	16.6389	0.199991		GAPDH	inhibitor NC	3	21.9293	21.8047	0.197438		-5.16586	0.28103		0	1		0.823003	1.21506	0.176997	0.215062
Col1a1	miR-185 inhibitor	1	15.3652				GAPDH	miR-185 inhibitor	1	21.5732
Col1a1	miR-185 inhibitor	2	15.4291				GAPDH	miR-185 inhibitor	2	21.5232
Col1a1	miR-185 inhibitor	3	15.3014	15.3652	0.0638762		GAPDH	miR-185 inhibitor	3	21.7061	21.6008	0.0945336		-6.23559	0.114091		-1.06973	2.09904		1.93944	2.27178	0.159602	0.172736
Statistical analysis:t tests	T-Test：
	α-SMA
p value(miR185 vs NC)	0.0022
p value(miR185 inhibitor vs NC)	0.0053
	Col1a1
p value(miR185 vs NC)	<0.0001
p value(miR185 inhibitor vs NC)	0.0019

## Sheet: CT1
SDS 2.4	AQ Results	1
Filename	2019-09-19
PlateID
Assay Type	Absolute Quantification
Run DateTime	2019-09-19
Operator
ThermalCycleParams
Sample Information
Well	Sample Name	Detector Name	Reporter	Task	Ct	Tm Value	Tm Type	Quantity	Qty Mean	Qty StdDev	Ct Median	Ct Mean	Ct StdDev	Ct Type	Template Name	Baseline Type	Baseline Start	Baseline Stop	Threshold Type	Threshold	FOS	HMD	LME	EW	BPR	NAW	HNS	HRN	EAF	BAF	TAF	CAF
1	A1	test	FAM	Unknown	13.3391	87	Auto Tm							Manual Ct		Automatic			Manual	1
10	A10	test	FAM	Unknown	15.7998	80.6	Auto Tm							Manual Ct		Automatic			Manual	1
11	A11	test	FAM	Unknown	15.9212	80.4	Auto Tm							Manual Ct		Automatic			Manual	1
12	A12	test	FAM	Unknown	16.0434	80.6	Auto Tm							Manual Ct		Automatic			Manual	1
2	A2	test	FAM	Unknown	13.4918	87	Auto Tm							Manual Ct		Automatic			Manual	1
3	A3	test	FAM	Unknown	13.4129	87.2	Auto Tm							Manual Ct		Automatic			Manual	1
4	A4	test	FAM	Unknown	19.3407	84.7	Auto Tm							Manual Ct		Automatic			Manual	1
5	A5	test	FAM	Unknown	19.383	84.8	Auto Tm							Manual Ct		Automatic			Manual	1
6	A6	test	FAM	Unknown	19.4056	85	Auto Tm							Manual Ct		Automatic			Manual	1
7	A7	test	FAM	Unknown	21.794	80	Auto Tm							Manual Ct		Automatic			Manual	1
8	A8	test	FAM	Unknown	21.7025	79.9	Auto Tm							Manual Ct		Automatic			Manual	1
9	A9	test	FAM	Unknown	21.9168	79.7	Auto Tm							Manual Ct		Automatic			Manual	1
13	B1	test	FAM	Unknown	11.5026	86.6	Auto Tm							Manual Ct		Automatic			Manual	1
22	B10	test	FAM	Unknown	15.3104	80.8	Auto Tm							Manual Ct		Automatic			Manual	1
23	B11	test	FAM	Unknown	15.3046	80.6	Auto Tm							Manual Ct		Automatic			Manual	1
24	B12	test	FAM	Unknown	15.406	80.4	Auto Tm							Manual Ct		Automatic			Manual	1
14	B2	test	FAM	Unknown	12.6132	86.8	Auto Tm							Manual Ct		Automatic			Manual	1
15	B3	test	FAM	Unknown	11.5187	87	Auto Tm							Manual Ct		Automatic			Manual	1
16	B4	test	FAM	Unknown	16.684	85	Auto Tm							Manual Ct		Automatic			Manual	1
17	B5	test	FAM	Unknown	15.3043	85.2	Auto Tm							Manual Ct		Automatic			Manual	1
18	B6	test	FAM	Unknown	16.7016	85.4	Auto Tm							Manual Ct		Automatic			Manual	1
19	B7	test	FAM	Unknown	21.7293	80.4	Auto Tm							Manual Ct		Automatic			Manual	1
20	B8	test	FAM	Unknown	21.7121	80.2	Auto Tm							Manual Ct		Automatic			Manual	1
21	B9	test	FAM	Unknown	21.7972	80	Auto Tm							Manual Ct		Automatic			Manual	1
25	C1	test	FAM	Unknown	12.8785	86.8	Auto Tm							Manual Ct		Automatic			Manual	1
34	C10	test	FAM	Unknown	15.3841	81.2	Auto Tm							Manual Ct		Automatic			Manual	1
35	C11	test	FAM	Unknown	15.3351	81	Auto Tm							Manual Ct		Automatic			Manual	1
36	C12	test	FAM	Unknown	15.5701	80.6	Auto Tm							Manual Ct		Automatic			Manual	1
26	C2	test	FAM	Unknown	12.6086	87	Auto Tm							Manual Ct		Automatic			Manual	1
27	C3	test	FAM	Unknown	12.6183	87.4	Auto Tm							Manual Ct		Automatic			Manual	1
28	C4	test	FAM	Unknown	15.8131	85.4	Auto Tm							Manual Ct		Automatic			Manual	1
29	C5	test	FAM	Unknown	16.8772	85.6	Auto Tm							Manual Ct		Automatic			Manual	1
30	C6	test	FAM	Unknown	17.1312	85.8	Auto Tm							Manual Ct		Automatic			Manual	1
31	C7	test	FAM	Unknown	22.3468	80.8	Auto Tm							Manual Ct		Automatic			Manual	1
32	C8	test	FAM	Unknown	22.2508	80.6	Auto Tm							Manual Ct		Automatic			Manual	1
33	C9	test	FAM	Unknown	22.3002	80.4	Auto Tm							Manual Ct		Automatic			Manual	1
37	D1	test	FAM	Unknown	12.2364	87	Auto Tm							Manual Ct		Automatic			Manual	1
46	D10	test	FAM	Unknown	15.1285	81.4	Auto Tm							Manual Ct		Automatic			Manual	1
47	D11	test	FAM	Unknown	15.0597	81.2	Auto Tm							Manual Ct		Automatic			Manual	1
48	D12	test	FAM	Unknown	15.0153	80.9	Auto Tm							Manual Ct		Automatic			Manual	1
38	D2	test	FAM	Unknown	12.7737	87.2	Auto Tm							Manual Ct		Automatic			Manual	1
39	D3	test	FAM	Unknown	12.8863	87.6	Auto Tm							Manual Ct		Automatic			Manual	1
40	D4	test	FAM	Unknown	19.378	85.8	Auto Tm							Manual Ct		Automatic			Manual	1
41	D5	test	FAM	Unknown	19.101	86.2	Auto Tm							Manual Ct		Automatic			Manual	1
42	D6	test	FAM	Unknown	19.3822	86.2	Auto Tm							Manual Ct		Automatic			Manual	1
43	D7	test	FAM	Unknown	21.1364	81.2	Auto Tm							Manual Ct		Automatic			Manual	1
44	D8	test	FAM	Unknown	21.2387	81	Auto Tm							Manual Ct		Automatic			Manual	1
45	D9	test	FAM	Unknown	21.2044	80.8	Auto Tm							Manual Ct		Automatic			Manual	1
49	E1	test	FAM	Unknown	11.3785	87	Auto Tm							Manual Ct		Automatic			Manual	1
58	E10	test	FAM	Unknown	13.5282	81.5	Auto Tm							Manual Ct		Automatic			Manual	1
59	E11	test	FAM	Unknown	14.8258	81.3	Auto Tm							Manual Ct		Automatic			Manual	1
60	E12	test	FAM	Unknown	15.1158	80.9	Auto Tm							Manual Ct		Automatic			Manual	1
50	E2	test	FAM	Unknown	12.454	87.4	Auto Tm							Manual Ct		Automatic			Manual	1
51	E3	test	FAM	Unknown	11.4342	87.7	Auto Tm							Manual Ct		Automatic			Manual	1
52	E4	test	FAM	Unknown	16.7831	86	Auto Tm							Manual Ct		Automatic			Manual	1
53	E5	test	FAM	Unknown	16.6189	86.4	Auto Tm							Manual Ct		Automatic			Manual	1
54	E6	test	FAM	Unknown	16.8929	86.4	Auto Tm							Manual Ct		Automatic			Manual	1
55	E7	test	FAM	Unknown	21.7837	81.4	Auto Tm							Manual Ct		Automatic			Manual	1
56	E8	test	FAM	Unknown	21.6349	81.4	Auto Tm							Manual Ct		Automatic			Manual	1
57	E9	test	FAM	Unknown	21.696	81	Auto Tm							Manual Ct		Automatic			Manual	1
61	F1	test	FAM	Unknown	12.5987	87	Auto Tm							Manual Ct		Automatic			Manual	1
70	F10	test	FAM	Unknown	15.1352	81.5	Auto Tm							Manual Ct		Automatic			Manual	1
71	F11	test	FAM	Unknown	15.2693	81.3	Auto Tm							Manual Ct		Automatic			Manual	1
72	F12	test	FAM	Unknown	15.7213	80.9	Auto Tm							Manual Ct		Automatic			Manual	1
62	F2	test	FAM	Unknown	12.6995	87.4	Auto Tm							Manual Ct		Automatic			Manual	1
63	F3	test	FAM	Unknown	12.9087	87.6	Auto Tm							Manual Ct		Automatic			Manual	1
64	F4	test	FAM	Unknown	16.9137	85.8	Auto Tm							Manual Ct		Automatic			Manual	1
65	F5	test	FAM	Unknown	16.9301	86	Auto Tm							Manual Ct		Automatic			Manual	1
66	F6	test	FAM	Unknown	16.9778	86.4	Auto Tm							Manual Ct		Automatic			Manual	1
67	F7	test	FAM	Unknown	22.1599	81.4	Auto Tm							Manual Ct		Automatic			Manual	1
68	F8	test	FAM	Unknown	22.1078	81	Auto Tm							Manual Ct		Automatic			Manual	1
69	F9	test	FAM	Unknown	22.1997	80.8	Auto Tm							Manual Ct		Automatic			Manual	1
73	G1	test	FAM	Unknown	Undetermined	74.8	Auto Tm							Manual Ct		Automatic			Manual	1				TRUE		TRUE			TRUE
82	G10	test	FAM	Unknown	Undetermined	92.1	Auto Tm							Manual Ct		Automatic			Manual	1				TRUE		TRUE
83	G11	test	FAM	Unknown	Undetermined	65.9	Auto Tm							Manual Ct		Automatic			Manual	1				TRUE		TRUE			TRUE
84	G12	test	FAM	Unknown	Undetermined	72.2	Auto Tm							Manual Ct		Automatic			Manual	1				TRUE		TRUE			TRUE
74	G2	test	FAM	Unknown	Undetermined	71	Auto Tm							Manual Ct		Automatic			Manual	1				TRUE		TRUE
75	G3	test	FAM	Unknown	Undetermined	64.9	Auto Tm							Manual Ct		Automatic			Manual	1				TRUE		TRUE			TRUE
76	G4	test	FAM	Unknown	Undetermined	90.8	Auto Tm							Manual Ct		Automatic			Manual	1				TRUE		TRUE
77	G5	test	FAM	Unknown	Undetermined	62.1	Auto Tm							Manual Ct		Automatic			Manual	1				TRUE		TRUE			TRUE
78	G6	test	FAM	Unknown	Undetermined	73.8	Auto Tm							Manual Ct		Automatic			Manual	1				TRUE		TRUE			TRUE
79	G7	test	FAM	Unknown	Undetermined	63.9	Auto Tm							Manual Ct		Automatic			Manual	1				TRUE		TRUE
80	G8	test	FAM	Unknown	Undetermined	72.2	Auto Tm							Manual Ct		Automatic			Manual	1				TRUE		TRUE			TRUE
81	G9	test	FAM	Unknown	Undetermined	80.8	Auto Tm							Manual Ct		Automatic			Manual	1				TRUE		TRUE			TRUE
85	H1	test	FAM	Unknown	Undetermined	72.3	Auto Tm							Manual Ct		Automatic			Manual	1				TRUE		TRUE
94	H10	test	FAM	Unknown	Undetermined	68.8	Auto Tm							Manual Ct		Automatic			Manual	1				TRUE		TRUE			TRUE
95	H11	test	FAM	Unknown	Undetermined	90.9	Auto Tm							Manual Ct		Automatic			Manual	1				TRUE		TRUE			TRUE
96	H12	test	FAM	Unknown	Undetermined	67.8	Auto Tm							Manual Ct		Automatic			Manual	1				TRUE		TRUE			TRUE
86	H2	test	FAM	Unknown	Undetermined	77.1	Auto Tm							Manual Ct		Automatic			Manual	1				TRUE		TRUE
87	H3	test	FAM	Unknown	Undetermined	61.4	Auto Tm							Manual Ct		Automatic			Manual	1				TRUE		TRUE			TRUE
88	H4	test	FAM	Unknown	Undetermined	75.7	Auto Tm							Manual Ct		Automatic			Manual	1				TRUE		TRUE			TRUE
89	H5	test	FAM	Unknown	Undetermined	64.5	Auto Tm							Manual Ct		Automatic			Manual	1				TRUE		TRUE			TRUE
90	H6	test	FAM	Unknown	Undetermined	91.6	Auto Tm							Manual Ct		Automatic			Manual	1				TRUE		TRUE			TRUE
91	H7	test	FAM	Unknown	Undetermined	79.3	Auto Tm							Manual Ct		Automatic			Manual	1				TRUE		TRUE			TRUE
92	H8	test	FAM	Unknown	Undetermined	84.8	Auto Tm							Manual Ct		Automatic			Manual	1				TRUE		TRUE			TRUE
93	H9	test	FAM	Unknown	Undetermined	77.7	Auto Tm							Manual Ct		Automatic			Manual	1				TRUE		TRUE			TRUE
Slope		cycles/log decade
Y-Intercept
R^2
NAP	LPL

## Sheet: CT2
SDS 2.4	AQ Results	1
Filename	2019-09-20
PlateID
Assay Type	Absolute Quantification
Run DateTime	2019-09-20 16:22:58
Operator
ThermalCycleParams
Sample Information
Well	Sample Name	Detector Name	Reporter	Task	Ct	Tm Value	Tm Type	Quantity	Qty Mean	Qty StdDev	Ct Median	Ct Mean	Ct StdDev	Ct Type	Template Name	Baseline Type	Baseline Start	Baseline Stop	Threshold Type	Threshold	FOS	HMD	LME	EW	BPR	NAW	HNS	HRN	EAF	BAF	TAF	CAF
1	A1	test	FAM	Unknown	16.483	84.5	Auto Tm							Automatic Ct		Automatic			Automatic	2.82395
10	A10	test	FAM	Unknown	21.8751	86.3	Auto Tm							Automatic Ct		Automatic			Automatic	2.82395
11	A11	test	FAM	Unknown	21.9205	86.1	Auto Tm							Automatic Ct		Automatic			Automatic	2.82395
12	A12	test	FAM	Unknown	21.9193	85.9	Auto Tm							Automatic Ct		Automatic			Automatic	2.82395
2	A2	test	FAM	Unknown	16.727	84.7	Auto Tm							Automatic Ct		Automatic			Automatic	2.82395
3	A3	test	FAM	Unknown	16.4167	84.9	Auto Tm							Automatic Ct		Automatic			Automatic	2.82395
4	A4	test	FAM	Unknown	20.3173	86.4	Auto Tm							Automatic Ct		Automatic			Automatic	2.82395
5	A5	test	FAM	Unknown	20.2739	86.6	Auto Tm							Automatic Ct		Automatic			Automatic	2.82395
6	A6	test	FAM	Unknown	20.3859	87.1	Auto Tm							Automatic Ct		Automatic			Automatic	2.82395
7	A7	test	FAM	Unknown	16.8068	87.5	Auto Tm							Automatic Ct		Automatic			Automatic	2.82395
8	A8	test	FAM	Unknown	15.8816	87.1	Auto Tm							Automatic Ct		Automatic			Automatic	2.82395
9	A9	test	FAM	Unknown	15.9958	86.7	Auto Tm							Automatic Ct		Automatic			Automatic	2.82395
13	B1	test	FAM	Unknown	16.8465	84.5	Auto Tm							Automatic Ct		Automatic			Automatic	2.82395
22	B10	test	FAM	Unknown	21.5732	86.7	Auto Tm							Automatic Ct		Automatic			Automatic	2.82395
23	B11	test	FAM	Unknown	21.5232	86.3	Auto Tm							Automatic Ct		Automatic			Automatic	2.82395
24	B12	test	FAM	Unknown	21.7061	86.1	Auto Tm							Automatic Ct		Automatic			Automatic	2.82395
14	B2	test	FAM	Unknown	15.4291	84.9	Auto Tm							Automatic Ct		Automatic			Automatic	2.82395
15	B3	test	FAM	Unknown	15.3014	85.1	Auto Tm							Automatic Ct		Automatic			Automatic	2.82395
16	B4	test	FAM	Unknown	20.3505	86.6	Auto Tm							Automatic Ct		Automatic			Automatic	2.82395
17	B5	test	FAM	Unknown	20.1152	86.8	Auto Tm							Automatic Ct		Automatic			Automatic	2.82395
18	B6	test	FAM	Unknown	20.4864	87.1	Auto Tm							Automatic Ct		Automatic			Automatic	2.82395
19	B7	test	FAM	Unknown	15.0207	87.7	Auto Tm							Automatic Ct		Automatic			Automatic	2.82395
20	B8	test	FAM	Unknown	15.0889	87.3	Auto Tm							Automatic Ct		Automatic			Automatic	2.82395
21	B9	test	FAM	Unknown	15.113	86.9	Auto Tm							Automatic Ct		Automatic			Automatic	2.82395
25	C1	test	FAM	Unknown	16.4123	84.9	Auto Tm							Automatic Ct		Automatic			Automatic	2.82395
34	C10	test	FAM	Unknown	21.8815	86.9	Auto Tm							Automatic Ct		Automatic			Automatic	2.82395
35	C11	test	FAM	Unknown	21.6034	86.7	Auto Tm							Automatic Ct		Automatic			Automatic	2.82395
36	C12	test	FAM	Unknown	21.9293	86.3	Auto Tm							Automatic Ct		Automatic			Automatic	2.82395
26	C2	test	FAM	Unknown	16.7133	85.3	Auto Tm							Automatic Ct		Automatic			Automatic	2.82395
27	C3	test	FAM	Unknown	16.791	85.8	Auto Tm							Automatic Ct		Automatic			Automatic	2.82395
28	C4	test	FAM	Unknown	21.2291	87.2	Auto Tm							Automatic Ct		Automatic			Automatic	2.82395
29	C5	test	FAM	Unknown	19.6145	87.3	Auto Tm							Automatic Ct		Automatic			Automatic	2.82395
30	C6	test	FAM	Unknown	20.7579	87.3	Auto Tm							Automatic Ct		Automatic			Automatic	2.82395
31	C7	test	FAM	Unknown	16.945	87.7	Auto Tm							Automatic Ct		Automatic			Automatic	2.82395
32	C8	test	FAM	Unknown	15.8331	87.5	Auto Tm							Automatic Ct		Automatic			Automatic	2.82395
33	C9	test	FAM	Unknown	15.8976	87.3	Auto Tm							Automatic Ct		Automatic			Automatic	2.82395
37	D1	test	FAM	Unknown	14.4382	85.1	Auto Tm							Automatic Ct		Automatic			Automatic	2.82395
46	D10	test	FAM	Unknown	21.3288	87.7	Auto Tm							Automatic Ct		Automatic			Automatic	2.82395
47	D11	test	FAM	Unknown	21.2843	87.3	Auto Tm							Automatic Ct		Automatic			Automatic	2.82395
48	D12	test	FAM	Unknown	21.4768	86.5	Auto Tm							Automatic Ct		Automatic			Automatic	2.82395
38	D2	test	FAM	Unknown	14.1624	85.9	Auto Tm							Automatic Ct		Automatic			Automatic	2.82395
39	D3	test	FAM	Unknown	13.904	86.6	Auto Tm							Automatic Ct		Automatic			Automatic	2.82395
40	D4	test	FAM	Unknown	20.6755	88.1	Auto Tm							Automatic Ct		Automatic			Automatic	2.82395
41	D5	test	FAM	Unknown	18.62	87.7	Auto Tm							Automatic Ct		Automatic			Automatic	2.82395
42	D6	test	FAM	Unknown	18.495	87.7	Auto Tm							Automatic Ct		Automatic			Automatic	2.82395
43	D7	test	FAM	Unknown	15.5091	88.1	Auto Tm							Automatic Ct		Automatic			Automatic	2.82395
44	D8	test	FAM	Unknown	15.4025	87.9	Auto Tm							Automatic Ct		Automatic			Automatic	2.82395
45	D9	test	FAM	Unknown	15.4313	87.7	Auto Tm							Automatic Ct		Automatic			Automatic	2.82395
49	E1	test	FAM	Unknown	14.5582	85.1	Auto Tm							Automatic Ct		Automatic			Automatic	2.82395
58	E10	test	FAM	Unknown	21.6715	87.7	Auto Tm							Automatic Ct		Automatic			Automatic	2.82395
59	E11	test	FAM	Unknown	21.7674	87.3	Auto Tm							Automatic Ct		Automatic			Automatic	2.82395
60	E12	test	FAM	Unknown	21.6938	86.7	Auto Tm							Automatic Ct		Automatic			Automatic	2.82395
50	E2	test	FAM	Unknown	14.4606	85.9	Auto Tm							Automatic Ct		Automatic			Automatic	2.82395
51	E3	test	FAM	Unknown	14.3622	86.6	Auto Tm							Automatic Ct		Automatic			Automatic	2.82395
52	E4	test	FAM	Unknown	20.7567	87.9	Auto Tm							Automatic Ct		Automatic			Automatic	2.82395
53	E5	test	FAM	Unknown	20.8345	87.7	Auto Tm							Automatic Ct		Automatic			Automatic	2.82395
54	E6	test	FAM	Unknown	20.7328	87.7	Auto Tm							Automatic Ct		Automatic			Automatic	2.82395
55	E7	test	FAM	Unknown	15.8665	88.1	Auto Tm							Automatic Ct		Automatic			Automatic	2.82395
56	E8	test	FAM	Unknown	15.8137	87.9	Auto Tm							Automatic Ct		Automatic			Automatic	2.82395
57	E9	test	FAM	Unknown	15.8954	87.7	Auto Tm							Automatic Ct		Automatic			Automatic	2.82395
61	F1	test	FAM	Unknown	14.7845	84.7	Auto Tm							Automatic Ct		Automatic			Automatic	2.82395
70	F10	test	FAM	Unknown	21.85	87.1	Auto Tm							Automatic Ct		Automatic			Automatic	2.82395
71	F11	test	FAM	Unknown	21.7414	86.9	Auto Tm							Automatic Ct		Automatic			Automatic	2.82395
72	F12	test	FAM	Unknown	21.7686	86.5	Auto Tm							Automatic Ct		Automatic			Automatic	2.82395
62	F2	test	FAM	Unknown	15.8639	85.3	Auto Tm							Automatic Ct		Automatic			Automatic	2.82395
63	F3	test	FAM	Unknown	14.665	85.6	Auto Tm							Automatic Ct		Automatic			Automatic	2.82395
64	F4	test	FAM	Unknown	20.4219	87.2	Auto Tm							Automatic Ct		Automatic			Automatic	2.82395
65	F5	test	FAM	Unknown	20.653	87.2	Auto Tm							Automatic Ct		Automatic			Automatic	2.82395
66	F6	test	FAM	Unknown	20.5638	87.3	Auto Tm							Automatic Ct		Automatic			Automatic	2.82395
67	F7	test	FAM	Unknown	17.3399	87.9	Auto Tm							Automatic Ct		Automatic			Automatic	2.82395
68	F8	test	FAM	Unknown	17.5021	87.7	Auto Tm							Automatic Ct		Automatic			Automatic	2.82395
69	F9	test	FAM	Unknown	17.6145	87.5	Auto Tm							Automatic Ct		Automatic			Automatic	2.82395
73	G1	test	FAM	Unknown	18.0695	84.7	Auto Tm							Automatic Ct		Automatic			Automatic	2.82395
82	G10	test	FAM	Unknown	22.1486	86.9	Auto Tm							Automatic Ct		Automatic			Automatic	2.82395
83	G11	test	FAM	Unknown	22.2517	86.7	Auto Tm							Automatic Ct		Automatic			Automatic	2.82395
84	G12	test	FAM	Unknown	22.3823	86.5	Auto Tm							Automatic Ct		Automatic			Automatic	2.82395
74	G2	test	FAM	Unknown	18.564	84.9	Auto Tm							Automatic Ct		Automatic			Automatic	2.82395
75	G3	test	FAM	Unknown	18.376	85.1	Auto Tm							Automatic Ct		Automatic			Automatic	2.82395
76	G4	test	FAM	Unknown	23.1862	86.6	Auto Tm							Automatic Ct		Automatic			Automatic	2.82395
77	G5	test	FAM	Unknown	23.127	86.8	Auto Tm							Automatic Ct		Automatic			Automatic	2.82395
78	G6	test	FAM	Unknown	23.0362	87	Auto Tm							Automatic Ct		Automatic			Automatic	2.82395
79	G7	test	FAM	Unknown	17.5655	87.5	Auto Tm							Automatic Ct		Automatic			Automatic	2.82395
80	G8	test	FAM	Unknown	17.3905	87.3	Auto Tm							Automatic Ct		Automatic			Automatic	2.82395
81	G9	test	FAM	Unknown	17.5756	87.1	Auto Tm							Automatic Ct		Automatic			Automatic	2.82395
85	H1	test	FAM	Unknown	16.5794	84.5	Auto Tm							Automatic Ct		Automatic			Automatic	2.82395
94	H10	test	FAM	Unknown	21.5088	86.7	Auto Tm							Automatic Ct		Automatic			Automatic	2.82395
95	H11	test	FAM	Unknown	21.6888	86.5	Auto Tm							Automatic Ct		Automatic			Automatic	2.82395
96	H12	test	FAM	Unknown	21.8136	86.3	Auto Tm							Automatic Ct		Automatic			Automatic	2.82395
86	H2	test	FAM	Unknown	16.6362	84.5	Auto Tm							Automatic Ct		Automatic			Automatic	2.82395
87	H3	test	FAM	Unknown	16.6222	84.7	Auto Tm							Automatic Ct		Automatic			Automatic	2.82395
88	H4	test	FAM	Unknown	24.256	86.2	Auto Tm							Automatic Ct		Automatic			Automatic	2.82395
89	H5	test	FAM	Unknown	24.0394	86.4	Auto Tm							Automatic Ct		Automatic			Automatic	2.82395
90	H6	test	FAM	Unknown	23.8701	86.6	Auto Tm							Automatic Ct		Automatic			Automatic	2.82395
91	H7	test	FAM	Unknown	17.454	87.1	Auto Tm							Automatic Ct		Automatic			Automatic	2.82395
92	H8	test	FAM	Unknown	17.3974	87.1	Auto Tm							Automatic Ct		Automatic			Automatic	2.82395
93	H9	test	FAM	Unknown	15.6704	86.9	Auto Tm							Automatic Ct		Automatic			Automatic	2.82395
Slope		cycles/log decade
Y-Intercept
R^2
NAP	LPL
