# Supplementary material for: Suppressing circ_0008494 inhibits HSCs activation by regulating the miR-185-3p/Col1a1 axis
Source: Front Pharmacol. 2022 Nov 17;13:1050093. doi: 10.3389/fphar.2022.1050093 (PMC9713816; doi:10.3389/fphar.2022.1050093)
Supplement: Supplementary file 3 [file DataSheet1.ZIP › raw data1/Pcr/Figure7C rescue assay.xlsx]

## Sheet: sheet1
gene	group	Replicate #	Threshold Cycle (Ct)	Ct Mean	Ct Std. Dev		gene	group	Replicate #	Threshold Cycle (Ct)	Ct Mean	Ct Std. Dev		ΔCt	STDDEV		ΔΔCT (Target-Aveg Control)	2^-ΔΔCt		Low	HIGH	Error-	Error+
col1a1	circ-KD	1	19.6193				GAPDH	circ-KD	1	12.9341
col1a1	circ-KD	2	19.5562				GAPDH	circ-KD	2	12.9621
col1a1	circ-KD	3	18.7743	19.3166	0.470684		GAPDH	circ-KD	3	12.8188	12.905	0.183375		6.41162	0.505143		0	1		0.70459	1.41926	0.29541	0.419264
col1a1	circ-KD+ inhibitor nc	1	19.4759				GAPDH	circ-KD+ inhibitor nc	1	13.1978
col1a1	circ-KD+ inhibitor nc	2	19.4885				GAPDH	circ-KD+ inhibitor nc	2	13.1766
col1a1	circ-KD+ inhibitor nc	3	19.5282	19.4975	0.0272925		GAPDH	circ-KD+ inhibitor nc	3	13.2681	13.2141	0.0479008		6.28335	0.0551305		-0.128271	1.09298		1.052	1.13556	0.0409788	0.0425751
col1a1	circ-KD+ 185 inhibitor	1	18.582				GAPDH	circ-KD+ 185 inhibitor	1	13.7579
col1a1	circ-KD+ 185 inhibitor	2	19.0726				GAPDH	circ-KD+ 185 inhibitor	2	14.1121
col1a1	circ-KD+ 185 inhibitor	3	19.1252	18.9266	0.299617		GAPDH	circ-KD+ 185 inhibitor	3	14.0175	13.9625	0.0759667		4.96406	0.309097		-1.44756	2.72747		2.20147	3.37915	0.526001	0.65168
Statistical analysis:t tests	T-Test：
p value GAPDH	circ-KD vs circ-KD+ inhibitor nc）	0.8124
	circ-KD vs circ-KD+ 185 inhibitor	0.0124
	circ-KD+ inhibitor nc vs circ-KD+ 185 inhibitor	0.008

## Sheet: CT
SDS 2.4	AQ Results	1
Filename	2021-07-13
PlateID
Assay Type	Absolute Quantification
Run DateTime	2021-07-13 15:45:25
Operator
ThermalCycleParams
Sample Information
Well	Sample Name	Detector Name	Reporter	Task	Ct	Tm Value	Tm Type	Quantity	Qty Mean	Qty StdDev	Ct Median	Ct Mean	Ct StdDev	Ct Type	Template Name	Baseline Type	Baseline Start	Baseline Stop	Threshold Type	Threshold	FOS	HMD	LME	EW	BPR	NAW	HNS	HRN	EAF	BAF	TAF	CAF
1	A1	test	FAM	Unknown	16.4636	86.1	Auto Tm							Automatic Ct		Automatic			Automatic	3.81307
10	A10	test	FAM	Unknown	12.9341	86.9	Auto Tm							Automatic Ct		Automatic			Automatic	3.81307
11	A11	test	FAM	Unknown	12.9621	86.7	Auto Tm							Automatic Ct		Automatic			Automatic	3.81307
12	A12	test	FAM	Unknown	12.8188	86.5	Auto Tm							Automatic Ct		Automatic			Automatic	3.81307
2	A2	test	FAM	Unknown	16.2323	86.2	Auto Tm							Automatic Ct		Automatic			Automatic	3.81307
3	A3	test	FAM	Unknown	16.1413	86.2	Auto Tm							Automatic Ct		Automatic			Automatic	3.81307
4	A4	test	FAM	Unknown	23.1772	87.2	Auto Tm							Automatic Ct		Automatic			Automatic	3.81307
5	A5	test	FAM	Unknown	23.4807	87.5	Auto Tm							Automatic Ct		Automatic			Automatic	3.81307
6	A6	test	FAM	Unknown	25.4497	87.9	Auto Tm							Automatic Ct		Automatic			Automatic	3.81307
7	A7	test	FAM	Unknown	19.6193	86.8	Auto Tm							Automatic Ct		Automatic			Automatic	3.81307
8	A8	test	FAM	Unknown	19.5562	86.4	Auto Tm							Automatic Ct		Automatic			Automatic	3.81307
9	A9	test	FAM	Unknown	18.7743	85.9	Auto Tm							Automatic Ct		Automatic			Automatic	3.81307
13	B1	test	FAM	Unknown	16.6891	86.2	Auto Tm							Automatic Ct		Automatic			Automatic	3.81307
22	B10	test	FAM	Unknown	13.1978	87.1	Auto Tm							Automatic Ct		Automatic			Automatic	3.81307
23	B11	test	FAM	Unknown	13.1766	86.9	Auto Tm							Automatic Ct		Automatic			Automatic	3.81307
24	B12	test	FAM	Unknown	13.2681	86.5	Auto Tm							Automatic Ct		Automatic			Automatic	3.81307
14	B2	test	FAM	Unknown	16.6943	86.4	Auto Tm							Automatic Ct		Automatic			Automatic	3.81307
15	B3	test	FAM	Unknown	16.6659	86.6	Auto Tm							Automatic Ct		Automatic			Automatic	3.81307
16	B4	test	FAM	Unknown	23.7032	87.6	Auto Tm							Automatic Ct		Automatic			Automatic	3.81307
17	B5	test	FAM	Unknown	24.0671	87.7	Auto Tm							Automatic Ct		Automatic			Automatic	3.81307
18	B6	test	FAM	Unknown	25.6951	88.1	Auto Tm							Automatic Ct		Automatic			Automatic	3.81307
19	B7	test	FAM	Unknown	19.4759	86.9	Auto Tm							Automatic Ct		Automatic			Automatic	3.81307
20	B8	test	FAM	Unknown	19.4885	86.6	Auto Tm							Automatic Ct		Automatic			Automatic	3.81307
21	B9	test	FAM	Unknown	19.5282	86.1	Auto Tm							Automatic Ct		Automatic			Automatic	3.81307
25	C1	test	FAM	Unknown	16.9727	86.4	Auto Tm							Automatic Ct		Automatic			Automatic	3.81307
34	C10	test	FAM	Unknown	13.7579	87.5	Auto Tm							Automatic Ct		Automatic			Automatic	3.81307
35	C11	test	FAM	Unknown	14.1121	87.1	Auto Tm							Automatic Ct		Automatic			Automatic	3.81307
36	C12	test	FAM	Unknown	14.0175	86.7	Auto Tm							Automatic Ct		Automatic			Automatic	3.81307
26	C2	test	FAM	Unknown	17.119	86.8	Auto Tm							Automatic Ct		Automatic			Automatic	3.81307
27	C3	test	FAM	Unknown	17.0672	87.2	Auto Tm							Automatic Ct		Automatic			Automatic	3.81307
28	C4	test	FAM	Unknown	24.6325	87.9	Auto Tm							Automatic Ct		Automatic			Automatic	3.81307
29	C5	test	FAM	Unknown	25.2393	88.1	Auto Tm							Automatic Ct		Automatic			Automatic	3.81307
30	C6	test	FAM	Unknown	25.2514	88.3	Auto Tm							Automatic Ct		Automatic			Automatic	3.81307
31	C7	test	FAM	Unknown	18.582	86.9	Auto Tm							Automatic Ct		Automatic			Automatic	3.81307
32	C8	test	FAM	Unknown	19.0726	86.7	Auto Tm							Automatic Ct		Automatic			Automatic	3.81307
33	C9	test	FAM	Unknown	19.1252	86.3	Auto Tm							Automatic Ct		Automatic			Automatic	3.81307
37	D1	test	FAM	Unknown	17.5869	86.6	Auto Tm							Automatic Ct		Automatic			Automatic	3.81307
46	D10	test	FAM	Unknown	13.9534	88.1	Auto Tm							Automatic Ct		Automatic			Automatic	3.81307
47	D11	test	FAM	Unknown	13.4529	87.5	Auto Tm							Automatic Ct		Automatic			Automatic	3.81307
48	D12	test	FAM	Unknown	13.5505	87.1	Auto Tm							Automatic Ct		Automatic			Automatic	3.81307
38	D2	test	FAM	Unknown	17.5193	87.6	Auto Tm							Automatic Ct		Automatic			Automatic	3.81307
39	D3	test	FAM	Unknown	17.6328	88.2	Auto Tm							Automatic Ct		Automatic			Automatic	3.81307							TRUE
40	D4	test	FAM	Unknown	25.7729	89.1	Auto Tm							Automatic Ct		Automatic			Automatic	3.81307
41	D5	test	FAM	Unknown	25.4611	88.7	Auto Tm							Automatic Ct		Automatic			Automatic	3.81307
42	D6	test	FAM	Unknown	25.3072	88.7	Auto Tm							Automatic Ct		Automatic			Automatic	3.81307
43	D7	test	FAM	Unknown	19.0276	87.3	Auto Tm							Automatic Ct		Automatic			Automatic	3.81307
44	D8	test	FAM	Unknown	18.832	86.9	Auto Tm							Automatic Ct		Automatic			Automatic	3.81307
45	D9	test	FAM	Unknown	19.108	86.7	Auto Tm							Automatic Ct		Automatic			Automatic	3.81307
49	E1	test	FAM	Unknown	22.1771	83.9	Auto Tm							Automatic Ct		Automatic			Automatic	3.81307
58	E10	test	FAM	Unknown	13.6549	87.9	Auto Tm							Automatic Ct		Automatic			Automatic	3.81307
59	E11	test	FAM	Unknown	13.9758	87.5	Auto Tm							Automatic Ct		Automatic			Automatic	3.81307
60	E12	test	FAM	Unknown	13.0033	86.9	Auto Tm							Automatic Ct		Automatic			Automatic	3.81307
50	E2	test	FAM	Unknown	22.4107	84.7	Auto Tm							Automatic Ct		Automatic			Automatic	3.81307
51	E3	test	FAM	Unknown	22.623	85.3	Auto Tm							Automatic Ct		Automatic			Automatic	3.81307
52	E4	test	FAM	Unknown	12.0824	88.7	Auto Tm							Automatic Ct		Automatic			Automatic	3.81307
53	E5	test	FAM	Unknown	12.1582	88.5	Auto Tm							Automatic Ct		Automatic			Automatic	3.81307
54	E6	test	FAM	Unknown	12.3085	88.5	Auto Tm							Automatic Ct		Automatic			Automatic	3.81307
55	E7	test	FAM	Unknown	22.142	85.4	Auto Tm							Automatic Ct		Automatic			Automatic	3.81307
56	E8	test	FAM	Unknown	22.0207	85	Auto Tm							Automatic Ct		Automatic			Automatic	3.81307
57	E9	test	FAM	Unknown	21.9474	84.8	Auto Tm							Automatic Ct		Automatic			Automatic	3.81307							TRUE	TRUE
61	F1	test	FAM	Unknown	Undetermined	62.3	Auto Tm							Automatic Ct		Automatic			Automatic	3.81307				TRUE		TRUE			TRUE
70	F10	test	FAM	Unknown	Undetermined	66.7	Auto Tm							Automatic Ct		Automatic			Automatic	3.81307				TRUE		TRUE			TRUE
71	F11	test	FAM	Unknown	Undetermined	77.7	Auto Tm							Automatic Ct		Automatic			Automatic	3.81307				TRUE		TRUE
72	F12	test	FAM	Unknown	Undetermined	78.4	Auto Tm							Automatic Ct		Automatic			Automatic	3.81307				TRUE		TRUE			TRUE
62	F2	test	FAM	Unknown	Undetermined	68	Auto Tm							Automatic Ct		Automatic			Automatic	3.81307				TRUE		TRUE			TRUE
63	F3	test	FAM	Unknown	Undetermined	78.4	Auto Tm							Automatic Ct		Automatic			Automatic	3.81307				TRUE		TRUE			TRUE
64	F4	test	FAM	Unknown	Undetermined	71.1	Auto Tm							Automatic Ct		Automatic			Automatic	3.81307				TRUE		TRUE			TRUE
65	F5	test	FAM	Unknown	Undetermined	81.2	Auto Tm							Automatic Ct		Automatic			Automatic	3.81307				TRUE		TRUE			TRUE
66	F6	test	FAM	Unknown	Undetermined	67.5	Auto Tm							Automatic Ct		Automatic			Automatic	3.81307				TRUE		TRUE
67	F7	test	FAM	Unknown	Undetermined	91.6	Auto Tm							Automatic Ct		Automatic			Automatic	3.81307				TRUE		TRUE			TRUE
68	F8	test	FAM	Unknown	Undetermined	70	Auto Tm							Automatic Ct		Automatic			Automatic	3.81307				TRUE		TRUE			TRUE
69	F9	test	FAM	Unknown	Undetermined	61.3	Auto Tm							Automatic Ct		Automatic			Automatic	3.81307				TRUE		TRUE
73	G1	test	FAM	Unknown	Undetermined	82.8	Auto Tm							Automatic Ct		Automatic			Automatic	3.81307				TRUE		TRUE			TRUE
82	G10	test	FAM	Unknown	Undetermined	81.7	Auto Tm							Automatic Ct		Automatic			Automatic	3.81307				TRUE		TRUE			TRUE
83	G11	test	FAM	Unknown	Undetermined	87.7	Auto Tm							Automatic Ct		Automatic			Automatic	3.81307				TRUE		TRUE			TRUE
84	G12	test	FAM	Unknown	Undetermined	62.6	Auto Tm							Automatic Ct		Automatic			Automatic	3.81307				TRUE		TRUE			TRUE
74	G2	test	FAM	Unknown	Undetermined	90.1	Auto Tm							Automatic Ct		Automatic			Automatic	3.81307				TRUE		TRUE			TRUE
75	G3	test	FAM	Unknown	Undetermined	63.8	Auto Tm							Automatic Ct		Automatic			Automatic	3.81307				TRUE		TRUE
76	G4	test	FAM	Unknown	Undetermined	91.6	Auto Tm							Automatic Ct		Automatic			Automatic	3.81307				TRUE		TRUE			TRUE
77	G5	test	FAM	Unknown	Undetermined	67.5	Auto Tm							Automatic Ct		Automatic			Automatic	3.81307				TRUE		TRUE
78	G6	test	FAM	Unknown	Undetermined	88.9	Auto Tm							Automatic Ct		Automatic			Automatic	3.81307				TRUE		TRUE			TRUE
79	G7	test	FAM	Unknown	Undetermined	93.2	Auto Tm							Automatic Ct		Automatic			Automatic	3.81307				TRUE		TRUE
80	G8	test	FAM	Unknown	Undetermined	64.8	Auto Tm							Automatic Ct		Automatic			Automatic	3.81307				TRUE		TRUE			TRUE
81	G9	test	FAM	Unknown	Undetermined	84.6	Auto Tm							Automatic Ct		Automatic			Automatic	3.81307				TRUE		TRUE
85	H1	test	FAM	Unknown	Undetermined	66.4	Auto Tm							Automatic Ct		Automatic			Automatic	3.81307				TRUE		TRUE
94	H10	test	FAM	Unknown	Undetermined	89.8	Auto Tm							Automatic Ct		Automatic			Automatic	3.81307				TRUE		TRUE			TRUE
95	H11	test	FAM	Unknown	Undetermined	73.7	Auto Tm							Automatic Ct		Automatic			Automatic	3.81307				TRUE		TRUE			TRUE
96	H12	test	FAM	Unknown	Undetermined	66.7	Auto Tm							Automatic Ct		Automatic			Automatic	3.81307				TRUE		TRUE			TRUE
86	H2	test	FAM	Unknown	Undetermined	90.1	Auto Tm							Automatic Ct		Automatic			Automatic	3.81307				TRUE		TRUE
87	H3	test	FAM	Unknown	Undetermined	91.4	Auto Tm							Automatic Ct		Automatic			Automatic	3.81307				TRUE		TRUE			TRUE
88	H4	test	FAM	Unknown	Undetermined	75.3	Auto Tm							Automatic Ct		Automatic			Automatic	3.81307				TRUE		TRUE			TRUE
89	H5	test	FAM	Unknown	Undetermined	75.1	Auto Tm							Automatic Ct		Automatic			Automatic	3.81307				TRUE		TRUE			TRUE
90	H6	test	FAM	Unknown	Undetermined	67.9	Auto Tm							Automatic Ct		Automatic			Automatic	3.81307				TRUE		TRUE			TRUE
91	H7	test	FAM	Unknown	Undetermined	85.2	Auto Tm							Automatic Ct		Automatic			Automatic	3.81307				TRUE		TRUE
92	H8	test	FAM	Unknown	Undetermined	89.8	Auto Tm							Automatic Ct		Automatic			Automatic	3.81307				TRUE		TRUE
93	H9	test	FAM	Unknown	Undetermined	75	Auto Tm							Automatic Ct		Automatic			Automatic	3.81307				TRUE		TRUE			TRUE
Slope		cycles/log decade
Y-Intercept
R^2
NAP	LPL
