# Supplementary material for: Suppressing circ_0008494 inhibits HSCs activation by regulating the miR-185-3p/Col1a1 axis
Source: Front Pharmacol. 2022 Nov 17;13:1050093. doi: 10.3389/fphar.2022.1050093 (PMC9713816; doi:10.3389/fphar.2022.1050093)
Supplement: Supplementary file 3 [file DataSheet1.ZIP › raw data1/Pcr/FigureS3 ARIDA1.xlsx]

## Sheet: Sheet1
基因	样品	Replicate #	Threshold Cycle (Ct)	Ct Mean	Ct Std. Dev		基因	样品	Replicate #	Threshold Cycle (Ct)	Ct Mean	Ct Std. Dev		ΔCt	STDDEV		ΔΔCT (Target-Aveg Control)	2^-ΔΔCt		Low	HIGH	Error-	Error+
ARIDA1 mRNA	LV-NC	1	25.9822				GAPDH	LV-NC	1	21.6121
ARIDA1 mRNA	LV-NC	2	25.8166				GAPDH	LV-NC	2	21.6158
ARIDA1 mRNA	LV-NC	3	25.8299	25.8762	0.0833662		GAPDH	LV-NC	3	21.7583	21.662	0.0919796		4.21418	0.124138		0	1		0.917552	1.08986	0.0824477	0.0898562
ARIDA1 mRNA	KD-circ8494	1	26.0117				GAPDH	KD-circ8494	1	21.175
ARIDA1 mRNA	KD-circ8494	2	25.4093				GAPDH	KD-circ8494	2	21.3842
ARIDA1 mRNA	KD-circ8494	3		25.7105	0.425964		GAPDH	KD-circ8494	3	21.2357	21.265	0.107631		4.44556	0.439352		0.231375	0.851823		0.62819	1.15507	0.223632	0.303244
Statistical analysis:t tests	T-Test：
p value(KD vs NC)	0.4892

## Sheet: CT
SDS 2.4	AQ Results	1
Filename	20220712-1
PlateID
Assay Type	Absolute Quantification
Run DateTime	2022-07-12 09:12:00
Operator
ThermalCycleParams
Sample Information
Well	Sample Name	Detector Name	Reporter	Task	Ct	Tm Value	Tm Type	Quantity	Qty Mean	Qty StdDev	Ct Median	Ct Mean	Ct StdDev	Ct Type	Template Name	Baseline Type	Baseline Start	Baseline Stop	Threshold Type	Threshold	FOS	HMD	LME	EW	BPR	NAW	HNS	HRN	EAF	BAF	TAF	CAF
1	A1	test	FAM	Unknown	26.8264	88.3	Auto Tm							Manual Ct		Automatic			Manual	1
10	A10	test	FAM	Unknown	Undetermined	71.4	Auto Tm							Manual Ct		Automatic			Manual	1				TRUE		TRUE			TRUE
11	A11	test	FAM	Unknown	Undetermined	92.1	Auto Tm							Manual Ct		Automatic			Manual	1				TRUE		TRUE
12	A12	test	FAM	Unknown	Undetermined	89.6	Auto Tm							Manual Ct		Automatic			Manual	1				TRUE			TRUE
2	A2	test	FAM	Unknown	26.5112	88.3	Auto Tm							Manual Ct		Automatic			Manual	1
3	A3	test	FAM	Unknown	26.8221	88.5	Auto Tm							Manual Ct		Automatic			Manual	1
4	A4	test	FAM	Unknown	24.2671	87.2	Auto Tm							Manual Ct		Automatic			Manual	1
5	A5	test	FAM	Unknown	24.3455	87.5	Auto Tm							Manual Ct		Automatic			Manual	1
6	A6	test	FAM	Unknown	24.4034	87.9	Auto Tm							Manual Ct		Automatic			Manual	1
7	A7	test	FAM	Unknown	Undetermined	76.6	Auto Tm							Manual Ct		Automatic			Manual	1				TRUE		TRUE
8	A8	test	FAM	Unknown	Undetermined	79.4	Auto Tm							Manual Ct		Automatic			Manual	1				TRUE		TRUE
9	A9	test	FAM	Unknown	Undetermined	61.1	Auto Tm							Manual Ct		Automatic			Manual	1				TRUE		TRUE			TRUE
13	B1	test	FAM	Unknown	24.2089	88.3	Auto Tm							Manual Ct		Automatic			Manual	1							TRUE	TRUE
22	B10	test	FAM	Unknown	Undetermined	73.3	Auto Tm							Manual Ct		Automatic			Manual	1				TRUE		TRUE			TRUE
23	B11	test	FAM	Unknown	Undetermined	65.9	Auto Tm							Manual Ct		Automatic			Manual	1				TRUE		TRUE			TRUE
24	B12	test	FAM	Unknown	Undetermined	67.9	Auto Tm							Manual Ct		Automatic			Manual	1				TRUE			TRUE		TRUE
14	B2	test	FAM	Unknown	25.5376	88.6	Auto Tm							Manual Ct		Automatic			Manual	1
15	B3	test	FAM	Unknown	25.6904	88.7	Auto Tm							Manual Ct		Automatic			Manual	1
16	B4	test	FAM	Unknown	24.3295	87.5	Auto Tm							Manual Ct		Automatic			Manual	1
17	B5	test	FAM	Unknown	24.2522	87.7	Auto Tm							Manual Ct		Automatic			Manual	1
18	B6	test	FAM	Unknown	24.3031	88.1	Auto Tm							Manual Ct		Automatic			Manual	1
19	B7	test	FAM	Unknown	Undetermined	67.6	Auto Tm							Manual Ct		Automatic			Manual	1				TRUE		TRUE			TRUE
20	B8	test	FAM	Unknown	Undetermined	63.7	Auto Tm							Manual Ct		Automatic			Manual	1				TRUE		TRUE
21	B9	test	FAM	Unknown	Undetermined	76.9	Auto Tm							Manual Ct		Automatic			Manual	1				TRUE		TRUE
25	C1	test	FAM	Unknown	25.9231	88.6	Auto Tm							Manual Ct		Automatic			Manual	1
34	C10	test	FAM	Unknown	Undetermined	66.3	Auto Tm							Manual Ct		Automatic			Manual	1				TRUE		TRUE			TRUE
35	C11	test	FAM	Unknown	Undetermined	75.6	Auto Tm							Manual Ct		Automatic			Manual	1				TRUE		TRUE			TRUE
36	C12	test	FAM	Unknown	Undetermined	67.7	Auto Tm							Manual Ct		Automatic			Manual	1				TRUE		TRUE			TRUE
26	C2	test	FAM	Unknown	25.783	89.1	Auto Tm							Manual Ct		Automatic			Manual	1							TRUE
27	C3	test	FAM	Unknown	25.8851	89.5	Auto Tm							Manual Ct		Automatic			Manual	1
28	C4	test	FAM	Unknown	22.0969	88.1	Auto Tm							Manual Ct		Automatic			Manual	1
29	C5	test	FAM	Unknown	22.2726	88.1	Auto Tm							Manual Ct		Automatic			Manual	1
30	C6	test	FAM	Unknown	22.3608	88.3	Auto Tm							Manual Ct		Automatic			Manual	1
31	C7	test	FAM	Unknown	Undetermined	73.9	Auto Tm							Manual Ct		Automatic			Manual	1				TRUE		TRUE
32	C8	test	FAM	Unknown	Undetermined	70.4	Auto Tm							Manual Ct		Automatic			Manual	1				TRUE		TRUE			TRUE
33	C9	test	FAM	Unknown	Undetermined	68	Auto Tm							Manual Ct		Automatic			Manual	1				TRUE		TRUE
37	D1	test	FAM	Unknown	28.1433	88.8	Auto Tm							Manual Ct		Automatic			Manual	1
46	D10	test	FAM	Unknown	Undetermined	68.9	Auto Tm							Manual Ct		Automatic			Manual	1				TRUE		TRUE
47	D11	test	FAM	Unknown	Undetermined	79	Auto Tm							Manual Ct		Automatic			Manual	1				TRUE		TRUE			TRUE
48	D12	test	FAM	Unknown	Undetermined	67.7	Auto Tm							Manual Ct		Automatic			Manual	1				TRUE		TRUE			TRUE
38	D2	test	FAM	Unknown	28.1326	89.7	Auto Tm							Manual Ct		Automatic			Manual	1
39	D3	test	FAM	Unknown	28.8703	90.5	Auto Tm							Manual Ct		Automatic			Manual	1
40	D4	test	FAM	Unknown	20.919	89.1	Auto Tm							Manual Ct		Automatic			Manual	1							TRUE
41	D5	test	FAM	Unknown	20.9588	88.7	Auto Tm							Manual Ct		Automatic			Manual	1
42	D6	test	FAM	Unknown	20.8771	88.7	Auto Tm							Manual Ct		Automatic			Manual	1
43	D7	test	FAM	Unknown	Undetermined	88.5	Auto Tm							Manual Ct		Automatic			Manual	1				TRUE		TRUE			TRUE
44	D8	test	FAM	Unknown	Undetermined	73.3	Auto Tm							Manual Ct		Automatic			Manual	1				TRUE		TRUE			TRUE
45	D9	test	FAM	Unknown	Undetermined	78.8	Auto Tm							Manual Ct		Automatic			Manual	1				TRUE		TRUE			TRUE
49	E1	test	FAM	Unknown	24.0241	88.8	Auto Tm							Manual Ct		Automatic			Manual	1
58	E10	test	FAM	Unknown	Undetermined	81.9	Auto Tm							Manual Ct		Automatic			Manual	1				TRUE		TRUE			TRUE
59	E11	test	FAM	Unknown	Undetermined	80.5	Auto Tm							Manual Ct		Automatic			Manual	1				TRUE		TRUE
60	E12	test	FAM	Unknown	Undetermined	60.9	Auto Tm							Manual Ct		Automatic			Manual	1				TRUE
50	E2	test	FAM	Unknown	24.0853	89.7	Auto Tm							Manual Ct		Automatic			Manual	1
51	E3	test	FAM	Unknown	24.3402	90.3	Auto Tm							Manual Ct		Automatic			Manual	1
52	E4	test	FAM	Unknown	21.4654	88.9	Auto Tm							Manual Ct		Automatic			Manual	1
53	E5	test	FAM	Unknown	21.4889	88.7	Auto Tm							Manual Ct		Automatic			Manual	1
54	E6	test	FAM	Unknown	21.4912	88.7	Auto Tm							Manual Ct		Automatic			Manual	1
55	E7	test	FAM	Unknown	Undetermined	74.7	Auto Tm							Manual Ct		Automatic			Manual	1				TRUE		TRUE
56	E8	test	FAM	Unknown	Undetermined	74.9	Auto Tm							Manual Ct		Automatic			Manual	1				TRUE		TRUE
57	E9	test	FAM	Unknown	Undetermined	88.7	Auto Tm							Manual Ct		Automatic			Manual	1				TRUE		TRUE
61	F1	test	FAM	Unknown	24.2367	88.6	Auto Tm							Manual Ct		Automatic			Manual	1
70	F10	test	FAM	Unknown	Undetermined	83.4	Auto Tm							Manual Ct		Automatic			Manual	1				TRUE		TRUE			TRUE
71	F11	test	FAM	Unknown	Undetermined	70.6	Auto Tm							Manual Ct		Automatic			Manual	1				TRUE		TRUE			TRUE
72	F12	test	FAM	Unknown	Undetermined	90.9	Auto Tm							Manual Ct		Automatic			Manual	1				TRUE		TRUE
62	F2	test	FAM	Unknown	24.5096	88.9	Auto Tm							Manual Ct		Automatic			Manual	1
63	F3	test	FAM	Unknown	24.6794	89.3	Auto Tm							Manual Ct		Automatic			Manual	1
64	F4	test	FAM	Unknown	21.3664	87.9	Auto Tm							Manual Ct		Automatic			Manual	1
65	F5	test	FAM	Unknown	21.3662	88.1	Auto Tm							Manual Ct		Automatic			Manual	1
66	F6	test	FAM	Unknown	21.1758	88.3	Auto Tm							Manual Ct		Automatic			Manual	1
67	F7	test	FAM	Unknown	Undetermined	61.4	Auto Tm							Manual Ct		Automatic			Manual	1				TRUE		TRUE
68	F8	test	FAM	Unknown	Undetermined	75	Auto Tm							Manual Ct		Automatic			Manual	1				TRUE		TRUE
69	F9	test	FAM	Unknown	Undetermined	73.7	Auto Tm							Manual Ct		Automatic			Manual	1				TRUE		TRUE
73	G1	test	FAM	Unknown	25.9822	88.2	Auto Tm							Manual Ct		Automatic			Manual	1
82	G10	test	FAM	Unknown	Undetermined	84.2	Auto Tm							Manual Ct		Automatic			Manual	1				TRUE		TRUE
83	G11	test	FAM	Unknown	Undetermined	61.7	Auto Tm							Manual Ct		Automatic			Manual	1				TRUE		TRUE			TRUE
84	G12	test	FAM	Unknown	Undetermined	82.3	Auto Tm							Manual Ct		Automatic			Manual	1				TRUE		TRUE
74	G2	test	FAM	Unknown	25.8166	88.6	Auto Tm							Manual Ct		Automatic			Manual	1
75	G3	test	FAM	Unknown	25.8299	88.7	Auto Tm							Manual Ct		Automatic			Manual	1
76	G4	test	FAM	Unknown	21.6121	87.5	Auto Tm							Manual Ct		Automatic			Manual	1
77	G5	test	FAM	Unknown	21.6158	87.5	Auto Tm							Manual Ct		Automatic			Manual	1
78	G6	test	FAM	Unknown	21.7583	87.7	Auto Tm							Manual Ct		Automatic			Manual	1
79	G7	test	FAM	Unknown	Undetermined	93.1	Auto Tm							Manual Ct		Automatic			Manual	1				TRUE		TRUE			TRUE
80	G8	test	FAM	Unknown	Undetermined	75.4	Auto Tm							Manual Ct		Automatic			Manual	1				TRUE		TRUE			TRUE
81	G9	test	FAM	Unknown	Undetermined	92.7	Auto Tm							Manual Ct		Automatic			Manual	1				TRUE		TRUE			TRUE
85	H1	test	FAM	Unknown	26.0117	88	Auto Tm							Manual Ct		Automatic			Manual	1
94	H10	test	FAM	Unknown	Undetermined	68.7	Auto Tm							Manual Ct		Automatic			Manual	1				TRUE		TRUE			TRUE
95	H11	test	FAM	Unknown	Undetermined	87.7	Auto Tm							Manual Ct		Automatic			Manual	1				TRUE		TRUE			TRUE
96	H12	test	FAM	Unknown	Undetermined	89.6	Auto Tm							Manual Ct		Automatic			Manual	1				TRUE		TRUE			TRUE
86	H2	test	FAM	Unknown	25.4093	88.1	Auto Tm							Manual Ct		Automatic			Manual	1
87	H3	test	FAM	Unknown	24.8738	88.3	Auto Tm							Manual Ct		Automatic			Manual	1
88	H4	test	FAM	Unknown	21.175	87	Auto Tm							Manual Ct		Automatic			Manual	1
89	H5	test	FAM	Unknown	21.3842	87.2	Auto Tm							Manual Ct		Automatic			Manual	1
90	H6	test	FAM	Unknown	21.2357	87.3	Auto Tm							Manual Ct		Automatic			Manual	1
91	H7	test	FAM	Unknown	Undetermined	74.7	Auto Tm							Manual Ct		Automatic			Manual	1				TRUE		TRUE
92	H8	test	FAM	Unknown	Undetermined	71.8	Auto Tm							Manual Ct		Automatic			Manual	1				TRUE		TRUE			TRUE
93	H9	test	FAM	Unknown	Undetermined	87.9	Auto Tm							Manual Ct		Automatic			Manual	1				TRUE		TRUE			TRUE
Slope		cycles/log decade
Y-Intercept
R^2
NAP	LPL
