# Supplementary material for: Suppressing circ_0008494 inhibits HSCs activation by regulating the miR-185-3p/Col1a1 axis
Source: Front Pharmacol. 2022 Nov 17;13:1050093. doi: 10.3389/fphar.2022.1050093 (PMC9713816; doi:10.3389/fphar.2022.1050093)
Supplement: Supplementary file 3 [file DataSheet1.ZIP › raw data1/Pcr/FigureS4 TGF miR-185.xlsx]

## Sheet: sheet1
gene	group	Replicate #	Threshold Cycle (Ct)	Ct Mean	Ct Std. Dev		gene	group	Replicate #	Threshold Cycle (Ct)	Ct Mean	Ct Std. Dev		ΔCt	STDDEV		ΔΔCT (Target-Aveg Control)	2^-ΔΔCt		Low	HIGH	Error-	Error+
miR-185-3p	NC	1	28.928				U6	NC	1	8.23349
miR-185-3p	NC	2	28.6752				U6	NC	2	8.13556
miR-185-3p	NC	3	28.4225	28.6752	0.25277		U6	NC	3	8.4074	8.25882	0.13768		20.4164	0.287834		0	1		0.819131	1.22081	0.180869	0.220806
miR-185-3p	TGF-β1	1	30.5383				U6	TGF-β1	1	8.89744
miR-185-3p	TGF-β1	2	30.6986				U6	TGF-β1	2	9.23588
miR-185-3p	TGF-β1	3	31.1	30.779	0.289375		U6	TGF-β1	3	9.38566	9.06666	0.239314		21.7123	0.375512		1.29588	0.407289		0.313951	0.528376	0.0933376	0.121087
Statistical analysis:t tests	T-Test：
p value(TGF vs blank)	0.0107
分组	内参
1989 nc	13.4676	sma	col
	13.4676	19.7956	17.5808
	13.5507	19.5997	17.7316
1989	13.1382	20.326	17.7316
	13.1382	21.7862	17.8889
	13.204	22.1362	17.8889
		22.1362	17.8889

## Sheet: CT
SDS 2.4	AQ Results	1
Filename	2019-07-29
PlateID
Assay Type	Absolute Quantification
Run DateTime	2019-07-29 13:57:02
Operator
ThermalCycleParams
Sample Information
Well	Sample Name	Detector Name	Reporter	Task	Ct	Tm Value	Tm Type	Quantity	Qty Mean	Qty StdDev	Ct Median	Ct Mean	Ct StdDev	Ct Type	Template Name	Baseline Type	Baseline Start	Baseline Stop	Threshold Type	Threshold	FOS	HMD	LME	EW	BPR	NAW	HNS	HRN	EAF	BAF	TAF	CAF
1	A1	test	FAM	Unknown	8.47178	81.3	Auto Tm							Automatic Ct		Automatic			Automatic	1.22661				TRUE
10	A10	test	FAM	Unknown	28.928	87	Auto Tm							Automatic Ct		Automatic			Automatic	1.22661				TRUE
11	A11	test	FAM	Unknown	28.6752	86.8	Auto Tm							Automatic Ct		Automatic			Automatic	1.22661				TRUE
12	A12	test	FAM	Unknown	Undetermined	86.9	Auto Tm							Automatic Ct		Automatic			Automatic	1.22661				TRUE			TRUE		TRUE
2	A2	test	FAM	Unknown	8.4912	81.3	Auto Tm							Automatic Ct		Automatic			Automatic	1.22661				TRUE
3	A3	test	FAM	Unknown	9.5096	81.5	Auto Tm							Automatic Ct		Automatic			Automatic	1.22661				TRUE
4	A4	test	FAM	Unknown	28.3603	87.3	Auto Tm							Automatic Ct		Automatic			Automatic	1.22661				TRUE			TRUE
5	A5	test	FAM	Unknown	28.4929	87.4	Auto Tm							Automatic Ct		Automatic			Automatic	1.22661				TRUE
6	A6	test	FAM	Unknown	29.3597	87.4	Auto Tm							Automatic Ct		Automatic			Automatic	1.22661				TRUE
7	A7	test	FAM	Unknown	8.23349	81.7	Auto Tm							Automatic Ct		Automatic			Automatic	1.22661				TRUE
8	A8	test	FAM	Unknown	8.13556	81.7	Auto Tm							Automatic Ct		Automatic			Automatic	1.22661				TRUE
9	A9	test	FAM	Unknown	8.4074	81.2	Auto Tm							Automatic Ct		Automatic			Automatic	1.22661				TRUE
13	B1	test	FAM	Unknown	10.0368	81.5	Auto Tm							Automatic Ct		Automatic			Automatic	1.22661				TRUE
22	B10	test	FAM	Unknown	28.0493	87.2	Auto Tm							Automatic Ct		Automatic			Automatic	1.22661				TRUE
23	B11	test	FAM	Unknown	28.1785	87.2	Auto Tm							Automatic Ct		Automatic			Automatic	1.22661				TRUE
24	B12	test	FAM	Unknown	28.907	86.8	Auto Tm							Automatic Ct		Automatic			Automatic	1.22661				TRUE
14	B2	test	FAM	Unknown	10.2309	81.5	Auto Tm							Automatic Ct		Automatic			Automatic	1.22661				TRUE
15	B3	test	FAM	Unknown	10.4414	81.7	Auto Tm							Automatic Ct		Automatic			Automatic	1.22661				TRUE
16	B4	test	FAM	Unknown	25.9947	83.2	Auto Tm							Automatic Ct		Automatic			Automatic	1.22661				TRUE
17	B5	test	FAM	Unknown	26.0197	83.2	Auto Tm							Automatic Ct		Automatic			Automatic	1.22661				TRUE
18	B6	test	FAM	Unknown	26.2241	83.4	Auto Tm							Automatic Ct		Automatic			Automatic	1.22661				TRUE
19	B7	test	FAM	Unknown	8.78834	82	Auto Tm							Automatic Ct		Automatic			Automatic	1.22661				TRUE
20	B8	test	FAM	Unknown	8.826	81.9	Auto Tm							Automatic Ct		Automatic			Automatic	1.22661				TRUE
21	B9	test	FAM	Unknown	9.23253	81.6	Auto Tm							Automatic Ct		Automatic			Automatic	1.22661				TRUE
25	C1	test	FAM	Unknown	9.10313	81.5	Auto Tm							Automatic Ct		Automatic			Automatic	1.22661				TRUE
34	C10	test	FAM	Unknown	30.6879	83	Auto Tm							Automatic Ct		Automatic			Automatic	1.22661				TRUE
35	C11	test	FAM	Unknown	30.8143	82.8	Auto Tm							Automatic Ct		Automatic			Automatic	1.22661				TRUE
36	C12	test	FAM	Unknown	31.2883	82.4	Auto Tm							Automatic Ct		Automatic			Automatic	1.22661				TRUE
26	C2	test	FAM	Unknown	9.34996	81.7	Auto Tm							Automatic Ct		Automatic			Automatic	1.22661				TRUE
27	C3	test	FAM	Unknown	9.8285	82.1	Auto Tm							Automatic Ct		Automatic			Automatic	1.22661				TRUE
28	C4	test	FAM	Unknown	11.4214	83.6	Auto Tm							Automatic Ct		Automatic			Automatic	1.22661				TRUE
29	C5	test	FAM	Unknown	11.4339	83.8	Auto Tm							Automatic Ct		Automatic			Automatic	1.22661				TRUE
30	C6	test	FAM	Unknown	11.7708	83.8	Auto Tm							Automatic Ct		Automatic			Automatic	1.22661				TRUE
31	C7	test	FAM	Unknown	8.3507	82.4	Auto Tm							Automatic Ct		Automatic			Automatic	1.22661				TRUE
32	C8	test	FAM	Unknown	8.39797	82.2	Auto Tm							Automatic Ct		Automatic			Automatic	1.22661				TRUE
33	C9	test	FAM	Unknown	8.80735	82	Auto Tm							Automatic Ct		Automatic			Automatic	1.22661				TRUE
37	D1	test	FAM	Unknown	8.40516	81.7	Auto Tm							Automatic Ct		Automatic			Automatic	1.22661				TRUE
46	D10	test	FAM	Unknown	30.5019	83.3	Auto Tm							Automatic Ct		Automatic			Automatic	1.22661				TRUE
47	D11	test	FAM	Unknown	30.3449	82.8	Auto Tm							Automatic Ct		Automatic			Automatic	1.22661				TRUE
48	D12	test	FAM	Unknown	31.0166	82.6	Auto Tm							Automatic Ct		Automatic			Automatic	1.22661				TRUE
38	D2	test	FAM	Unknown	8.51347	82.1	Auto Tm							Automatic Ct		Automatic			Automatic	1.22661				TRUE
39	D3	test	FAM	Unknown	8.84975	82.3	Auto Tm							Automatic Ct		Automatic			Automatic	1.22661				TRUE
40	D4	test	FAM	Unknown	10.7634	84	Auto Tm							Automatic Ct		Automatic			Automatic	1.22661				TRUE
41	D5	test	FAM	Unknown	10.7002	84.4	Auto Tm							Automatic Ct		Automatic			Automatic	1.22661				TRUE
42	D6	test	FAM	Unknown	11.0725	84.4	Auto Tm							Automatic Ct		Automatic			Automatic	1.22661				TRUE
43	D7	test	FAM	Unknown	8.77155	82.8	Auto Tm							Automatic Ct		Automatic			Automatic	1.22661				TRUE
44	D8	test	FAM	Unknown	8.54997	82.8	Auto Tm							Automatic Ct		Automatic			Automatic	1.22661				TRUE
45	D9	test	FAM	Unknown	8.8628	82.4	Auto Tm							Automatic Ct		Automatic			Automatic	1.22661				TRUE
49	E1	test	FAM	Unknown	8.52046	81.7	Auto Tm							Automatic Ct		Automatic			Automatic	1.22661				TRUE
58	E10	test	FAM	Unknown	30.5383	83.3	Auto Tm							Automatic Ct		Automatic			Automatic	1.22661				TRUE
59	E11	test	FAM	Unknown	30.6986	82.9	Auto Tm							Automatic Ct		Automatic			Automatic	1.22661				TRUE			TRUE
60	E12	test	FAM	Unknown	31.1	82.9	Auto Tm							Automatic Ct		Automatic			Automatic	1.22661				TRUE
50	E2	test	FAM	Unknown	8.71306	82.1	Auto Tm							Automatic Ct		Automatic			Automatic	1.22661				TRUE
51	E3	test	FAM	Unknown	9.13313	82.5	Auto Tm							Automatic Ct		Automatic			Automatic	1.22661				TRUE
52	E4	test	FAM	Unknown	27.4197	88.6	Auto Tm							Automatic Ct		Automatic			Automatic	1.22661				TRUE			TRUE
53	E5	test	FAM	Unknown	27.7665	88.8	Auto Tm							Automatic Ct		Automatic			Automatic	1.22661				TRUE			TRUE
54	E6	test	FAM	Unknown	28.102	89	Auto Tm							Automatic Ct		Automatic			Automatic	1.22661				TRUE
55	E7	test	FAM	Unknown	8.89744	83	Auto Tm							Automatic Ct		Automatic			Automatic	1.22661				TRUE
56	E8	test	FAM	Unknown	9.23588	82.8	Auto Tm							Automatic Ct		Automatic			Automatic	1.22661				TRUE
57	E9	test	FAM	Unknown	9.38566	82.6	Auto Tm							Automatic Ct		Automatic			Automatic	1.22661				TRUE
61	F1	test	FAM	Unknown	9.15531	81.7	Auto Tm							Automatic Ct		Automatic			Automatic	1.22661				TRUE
70	F10	test	FAM	Unknown	30.7339	83.3	Auto Tm							Automatic Ct		Automatic			Automatic	1.22661				TRUE
71	F11	test	FAM	Unknown	31.844	82.8	Auto Tm							Automatic Ct		Automatic			Automatic	1.22661				TRUE
72	F12	test	FAM	Unknown	Undetermined	68.2	Auto Tm							Automatic Ct		Automatic			Automatic	1.22661				TRUE		TRUE			TRUE
62	F2	test	FAM	Unknown	9.34067	81.9	Auto Tm							Automatic Ct		Automatic			Automatic	1.22661				TRUE
63	F3	test	FAM	Unknown	9.63995	82.3	Auto Tm							Automatic Ct		Automatic			Automatic	1.22661				TRUE
64	F4	test	FAM	Unknown	27.5854	88.2	Auto Tm							Automatic Ct		Automatic			Automatic	1.22661				TRUE
65	F5	test	FAM	Unknown	27.8133	88.6	Auto Tm							Automatic Ct		Automatic			Automatic	1.22661				TRUE			TRUE
66	F6	test	FAM	Unknown	28.3106	88.8	Auto Tm							Automatic Ct		Automatic			Automatic	1.22661				TRUE
67	F7	test	FAM	Unknown	8.13288	83	Auto Tm							Automatic Ct		Automatic			Automatic	1.22661				TRUE
68	F8	test	FAM	Unknown	8.06891	82.6	Auto Tm							Automatic Ct		Automatic			Automatic	1.22661				TRUE
69	F9	test	FAM	Unknown	8.93435	82.4	Auto Tm							Automatic Ct		Automatic			Automatic	1.22661				TRUE
73	G1	test	FAM	Unknown	9.47758	81.7	Auto Tm							Automatic Ct		Automatic			Automatic	1.22661				TRUE
82	G10	test	FAM	Unknown	Undetermined	81	Auto Tm							Automatic Ct		Automatic			Automatic	1.22661				TRUE		TRUE			TRUE
83	G11	test	FAM	Unknown	Undetermined	81.4	Auto Tm							Automatic Ct		Automatic			Automatic	1.22661				TRUE		TRUE			TRUE
84	G12	test	FAM	Unknown	Undetermined	93.2	Auto Tm							Automatic Ct		Automatic			Automatic	1.22661				TRUE		TRUE			TRUE
74	G2	test	FAM	Unknown	9.54577	81.9	Auto Tm							Automatic Ct		Automatic			Automatic	1.22661				TRUE
75	G3	test	FAM	Unknown	9.7715	82.1	Auto Tm							Automatic Ct		Automatic			Automatic	1.22661				TRUE
76	G4	test	FAM	Unknown	27.7325	88.2	Auto Tm							Automatic Ct		Automatic			Automatic	1.22661				TRUE			TRUE
77	G5	test	FAM	Unknown	28.0182	88.4	Auto Tm							Automatic Ct		Automatic			Automatic	1.22661				TRUE
78	G6	test	FAM	Unknown	28.6225	88.6	Auto Tm							Automatic Ct		Automatic			Automatic	1.22661				TRUE
79	G7	test	FAM	Unknown	Undetermined	75.5	Auto Tm							Automatic Ct		Automatic			Automatic	1.22661				TRUE		TRUE			TRUE
80	G8	test	FAM	Unknown	Undetermined	90.3	Auto Tm							Automatic Ct		Automatic			Automatic	1.22661				TRUE		TRUE			TRUE
81	G9	test	FAM	Unknown	Undetermined	85.8	Auto Tm							Automatic Ct		Automatic			Automatic	1.22661				TRUE		TRUE			TRUE
85	H1	test	FAM	Unknown	9.18589	81.7	Auto Tm							Automatic Ct		Automatic			Automatic	1.22661				TRUE
94	H10	test	FAM	Unknown	Undetermined	80.1	Auto Tm							Automatic Ct		Automatic			Automatic	1.22661				TRUE		TRUE			TRUE
95	H11	test	FAM	Unknown	Undetermined	73.6	Auto Tm							Automatic Ct		Automatic			Automatic	1.22661				TRUE		TRUE			TRUE
96	H12	test	FAM	Unknown	Undetermined	83.5	Auto Tm							Automatic Ct		Automatic			Automatic	1.22661				TRUE		TRUE			TRUE
86	H2	test	FAM	Unknown	9.24366	81.9	Auto Tm							Automatic Ct		Automatic			Automatic	1.22661				TRUE
87	H3	test	FAM	Unknown	9.69945	81.9	Auto Tm							Automatic Ct		Automatic			Automatic	1.22661				TRUE
88	H4	test	FAM	Unknown	28.07	88	Auto Tm							Automatic Ct		Automatic			Automatic	1.22661				TRUE
89	H5	test	FAM	Unknown	28.1934	88.2	Auto Tm							Automatic Ct		Automatic			Automatic	1.22661				TRUE
90	H6	test	FAM	Unknown	28.7328	83.6	Auto Tm							Automatic Ct		Automatic			Automatic	1.22661				TRUE
91	H7	test	FAM	Unknown	Undetermined	67.4	Auto Tm							Automatic Ct		Automatic			Automatic	1.22661				TRUE		TRUE			TRUE
92	H8	test	FAM	Unknown	Undetermined	91.8	Auto Tm							Automatic Ct		Automatic			Automatic	1.22661				TRUE		TRUE			TRUE
93	H9	test	FAM	Unknown	Undetermined	90.5	Auto Tm							Automatic Ct		Automatic			Automatic	1.22661				TRUE		TRUE
Slope		cycles/log decade
Y-Intercept
R^2
NAP	LPL
