# Supplementary material for: Suppressing circ_0008494 inhibits HSCs activation by regulating the miR-185-3p/Col1a1 axis
Source: Front Pharmacol. 2022 Nov 17;13:1050093. doi: 10.3389/fphar.2022.1050093 (PMC9713816; doi:10.3389/fphar.2022.1050093)
Supplement: Supplementary file 3 [file DataSheet1.ZIP › raw data1/Pcr/FigureS5 miR-185-3p target genes.xlsx]

## Sheet: sheet1
gene	group	Replicate #	Threshold Cycle (Ct)	Ct Mean	Ct Std. Dev		gene	group	Replicate #	Threshold Cycle (Ct)	Ct Mean	Ct Std. Dev		ΔCt	STDDEV		ΔΔCT (Target-Aveg Control)	2^-ΔΔCt		Low	HIGH	Error-	Error+
FSCN1	NC	1	20.8095				GAPDH	NC	1	13.9975
FSCN1	NC	2	20.8701				GAPDH	NC	2	14.2875
FSCN1	NC	3	20.9213	20.867	0.0559427		GAPDH	NC	3	13.972	14.0856	0.175262		6.78131	0.183974		0	1		0.880275	1.13601	0.119725	0.136009
FSCN1	miR-185-3p	1	20.6122				GAPDH	miR-185-3p	1	13.929
FSCN1	miR-185-3p	2	20.5472				GAPDH	miR-185-3p	2	13.905
FSCN1	miR-185-3p	3	20.4976	20.5523	0.0575038		GAPDH	miR-185-3p	3	13.6343	13.8228	0.163638		6.72957	0.173448		-0.0517433	1.03652		0.919101	1.16893	0.117416	0.132415
MLCK	NC	1	20.4861				GAPDH	NC	1	13.9975
MLCK	NC	2	20.5568				GAPDH	NC	2	14.2875
MLCK	NC	3	20.5492	20.5307	0.0388066		GAPDH	NC	3	13.972	14.0856	0.175262		6.44503	0.179507		0	1		0.883005	1.1325	0.116995	0.132497
MLCK	miR-185-3p	1	19.8523				GAPDH	miR-185-3p	1	13.929
MLCK	miR-185-3p	2	20.1764				GAPDH	miR-185-3p	2	13.905
MLCK	miR-185-3p	3	20.3996	20.1427	0.275199		GAPDH	miR-185-3p	3	13.6343	13.8228	0.163638		6.31998	0.320174		-0.125058	1.09055		0.873502	1.36153	0.217049	0.270982
GREM1	NC	1	15.378				GAPDH	NC	1	13.9975
GREM1	NC	2	15.4756				GAPDH	NC	2	14.2875
GREM1	NC	3	15.5616	15.4718	0.091858		GAPDH	NC	3	13.972	14.0856	0.175262		1.38612	0.197875		0	1		0.871834	1.14701	0.128166	0.147008
GREM1	miR-185-3p	1	15.7336				GAPDH	miR-185-3p	1	13.929
GREM1	miR-185-3p	2	15.3855				GAPDH	miR-185-3p	2	13.905
GREM1	miR-185-3p	3	15.8993	15.6728	0.262225		GAPDH	miR-185-3p	3	13.6343	13.8228	0.163638		1.85005	0.309094		0.463931	0.725008		0.585189	0.898234	0.139819	0.173226
c-MYC	NC	1	18.8917				GAPDH	NC	1	13.9975
c-MYC	NC	2	18.9424				GAPDH	NC	2	14.2875
c-MYC	NC	3	18.5362	18.7901	0.221327		GAPDH	NC	3	13.972	14.0856	0.175262		4.70447	0.282316		0	1		0.82227	1.21615	0.17773	0.216146
c-MYC	miR-185-3p	1	18.3802				GAPDH	miR-185-3p	1	13.929
c-MYC	miR-185-3p	2	18.3178				GAPDH	miR-185-3p	2	13.905
c-MYC	miR-185-3p	3	18.3432	18.3471	0.0313764		GAPDH	miR-185-3p	3	13.6343	13.8228	0.163638		4.52429	0.166619		-0.180179	1.13302		1.00944	1.27173	0.123581	0.138711
WNT2B	NC	1	26.6893				GAPDH	NC	1	13.9975
WNT2B	NC	2	26.6818				GAPDH	NC	2	14.2875
WNT2B	NC	3	26.5976	26.6562	0.0509327		GAPDH	NC	3	13.972	14.0856	0.175262		12.5706	0.182513		0	1		0.881167	1.13486	0.118833	0.134859
WNT2B	miR-185-3p	1	26.3746				GAPDH	miR-185-3p	1	13.929
WNT2B	miR-185-3p	2	26.4709				GAPDH	miR-185-3p	2	13.905
WNT2B	miR-185-3p	3	26.3579	26.4011	0.0609875		GAPDH	miR-185-3p	3	13.6343	13.8228	0.163638		12.5784	0.174634		0.00780467	0.994605		0.881212	1.12259	0.113392	0.127984
E2F1	NC	1	19.7699				GAPDH	NC	1	13.9975
E2F1	NC	2	19.5563				GAPDH	NC	2	14.2875
E2F1	NC	3	19.6926	19.6729	0.108173		GAPDH	NC	3	13.972	14.0856	0.175262		5.5873	0.205957		0	1		0.866964	1.15345	0.133036	0.153451
E2F1	miR-185-3p	1	19.6522				GAPDH	miR-185-3p	1	13.929
E2F1	miR-185-3p	2	19.3496				GAPDH	miR-185-3p	2	13.905
E2F1	miR-185-3p	3	19.7405	19.5808	0.205003		GAPDH	miR-185-3p	3	13.6343	13.8228	0.163638		5.758	0.262305		0.170699	0.888412		0.740718	1.06556	0.147694	0.177144
TIMP2	NC	1	17.736				GAPDH	NC	1	13.9665
TIMP2	NC	2	17.6874				GAPDH	NC	2	14.0863
TIMP2	NC	3	17.8606	17.7613	0.0893077		GAPDH	NC	3	14.1387	14.0638	0.08824		3.69749	0.125547		0	1		0.916656	1.09092	0.0833438	0.0909216
TIMP2	miR-185-3p	1	16.9001				GAPDH	miR-185-3p	1	13.8722
TIMP2	miR-185-3p	2	16.4286				GAPDH	miR-185-3p	2	13.4648
TIMP2	miR-185-3p	3	16.4721	16.6003	0.260615		GAPDH	miR-185-3p	3	13.4545	13.5972	0.238264		3.00309	0.353115		-0.694404	1.61822		1.26689	2.06697	0.351328	0.448756
TFGBR2	NC	1	18.5939				GAPDH	NC	1	13.9665
TFGBR2	NC	2	19.3989				GAPDH	NC	2	14.0863
TFGBR2	NC	3	19.764	19.2523	0.598699		GAPDH	NC	3	14.1387	14.0638	0.08824		5.18845	0.605167		0	1		0.657395	1.52115	0.342605	0.521155
TFGBR2	miR-185-3p	1	19.268				GAPDH	miR-185-3p	1	13.8722
TFGBR2	miR-185-3p	2	19.8618				GAPDH	miR-185-3p	2	13.4648
TFGBR2	miR-185-3p	3	20.1642	19.7647	0.455927		GAPDH	miR-185-3p	3	13.4545	13.5972	0.238264		6.16749	0.514431		0.979041	0.507317		0.355157	0.724667	0.15216	0.21735
BRD4	NC	1	18.2276				GAPDH	NC	1	13.9665
BRD4	NC	2	18.2066				GAPDH	NC	2	14.0863
BRD4	NC	3	18.3649	18.2664	0.0859861		GAPDH	NC	3	14.1387	14.0638	0.08824		4.20256	0.123207		0	1		0.918145	1.08915	0.0818554	0.0891531
BRD4	miR-185-3p	1	18.3455				GAPDH	miR-185-3p	1	13.8722
BRD4	miR-185-3p	2	18.3035				GAPDH	miR-185-3p	2	13.4648
BRD4	miR-185-3p	3	18.4573	18.3688	0.079496		GAPDH	miR-185-3p	3	13.4545	13.5972	0.238264		4.77158	0.251176		0.569021	0.674074		0.566365	0.802268	0.107709	0.128193
FGF5	NC	1	20.0561				GAPDH	NC	1	13.7348
FGF5	NC	2	19.9328				GAPDH	NC	2	13.6513
FGF5	NC	3	19.9326	19.9738	0.0712843		GAPDH	NC	3	13.746	13.7107	0.0517657		6.26314	0.0880974		0	1		0.940763	1.06297	0.0592374	0.0629674
FGF5	miR-185-3p	1	21.1961				GAPDH	miR-185-3p	1	14.0049
FGF5	miR-185-3p	2	21.078				GAPDH	miR-185-3p	2	14.0054
FGF5	miR-185-3p	3	21.1657	21.1466	0.0613272		GAPDH	miR-185-3p	3	14.2111	14.0738	0.118897		7.07278	0.133781		0.809642	0.570523		0.519998	0.625959	0.0505258	0.0554352
COl1a1	NC	1	20.8927				GAPDH	NC	1	13.7348
COl1a1	NC	2	20.9011				GAPDH	NC	2	13.6513
COl1a1	NC	3	20.8885	20.8941	0.00640934		GAPDH	NC	3	13.746	13.7107	0.0517657		7.18344	0.052161		0	1		0.964491	1.03682	0.0355095	0.0368168
COl1a1	miR-185-3p	1	22.9597				GAPDH	miR-185-3p	1	14.0049
COl1a1	miR-185-3p	2	22.9555				GAPDH	miR-185-3p	2	14.0054
COl1a1	miR-185-3p	3	23.0147	22.9766	0.0330121		GAPDH	miR-185-3p	3	14.2111	14.0738	0.118897		8.90284	0.123394		1.7194	0.303676		0.278782	0.330792	0.0248938	0.0271166
Statistical analysis:t tests	T-Test：
p value(miR185 vs NC)	BRD4	0.0174
	FGF5	0.0008
	COl1a1	<0.0001

## Sheet: CT1
SDS 2.4	AQ Results	1
Filename	2020-09-23
PlateID
Assay Type	Absolute Quantification
Run DateTime	2020-09-23 02:04:17
Operator
ThermalCycleParams
Sample Information
Well	Sample Name	Detector Name	Reporter	Task	Ct	Tm Value	Tm Type	Quantity	Qty Mean	Qty StdDev	Ct Median	Ct Mean	Ct StdDev	Ct Type	Template Name	Baseline Type	Baseline Start	Baseline Stop	Threshold Type	Threshold	FOS	HMD	LME	EW	BPR	NAW	HNS	HRN	EAF	BAF	TAF	CAF
1	A1	test	FAM	Unknown	13.8722	84.9	Auto Tm							Automatic Ct		Automatic			Automatic	5.19913
10	A10	test	FAM	Unknown	16.9001	80.2	Auto Tm							Automatic Ct		Automatic			Automatic	5.19913
11	A11	test	FAM	Unknown	16.4286	80	Auto Tm							Automatic Ct		Automatic			Automatic	5.19913
12	A12	test	FAM	Unknown	16.4721	79.9	Auto Tm							Automatic Ct		Automatic			Automatic	5.19913
2	A2	test	FAM	Unknown	13.4648	84.9	Auto Tm							Automatic Ct		Automatic			Automatic	5.19913
3	A3	test	FAM	Unknown	13.4545	85.1	Auto Tm							Automatic Ct		Automatic			Automatic	5.19913
4	A4	test	FAM	Unknown	17.5008	86.6	Auto Tm							Automatic Ct		Automatic			Automatic	5.19913
5	A5	test	FAM	Unknown	17.3645	86.9	Auto Tm							Automatic Ct		Automatic			Automatic	5.19913
6	A6	test	FAM	Unknown	17.4936	87.5	Auto Tm							Automatic Ct		Automatic			Automatic	5.19913
7	A7	test	FAM	Unknown	21.3252	86.7	Auto Tm							Automatic Ct		Automatic			Automatic	5.19913
8	A8	test	FAM	Unknown	21.3594	86.3	Auto Tm							Automatic Ct		Automatic			Automatic	5.19913
9	A9	test	FAM	Unknown	21.2762	85.9	Auto Tm							Automatic Ct		Automatic			Automatic	5.19913
13	B1	test	FAM	Unknown	13.9665	84.9	Auto Tm							Automatic Ct		Automatic			Automatic	5.19913
22	B10	test	FAM	Unknown	17.736	80.3	Auto Tm							Automatic Ct		Automatic			Automatic	5.19913
23	B11	test	FAM	Unknown	17.6874	80.1	Auto Tm							Automatic Ct		Automatic			Automatic	5.19913
24	B12	test	FAM	Unknown	17.8606	79.9	Auto Tm							Automatic Ct		Automatic			Automatic	5.19913
14	B2	test	FAM	Unknown	14.0863	85.1	Auto Tm							Automatic Ct		Automatic			Automatic	5.19913
15	B3	test	FAM	Unknown	14.1387	85.4	Auto Tm							Automatic Ct		Automatic			Automatic	5.19913
16	B4	test	FAM	Unknown	17.7348	86.8	Auto Tm							Automatic Ct		Automatic			Automatic	5.19913
17	B5	test	FAM	Unknown	17.7133	87.1	Auto Tm							Automatic Ct		Automatic			Automatic	5.19913
18	B6	test	FAM	Unknown	17.6462	87.3	Auto Tm							Automatic Ct		Automatic			Automatic	5.19913
19	B7	test	FAM	Unknown	21.3532	86.9	Auto Tm							Automatic Ct		Automatic			Automatic	5.19913
20	B8	test	FAM	Unknown	21.382	86.5	Auto Tm							Automatic Ct		Automatic			Automatic	5.19913
21	B9	test	FAM	Unknown	21.3784	86.1	Auto Tm							Automatic Ct		Automatic			Automatic	5.19913
25	C1	test	FAM	Unknown	13.5589	85.1	Auto Tm							Automatic Ct		Automatic			Automatic	5.19913
34	C10	test	FAM	Unknown	16.6578	80.9	Auto Tm							Automatic Ct		Automatic			Automatic	5.19913
35	C11	test	FAM	Unknown	16.8597	80.5	Auto Tm							Automatic Ct		Automatic			Automatic	5.19913
36	C12	test	FAM	Unknown	16.3995	80.1	Auto Tm							Automatic Ct		Automatic			Automatic	5.19913
26	C2	test	FAM	Unknown	13.5765	85.6	Auto Tm							Automatic Ct		Automatic			Automatic	5.19913
27	C3	test	FAM	Unknown	13.1306	86	Auto Tm							Automatic Ct		Automatic			Automatic	5.19913
28	C4	test	FAM	Unknown	17.2332	87.5	Auto Tm							Automatic Ct		Automatic			Automatic	5.19913
29	C5	test	FAM	Unknown	17.2987	87.5	Auto Tm							Automatic Ct		Automatic			Automatic	5.19913
30	C6	test	FAM	Unknown	17.2948	87.5	Auto Tm							Automatic Ct		Automatic			Automatic	5.19913
31	C7	test	FAM	Unknown	21.2045	87.1	Auto Tm							Automatic Ct		Automatic			Automatic	5.19913
32	C8	test	FAM	Unknown	21.1698	86.7	Auto Tm							Automatic Ct		Automatic			Automatic	5.19913
33	C9	test	FAM	Unknown	21.2427	86.5	Auto Tm							Automatic Ct		Automatic			Automatic	5.19913
37	D1	test	FAM	Unknown	19.268	85.3	Auto Tm							Automatic Ct		Automatic			Automatic	5.19913
46	D10	test	FAM	Unknown	21.7026	84.8	Auto Tm							Automatic Ct		Automatic			Automatic	5.19913
47	D11	test	FAM	Unknown	21.5415	84.4	Auto Tm							Automatic Ct		Automatic			Automatic	5.19913
48	D12	test	FAM	Unknown	21.5988	83.8	Auto Tm							Automatic Ct		Automatic			Automatic	5.19913
38	D2	test	FAM	Unknown	19.8618	86.2	Auto Tm							Automatic Ct		Automatic			Automatic	5.19913
39	D3	test	FAM	Unknown	20.1642	86.8	Auto Tm							Automatic Ct		Automatic			Automatic	5.19913
40	D4	test	FAM	Unknown	21.1423	84.1	Auto Tm							Automatic Ct		Automatic			Automatic	5.19913
41	D5	test	FAM	Unknown	21.0721	83.9	Auto Tm							Automatic Ct		Automatic			Automatic	5.19913
42	D6	test	FAM	Unknown	21.0426	83.8	Auto Tm							Automatic Ct		Automatic			Automatic	5.19913
43	D7	test	FAM	Unknown	18.3455	80	Auto Tm							Automatic Ct		Automatic			Automatic	5.19913
44	D8	test	FAM	Unknown	18.3035	79.8	Auto Tm							Automatic Ct		Automatic			Automatic	5.19913
45	D9	test	FAM	Unknown	18.4573	79.6	Auto Tm							Automatic Ct		Automatic			Automatic	5.19913
49	E1	test	FAM	Unknown	18.5939	85.3	Auto Tm							Automatic Ct		Automatic			Automatic	5.19913
58	E10	test	FAM	Unknown	21.632	84.8	Auto Tm							Automatic Ct		Automatic			Automatic	5.19913
59	E11	test	FAM	Unknown	21.4831	84.4	Auto Tm							Automatic Ct		Automatic			Automatic	5.19913
60	E12	test	FAM	Unknown	21.6949	84	Auto Tm							Automatic Ct		Automatic			Automatic	5.19913
50	E2	test	FAM	Unknown	19.3989	86	Auto Tm							Automatic Ct		Automatic			Automatic	5.19913
51	E3	test	FAM	Unknown	19.764	86.6	Auto Tm							Automatic Ct		Automatic			Automatic	5.19913
52	E4	test	FAM	Unknown	21.86	83.9	Auto Tm							Automatic Ct		Automatic			Automatic	5.19913
53	E5	test	FAM	Unknown	21.9295	83.7	Auto Tm							Automatic Ct		Automatic			Automatic	5.19913
54	E6	test	FAM	Unknown	21.8926	83.6	Auto Tm							Automatic Ct		Automatic			Automatic	5.19913
55	E7	test	FAM	Unknown	18.2276	80.2	Auto Tm							Automatic Ct		Automatic			Automatic	5.19913							TRUE
56	E8	test	FAM	Unknown	18.2066	79.8	Auto Tm							Automatic Ct		Automatic			Automatic	5.19913
57	E9	test	FAM	Unknown	18.3649	79.8	Auto Tm							Automatic Ct		Automatic			Automatic	5.19913							TRUE
61	F1	test	FAM	Unknown	19.4393	85.1	Auto Tm							Automatic Ct		Automatic			Automatic	5.19913
70	F10	test	FAM	Unknown	21.4251	84.4	Auto Tm							Automatic Ct		Automatic			Automatic	5.19913							TRUE
71	F11	test	FAM	Unknown	21.4091	84	Auto Tm							Automatic Ct		Automatic			Automatic	5.19913
72	F12	test	FAM	Unknown	21.5609	83.8	Auto Tm							Automatic Ct		Automatic			Automatic	5.19913
62	F2	test	FAM	Unknown	19.1063	85.4	Auto Tm							Automatic Ct		Automatic			Automatic	5.19913							TRUE
63	F3	test	FAM	Unknown	19.17	85.8	Auto Tm							Automatic Ct		Automatic			Automatic	5.19913
64	F4	test	FAM	Unknown	19.9759	83.3	Auto Tm							Automatic Ct		Automatic			Automatic	5.19913
65	F5	test	FAM	Unknown	20.5688	83.5	Auto Tm							Automatic Ct		Automatic			Automatic	5.19913
66	F6	test	FAM	Unknown	19.9454	83.5	Auto Tm							Automatic Ct		Automatic			Automatic	5.19913
67	F7	test	FAM	Unknown	17.5001	79.8	Auto Tm							Automatic Ct		Automatic			Automatic	5.19913
68	F8	test	FAM	Unknown	18.3381	79.4	Auto Tm							Automatic Ct		Automatic			Automatic	5.19913
69	F9	test	FAM	Unknown	17.5882	79.2	Auto Tm							Automatic Ct		Automatic			Automatic	5.19913
Slope		cycles/log decade
Y-Intercept
R^2
NAP	LPL

## Sheet: CT2
SDS 2.4	AQ Results	1
Filename	2020-9-23-2
PlateID
Assay Type	Absolute Quantification
Run DateTime	2020-09-23 13:44:59
Operator
ThermalCycleParams
Sample Information
Well	Sample Name	Detector Name	Reporter	Task	Ct	Tm Value	Tm Type	Quantity	Qty Mean	Qty StdDev	Ct Median	Ct Mean	Ct StdDev	Ct Type	Template Name	Baseline Type	Baseline Start	Baseline Stop	Threshold Type	Threshold	FOS	HMD	LME	EW	BPR	NAW	HNS	HRN	EAF	BAF	TAF	CAF
1	A1	test	FAM	Unknown	13.929	84.8	Auto Tm							Automatic Ct		Automatic			Automatic	4.65886							TRUE
10	A10	test	FAM	Unknown	15.3899	82.6	Auto Tm							Automatic Ct		Automatic			Automatic	4.65886
11	A11	test	FAM	Unknown	15.1104	82.6	Auto Tm							Automatic Ct		Automatic			Automatic	4.65886
12	A12	test	FAM	Unknown	15.5682	82.4	Auto Tm							Automatic Ct		Automatic			Automatic	4.65886
2	A2	test	FAM	Unknown	13.905	84.8	Auto Tm							Automatic Ct		Automatic			Automatic	4.65886
3	A3	test	FAM	Unknown	13.6343	84.8	Auto Tm							Automatic Ct		Automatic			Automatic	4.65886
4	A4	test	FAM	Unknown	20.6122	85.2	Auto Tm							Automatic Ct		Automatic			Automatic	4.65886
5	A5	test	FAM	Unknown	20.5472	85.3	Auto Tm							Automatic Ct		Automatic			Automatic	4.65886
6	A6	test	FAM	Unknown	20.4976	85.5	Auto Tm							Automatic Ct		Automatic			Automatic	4.65886
7	A7	test	FAM	Unknown	19.8523	83.4	Auto Tm							Automatic Ct		Automatic			Automatic	4.65886
8	A8	test	FAM	Unknown	20.1764	83.4	Auto Tm							Automatic Ct		Automatic			Automatic	4.65886
9	A9	test	FAM	Unknown	20.3996	83.2	Auto Tm							Automatic Ct		Automatic			Automatic	4.65886
13	B1	test	FAM	Unknown	13.9975	84.8	Auto Tm							Automatic Ct		Automatic			Automatic	4.65886
22	B10	test	FAM	Unknown	15.7336	82.8	Auto Tm							Automatic Ct		Automatic			Automatic	4.65886
23	B11	test	FAM	Unknown	15.3855	82.6	Auto Tm							Automatic Ct		Automatic			Automatic	4.65886
24	B12	test	FAM	Unknown	15.8993	82.4	Auto Tm							Automatic Ct		Automatic			Automatic	4.65886
14	B2	test	FAM	Unknown	14.2875	85	Auto Tm							Automatic Ct		Automatic			Automatic	4.65886
15	B3	test	FAM	Unknown	13.972	85	Auto Tm							Automatic Ct		Automatic			Automatic	4.65886
16	B4	test	FAM	Unknown	20.8095	85.4	Auto Tm							Automatic Ct		Automatic			Automatic	4.65886
17	B5	test	FAM	Unknown	20.8701	85.5	Auto Tm							Automatic Ct		Automatic			Automatic	4.65886
18	B6	test	FAM	Unknown	20.9213	85.7	Auto Tm							Automatic Ct		Automatic			Automatic	4.65886
19	B7	test	FAM	Unknown	20.4861	83.8	Auto Tm							Automatic Ct		Automatic			Automatic	4.65886
20	B8	test	FAM	Unknown	20.5568	83.6	Auto Tm							Automatic Ct		Automatic			Automatic	4.65886
21	B9	test	FAM	Unknown	20.5492	83.4	Auto Tm							Automatic Ct		Automatic			Automatic	4.65886
25	C1	test	FAM	Unknown	13.5706	85	Auto Tm							Automatic Ct		Automatic			Automatic	4.65886
34	C10	test	FAM	Unknown	15.378	83.2	Auto Tm							Automatic Ct		Automatic			Automatic	4.65886
35	C11	test	FAM	Unknown	15.4756	83	Auto Tm							Automatic Ct		Automatic			Automatic	4.65886
36	C12	test	FAM	Unknown	15.5616	82.6	Auto Tm							Automatic Ct		Automatic			Automatic	4.65886
26	C2	test	FAM	Unknown	13.5657	85.2	Auto Tm							Automatic Ct		Automatic			Automatic	4.65886
27	C3	test	FAM	Unknown	13.5471	85.4	Auto Tm							Automatic Ct		Automatic			Automatic	4.65886
28	C4	test	FAM	Unknown	20.33	85.9	Auto Tm							Automatic Ct		Automatic			Automatic	4.65886
29	C5	test	FAM	Unknown	20.2923	86.1	Auto Tm							Automatic Ct		Automatic			Automatic	4.65886
30	C6	test	FAM	Unknown	20.3363	86.3	Auto Tm							Automatic Ct		Automatic			Automatic	4.65886
31	C7	test	FAM	Unknown	19.4522	84.2	Auto Tm							Automatic Ct		Automatic			Automatic	4.65886
32	C8	test	FAM	Unknown	19.4045	84	Auto Tm							Automatic Ct		Automatic			Automatic	4.65886
33	C9	test	FAM	Unknown	19.8462	83.7	Auto Tm							Automatic Ct		Automatic			Automatic	4.65886
37	D1	test	FAM	Unknown	18.3802	84.1	Auto Tm							Automatic Ct		Automatic			Automatic	4.65886
46	D10	test	FAM	Unknown	19.6522	83.9	Auto Tm							Automatic Ct		Automatic			Automatic	4.65886
47	D11	test	FAM	Unknown	19.3496	83.5	Auto Tm							Automatic Ct		Automatic			Automatic	4.65886
48	D12	test	FAM	Unknown	19.7405	83.3	Auto Tm							Automatic Ct		Automatic			Automatic	4.65886
38	D2	test	FAM	Unknown	18.3178	84.4	Auto Tm							Automatic Ct		Automatic			Automatic	4.65886
39	D3	test	FAM	Unknown	18.3432	84.8	Auto Tm							Automatic Ct		Automatic			Automatic	4.65886
40	D4	test	FAM	Unknown	26.3746	84	Auto Tm							Automatic Ct		Automatic			Automatic	4.65886
41	D5	test	FAM	Unknown	26.4709	84.2	Auto Tm							Automatic Ct		Automatic			Automatic	4.65886
42	D6	test	FAM	Unknown	26.3579	84.4	Auto Tm							Automatic Ct		Automatic			Automatic	4.65886
43	D7	test	FAM	Unknown	18.1609	80	Auto Tm							Automatic Ct		Automatic			Automatic	4.65886
44	D8	test	FAM	Unknown	18.1986	79.8	Auto Tm							Automatic Ct		Automatic			Automatic	4.65886
45	D9	test	FAM	Unknown	18.1525	79.4	Auto Tm							Automatic Ct		Automatic			Automatic	4.65886
49	E1	test	FAM	Unknown	18.8917	84.1	Auto Tm							Automatic Ct		Automatic			Automatic	4.65886
58	E10	test	FAM	Unknown	19.7699	83.9	Auto Tm							Automatic Ct		Automatic			Automatic	4.65886
59	E11	test	FAM	Unknown	19.5563	83.5	Auto Tm							Automatic Ct		Automatic			Automatic	4.65886
60	E12	test	FAM	Unknown	19.6926	83.3	Auto Tm							Automatic Ct		Automatic			Automatic	4.65886
50	E2	test	FAM	Unknown	18.9424	84.4	Auto Tm							Automatic Ct		Automatic			Automatic	4.65886
51	E3	test	FAM	Unknown	18.5362	84.8	Auto Tm							Automatic Ct		Automatic			Automatic	4.65886
52	E4	test	FAM	Unknown	26.6893	84.2	Auto Tm							Automatic Ct		Automatic			Automatic	4.65886
53	E5	test	FAM	Unknown	26.6818	84.4	Auto Tm							Automatic Ct		Automatic			Automatic	4.65886
54	E6	test	FAM	Unknown	26.5976	84.6	Auto Tm							Automatic Ct		Automatic			Automatic	4.65886
55	E7	test	FAM	Unknown	18.4585	80.2	Auto Tm							Automatic Ct		Automatic			Automatic	4.65886
56	E8	test	FAM	Unknown	18.4478	80	Auto Tm							Automatic Ct		Automatic			Automatic	4.65886
57	E9	test	FAM	Unknown	18.4622	79.6	Auto Tm							Automatic Ct		Automatic			Automatic	4.65886
61	F1	test	FAM	Unknown	18.7601	84.1	Auto Tm							Automatic Ct		Automatic			Automatic	4.65886
70	F10	test	FAM	Unknown	19.5145	83.9	Auto Tm							Automatic Ct		Automatic			Automatic	4.65886
71	F11	test	FAM	Unknown	19.4801	83.5	Auto Tm							Automatic Ct		Automatic			Automatic	4.65886
72	F12	test	FAM	Unknown	19.6948	83.3	Auto Tm							Automatic Ct		Automatic			Automatic	4.65886
62	F2	test	FAM	Unknown	18.784	84.4	Auto Tm							Automatic Ct		Automatic			Automatic	4.65886
63	F3	test	FAM	Unknown	18.9215	84.6	Auto Tm							Automatic Ct		Automatic			Automatic	4.65886
64	F4	test	FAM	Unknown	26.9569	83.8	Auto Tm							Automatic Ct		Automatic			Automatic	4.65886
65	F5	test	FAM	Unknown	26.6678	84.2	Auto Tm							Automatic Ct		Automatic			Automatic	4.65886
66	F6	test	FAM	Unknown	26.8365	84.4	Auto Tm							Automatic Ct		Automatic			Automatic	4.65886
67	F7	test	FAM	Unknown	18.5415	80	Auto Tm							Automatic Ct		Automatic			Automatic	4.65886
68	F8	test	FAM	Unknown	18.4373	79.8	Auto Tm							Automatic Ct		Automatic			Automatic	4.65886
69	F9	test	FAM	Unknown	18.4596	79.4	Auto Tm							Automatic Ct		Automatic			Automatic	4.65886
Slope		cycles/log decade
Y-Intercept
R^2
NAP	LPL

## Sheet: CT3
SDS 2.4	AQ Results	1
Filename	2020-11-3-2
PlateID
Assay Type	Absolute Quantification
Run DateTime	2020-11-3-2 3:17:03
Operator
ThermalCycleParams
Sample Information
Well	Sample Name	Detector Name	Reporter	Task	Ct	Tm Value	Tm Type	Quantity	Qty Mean	Qty StdDev	Ct Median	Ct Mean	Ct StdDev	Ct Type	Template Name	Baseline Type	Baseline Start	Baseline Stop	Threshold Type	Threshold	FOS	HMD	LME	EW	BPR	NAW	HNS	HRN	EAF	BAF	TAF	CAF
1	A1	test	FAM	Unknown	19.5747	84.7	Auto Tm							Automatic Ct		Automatic			Automatic	4.00549
10	A10	test	FAM	Unknown	21.1256	83.1	Auto Tm							Automatic Ct		Automatic			Automatic	4.00549
11	A11	test	FAM	Unknown	21.167	82.9	Auto Tm							Automatic Ct		Automatic			Automatic	4.00549
12	A12	test	FAM	Unknown	21.1425	82.9	Auto Tm							Automatic Ct		Automatic			Automatic	4.00549
2	A2	test	FAM	Unknown	19.4731	84.7	Auto Tm							Automatic Ct		Automatic			Automatic	4.00549
3	A3	test	FAM	Unknown	19.5394	84.9	Auto Tm							Automatic Ct		Automatic			Automatic	4.00549
4	A4	test	FAM	Unknown	21.1961	82.6	Auto Tm							Automatic Ct		Automatic			Automatic	4.00549
5	A5	test	FAM	Unknown	21.078	82.8	Auto Tm							Automatic Ct		Automatic			Automatic	4.00549
6	A6	test	FAM	Unknown	21.1657	83.1	Auto Tm							Automatic Ct		Automatic			Automatic	4.00549
7	A7	test	FAM	Unknown	19.8835	79.5	Auto Tm							Automatic Ct		Automatic			Automatic	4.00549
8	A8	test	FAM	Unknown	19.8019	79.1	Auto Tm							Automatic Ct		Automatic			Automatic	4.00549
9	A9	test	FAM	Unknown	19.7576	78.7	Auto Tm							Automatic Ct		Automatic			Automatic	4.00549
13	B1	test	FAM	Unknown	19.5351	84.7	Auto Tm							Automatic Ct		Automatic			Automatic	4.00549
22	B10	test	FAM	Unknown	20.1707	83.5	Auto Tm							Automatic Ct		Automatic			Automatic	4.00549
23	B11	test	FAM	Unknown	20.2163	83.1	Auto Tm							Automatic Ct		Automatic			Automatic	4.00549
24	B12	test	FAM	Unknown	20.327	82.9	Auto Tm							Automatic Ct		Automatic			Automatic	4.00549
14	B2	test	FAM	Unknown	19.4143	85.1	Auto Tm							Automatic Ct		Automatic			Automatic	4.00549
15	B3	test	FAM	Unknown	19.469	85.3	Auto Tm							Automatic Ct		Automatic			Automatic	4.00549
16	B4	test	FAM	Unknown	20.0561	82.8	Auto Tm							Automatic Ct		Automatic			Automatic	4.00549
17	B5	test	FAM	Unknown	19.9328	83	Auto Tm							Automatic Ct		Automatic			Automatic	4.00549
18	B6	test	FAM	Unknown	19.9326	83.3	Auto Tm							Automatic Ct		Automatic			Automatic	4.00549
19	B7	test	FAM	Unknown	19.0435	79.7	Auto Tm							Automatic Ct		Automatic			Automatic	4.00549
20	B8	test	FAM	Unknown	19.08	79.3	Auto Tm							Automatic Ct		Automatic			Automatic	4.00549
21	B9	test	FAM	Unknown	18.8118	78.9	Auto Tm							Automatic Ct		Automatic			Automatic	4.00549
25	C1	test	FAM	Unknown	19.7325	84.9	Auto Tm							Automatic Ct		Automatic			Automatic	4.00549
34	C10	test	FAM	Unknown	21.0078	83.9	Auto Tm							Automatic Ct		Automatic			Automatic	4.00549
35	C11	test	FAM	Unknown	20.9818	83.4	Auto Tm							Automatic Ct		Automatic			Automatic	4.00549
36	C12	test	FAM	Unknown	21.0349	83	Auto Tm							Automatic Ct		Automatic			Automatic	4.00549
26	C2	test	FAM	Unknown	19.704	85.5	Auto Tm							Automatic Ct		Automatic			Automatic	4.00549
27	C3	test	FAM	Unknown	19.8892	85.9	Auto Tm							Automatic Ct		Automatic			Automatic	4.00549
28	C4	test	FAM	Unknown	20.3556	83.4	Auto Tm							Automatic Ct		Automatic			Automatic	4.00549
29	C5	test	FAM	Unknown	20.3171	83.3	Auto Tm							Automatic Ct		Automatic			Automatic	4.00549
30	C6	test	FAM	Unknown	20.3128	83.5	Auto Tm							Automatic Ct		Automatic			Automatic	4.00549
31	C7	test	FAM	Unknown	19.5432	79.7	Auto Tm							Automatic Ct		Automatic			Automatic	4.00549
32	C8	test	FAM	Unknown	19.5144	79.5	Auto Tm							Automatic Ct		Automatic			Automatic	4.00549
33	C9	test	FAM	Unknown	19.3818	79.3	Auto Tm							Automatic Ct		Automatic			Automatic	4.00549
37	D1	test	FAM	Unknown	22.9597	86.1	Auto Tm							Automatic Ct		Automatic			Automatic	4.00549
46	D10	test	FAM	Unknown	14.1537	86.2	Auto Tm							Automatic Ct		Automatic			Automatic	4.00549
47	D11	test	FAM	Unknown	13.9686	85.6	Auto Tm							Automatic Ct		Automatic			Automatic	4.00549
48	D12	test	FAM	Unknown	14.3212	85.2	Auto Tm							Automatic Ct		Automatic			Automatic	4.00549
38	D2	test	FAM	Unknown	22.9555	86.8	Auto Tm							Automatic Ct		Automatic			Automatic	4.00549
39	D3	test	FAM	Unknown	23.0147	87.6	Auto Tm							Automatic Ct		Automatic			Automatic	4.00549
40	D4	test	FAM	Unknown	18.4191	88.4	Auto Tm							Automatic Ct		Automatic			Automatic	4.00549
41	D5	test	FAM	Unknown	18.3654	87.9	Auto Tm							Automatic Ct		Automatic			Automatic	4.00549
42	D6	test	FAM	Unknown	18.4186	87.9	Auto Tm							Automatic Ct		Automatic			Automatic	4.00549
43	D7	test	FAM	Unknown	14.0049	86.6	Auto Tm							Automatic Ct		Automatic			Automatic	4.00549
44	D8	test	FAM	Unknown	14.0054	86.2	Auto Tm							Automatic Ct		Automatic			Automatic	4.00549
45	D9	test	FAM	Unknown	14.2111	86	Auto Tm							Automatic Ct		Automatic			Automatic	4.00549
49	E1	test	FAM	Unknown	20.8927	86.1	Auto Tm							Automatic Ct		Automatic			Automatic	4.00549
58	E10	test	FAM	Unknown	13.4603	86	Auto Tm							Automatic Ct		Automatic			Automatic	4.00549
59	E11	test	FAM	Unknown	13.4105	85.6	Auto Tm							Automatic Ct		Automatic			Automatic	4.00549
60	E12	test	FAM	Unknown	13.7661	85.2	Auto Tm							Automatic Ct		Automatic			Automatic	4.00549
50	E2	test	FAM	Unknown	20.9011	86.8	Auto Tm							Automatic Ct		Automatic			Automatic	4.00549
51	E3	test	FAM	Unknown	20.8885	87.4	Auto Tm							Automatic Ct		Automatic			Automatic	4.00549
52	E4	test	FAM	Unknown	17.5469	88.2	Auto Tm							Automatic Ct		Automatic			Automatic	4.00549
53	E5	test	FAM	Unknown	17.5941	87.9	Auto Tm							Automatic Ct		Automatic			Automatic	4.00549
54	E6	test	FAM	Unknown	17.5375	87.9	Auto Tm							Automatic Ct		Automatic			Automatic	4.00549
55	E7	test	FAM	Unknown	13.7348	86.6	Auto Tm							Automatic Ct		Automatic			Automatic	4.00549
56	E8	test	FAM	Unknown	13.6513	86.2	Auto Tm							Automatic Ct		Automatic			Automatic	4.00549
57	E9	test	FAM	Unknown	13.746	86	Auto Tm							Automatic Ct		Automatic			Automatic	4.00549
61	F1	test	FAM	Unknown	21.068	85.7	Auto Tm							Automatic Ct		Automatic			Automatic	4.00549
70	F10	test	FAM	Unknown	13.8414	85.4	Auto Tm							Automatic Ct		Automatic			Automatic	4.00549
71	F11	test	FAM	Unknown	13.7849	85.2	Auto Tm							Automatic Ct		Automatic			Automatic	4.00549
72	F12	test	FAM	Unknown	13.6822	84.8	Auto Tm							Automatic Ct		Automatic			Automatic	4.00549
62	F2	test	FAM	Unknown	21.0391	86.3	Auto Tm							Automatic Ct		Automatic			Automatic	4.00549
63	F3	test	FAM	Unknown	21.0523	86.6	Auto Tm							Automatic Ct		Automatic			Automatic	4.00549
64	F4	test	FAM	Unknown	18.4992	87.2	Auto Tm							Automatic Ct		Automatic			Automatic	4.00549
65	F5	test	FAM	Unknown	18.5355	87.4	Auto Tm							Automatic Ct		Automatic			Automatic	4.00549
66	F6	test	FAM	Unknown	18.4959	87.4	Auto Tm							Automatic Ct		Automatic			Automatic	4.00549
67	F7	test	FAM	Unknown	14.0893	86.2	Auto Tm							Automatic Ct		Automatic			Automatic	4.00549
68	F8	test	FAM	Unknown	13.8095	85.8	Auto Tm							Automatic Ct		Automatic			Automatic	4.00549
69	F9	test	FAM	Unknown	13.8899	85.6	Auto Tm							Automatic Ct		Automatic			Automatic	4.00549
73	G1	test	FAM	Unknown	20.0718	83.6	Auto Tm							Automatic Ct		Automatic			Automatic	4.00549
82	G10	test	FAM	Unknown	Undetermined	77.3	Auto Tm							Automatic Ct		Automatic			Automatic	4.00549				TRUE		TRUE			TRUE
83	G11	test	FAM	Unknown	Undetermined	70.7	Auto Tm							Automatic Ct		Automatic			Automatic	4.00549				TRUE		TRUE
84	G12	test	FAM	Unknown	Undetermined	83.8	Auto Tm							Automatic Ct		Automatic			Automatic	4.00549				TRUE		TRUE
74	G2	test	FAM	Unknown	20.1348	83.8	Auto Tm							Automatic Ct		Automatic			Automatic	4.00549
75	G3	test	FAM	Unknown	20.0956	83.9	Auto Tm							Automatic Ct		Automatic			Automatic	4.00549
76	G4	test	FAM	Unknown	19.9621	84.3	Auto Tm							Automatic Ct		Automatic			Automatic	4.00549
77	G5	test	FAM	Unknown	20.2693	84.3	Auto Tm							Automatic Ct		Automatic			Automatic	4.00549
78	G6	test	FAM	Unknown	20.3104	84.5	Auto Tm							Automatic Ct		Automatic			Automatic	4.00549
79	G7	test	FAM	Unknown	20.2734	84.7	Auto Tm							Automatic Ct		Automatic			Automatic	4.00549
80	G8	test	FAM	Unknown	20.4323	84.5	Auto Tm							Automatic Ct		Automatic			Automatic	4.00549
81	G9	test	FAM	Unknown	20.3557	84.3	Auto Tm							Automatic Ct		Automatic			Automatic	4.00549
85	H1	test	FAM	Unknown	27.8911	82.4	Auto Tm							Automatic Ct		Automatic			Automatic	4.00549				TRUE
94	H10	test	FAM	Unknown	Undetermined	68.4	Auto Tm							Automatic Ct		Automatic			Automatic	4.00549				TRUE		TRUE
95	H11	test	FAM	Unknown	Undetermined	69.9	Auto Tm							Automatic Ct		Automatic			Automatic	4.00549				TRUE		TRUE			TRUE
96	H12	test	FAM	Unknown	Undetermined	71.6	Auto Tm							Automatic Ct		Automatic			Automatic	4.00549				TRUE		TRUE			TRUE
86	H2	test	FAM	Unknown	27.8853	82.4	Auto Tm							Automatic Ct		Automatic			Automatic	4.00549
87	H3	test	FAM	Unknown	27.9881	82.8	Auto Tm							Automatic Ct		Automatic			Automatic	4.00549
88	H4	test	FAM	Unknown	27.9131	82.8	Auto Tm							Automatic Ct		Automatic			Automatic	4.00549
89	H5	test	FAM	Unknown	28.0224	83	Auto Tm							Automatic Ct		Automatic			Automatic	4.00549
90	H6	test	FAM	Unknown	28.0664	83.1	Auto Tm							Automatic Ct		Automatic			Automatic	4.00549
91	H7	test	FAM	Unknown	28.3222	83.3	Auto Tm							Automatic Ct		Automatic			Automatic	4.00549
92	H8	test	FAM	Unknown	28.4038	83.1	Auto Tm							Automatic Ct		Automatic			Automatic	4.00549
93	H9	test	FAM	Unknown	28.4662	83.1	Auto Tm							Automatic Ct		Automatic			Automatic	4.00549
Slope		cycles/log decade
Y-Intercept
R^2
NAP	LPL
