# Supplementary material for: Suppressing circ_0008494 inhibits HSCs activation by regulating the miR-185-3p/Col1a1 axis
Source: Front Pharmacol. 2022 Nov 17;13:1050093. doi: 10.3389/fphar.2022.1050093 (PMC9713816; doi:10.3389/fphar.2022.1050093)
Supplement: Supplementary file 3 [file DataSheet1.ZIP › raw data1/Pcr/FigureS6 TGF target genes.xlsx]

## Sheet: sheet1
gene	group	Replicate #	Threshold Cycle (Ct)	Ct Mean	Ct Std. Dev		gene	group	Replicate #	Threshold Cycle (Ct)	Ct Mean	Ct Std. Dev		ΔCt	STDDEV		ΔΔCT (Target-Aveg Control)	2^-ΔΔCt		Low	HIGH	Error-	Error+
BRD4	NC	1	16.3912				GAPDH	NC	1	11.9804
BRD4	NC	2	16.3996				GAPDH	NC	2	11.4024
BRD4	NC	3	16.4985	16.4298	0.0596807		GAPDH	NC	3	11.463	11.6152	0.31765		4.81454	0.323208		0	1		0.799291	1.25111	0.200709	0.251109
BRD4	TGF	1	16.9256				GAPDH	TGF	1	12.9071
BRD4	TGF	2	16.7572				GAPDH	TGF	2	13.1624
BRD4	TGF	3	16.8861	16.8563	0.0880577		GAPDH	TGF	3	12.7414	12.9369	0.212062		3.91933	0.229618		-0.895208	1.85988		1.58622	2.18075	0.273661	0.320874
FGF5	NC	1	19.0346				GAPDH	NC	1	11.9804
FGF5	NC	2	19.0597				GAPDH	NC	2	11.4024
FGF5	NC	3	19.1341	19.0761	0.0517318		GAPDH	NC	3	11.463	11.6152	0.31765		7.46088	0.321835		0	1		0.800052	1.24992	0.199948	0.249919
FGF5	TGF	1	19.0452				GAPDH	TGF	1	12.9071
FGF5	TGF	2	18.9371				GAPDH	TGF	2	13.1624
FGF5	TGF	3	19.1293	19.0372	0.0963249		GAPDH	TGF	3	12.7414	12.9369	0.212062		6.10022	0.232913		-1.36065	2.56802		2.18516	3.01795	0.382853	0.449931
COl1a1	NC	1	22.608				GAPDH	NC	1	11.9804
COl1a1	NC	2	22.4402				GAPDH	NC	2	11.4024
COl1a1	NC	3	22.5325	22.5269	0.0840198		GAPDH	NC	3	11.463	11.6152	0.31765		10.9117	0.328574		0	1		0.796323	1.25577	0.203677	0.255772
COl1a1	TGF	1	21.0864				GAPDH	TGF	1	12.9071
COl1a1	TGF	2	21.2078				GAPDH	TGF	2	13.1624
COl1a1	TGF	3	21.0823	21.1255	0.0713124		GAPDH	TGF	3	12.7414	12.9369	0.212062		8.18854	0.223731		-2.72311	6.60296		5.65443	7.7106	0.948529	1.10764
Statistical analysis:t tests	T-Test：
p value(TGF vs blank)	BRD4	0.016
	FGF5	0.0045
	COl1a1	0.0008

## Sheet: CT
SDS 2.4	AQ Results	1
Filename	2020-11-3-1
PlateID
Assay Type	Absolute Quantification
Run DateTime	2020-11-03 11:52:18
Operator
ThermalCycleParams
Sample Information
Well	Sample Name	Detector Name	Reporter	Task	Ct	Tm Value	Tm Type	Quantity	Qty Mean	Qty StdDev	Ct Median	Ct Mean	Ct StdDev	Ct Type	Template Name	Baseline Type	Baseline Start	Baseline Stop	Threshold Type	Threshold	FOS	HMD	LME	EW	BPR	NAW	HNS	HRN	EAF	BAF	TAF	CAF
1	A1	test	FAM	Unknown	12.9071	84.6	Auto Tm							Automatic Ct		Automatic			Automatic	3.50049
10	A10	test	FAM	Unknown	19.0452	81.9	Auto Tm							Automatic Ct		Automatic			Automatic	3.50049
11	A11	test	FAM	Unknown	18.9371	81.6	Auto Tm							Automatic Ct		Automatic			Automatic	3.50049
12	A12	test	FAM	Unknown	19.1293	81.6	Auto Tm							Automatic Ct		Automatic			Automatic	3.50049
2	A2	test	FAM	Unknown	13.1624	84.8	Auto Tm							Automatic Ct		Automatic			Automatic	3.50049
3	A3	test	FAM	Unknown	12.7414	84.8	Auto Tm							Automatic Ct		Automatic			Automatic	3.50049
4	A4	test	FAM	Unknown	16.9256	80.2	Auto Tm							Automatic Ct		Automatic			Automatic	3.50049
5	A5	test	FAM	Unknown	16.7572	80.2	Auto Tm							Automatic Ct		Automatic			Automatic	3.50049
6	A6	test	FAM	Unknown	16.8861	80.4	Auto Tm							Automatic Ct		Automatic			Automatic	3.50049
7	A7	test	FAM	Unknown	20.6398	85.1	Auto Tm							Automatic Ct		Automatic			Automatic	3.50049
8	A8	test	FAM	Unknown	20.3843	84.9	Auto Tm							Automatic Ct		Automatic			Automatic	3.50049
9	A9	test	FAM	Unknown	20.3964	84.7	Auto Tm							Automatic Ct		Automatic			Automatic	3.50049
13	B1	test	FAM	Unknown	12.9804	84.8	Auto Tm							Automatic Ct		Automatic			Automatic	3.50049
22	B10	test	FAM	Unknown	19.0346	82	Auto Tm							Automatic Ct		Automatic			Automatic	3.50049
23	B11	test	FAM	Unknown	19.0597	82	Auto Tm							Automatic Ct		Automatic			Automatic	3.50049
24	B12	test	FAM	Unknown	19.1341	81.8	Auto Tm							Automatic Ct		Automatic			Automatic	3.50049
14	B2	test	FAM	Unknown	12.4024	84.8	Auto Tm							Automatic Ct		Automatic			Automatic	3.50049
15	B3	test	FAM	Unknown	12.463	85	Auto Tm							Automatic Ct		Automatic			Automatic	3.50049
16	B4	test	FAM	Unknown	16.3912	80.4	Auto Tm							Automatic Ct		Automatic			Automatic	3.50049
17	B5	test	FAM	Unknown	16.3996	80.6	Auto Tm							Automatic Ct		Automatic			Automatic	3.50049
18	B6	test	FAM	Unknown	16.4985	80.7	Auto Tm							Automatic Ct		Automatic			Automatic	3.50049
19	B7	test	FAM	Unknown	19.7652	85.5	Auto Tm							Automatic Ct		Automatic			Automatic	3.50049
20	B8	test	FAM	Unknown	19.5699	85.3	Auto Tm							Automatic Ct		Automatic			Automatic	3.50049
21	B9	test	FAM	Unknown	19.5613	84.9	Auto Tm							Automatic Ct		Automatic			Automatic	3.50049
25	C1	test	FAM	Unknown	21.0864	83.7	Auto Tm							Automatic Ct		Automatic			Automatic	3.50049
34	C10	test	FAM	Unknown	12.634	85.1	Auto Tm							Automatic Ct		Automatic			Automatic	3.50049
35	C11	test	FAM	Unknown	12.9712	84.9	Auto Tm							Automatic Ct		Automatic			Automatic	3.50049
36	C12	test	FAM	Unknown	12.7826	84.7	Auto Tm							Automatic Ct		Automatic			Automatic	3.50049
26	C2	test	FAM	Unknown	21.2078	83.9	Auto Tm							Automatic Ct		Automatic			Automatic	3.50049							TRUE
27	C3	test	FAM	Unknown	21.0823	84	Auto Tm							Automatic Ct		Automatic			Automatic	3.50049
28	C4	test	FAM	Unknown	19.3455	86.3	Auto Tm							Automatic Ct		Automatic			Automatic	3.50049
29	C5	test	FAM	Unknown	19.308	86.5	Auto Tm							Automatic Ct		Automatic			Automatic	3.50049
30	C6	test	FAM	Unknown	19.4026	86.7	Auto Tm							Automatic Ct		Automatic			Automatic	3.50049
31	C7	test	FAM	Unknown	14.503	87.2	Auto Tm							Automatic Ct		Automatic			Automatic	3.50049
32	C8	test	FAM	Unknown	14.059	86.8	Auto Tm							Automatic Ct		Automatic			Automatic	3.50049
33	C9	test	FAM	Unknown	14.0161	86.6	Auto Tm							Automatic Ct		Automatic			Automatic	3.50049
37	D1	test	FAM	Unknown	22.608	83.7	Auto Tm							Automatic Ct		Automatic			Automatic	3.50049
46	D10	test	FAM	Unknown	12.2255	85.5	Auto Tm							Automatic Ct		Automatic			Automatic	3.50049
47	D11	test	FAM	Unknown	12.1814	85.3	Auto Tm							Automatic Ct		Automatic			Automatic	3.50049
48	D12	test	FAM	Unknown	12.2907	85	Auto Tm							Automatic Ct		Automatic			Automatic	3.50049
38	D2	test	FAM	Unknown	22.4402	84	Auto Tm							Automatic Ct		Automatic			Automatic	3.50049
39	D3	test	FAM	Unknown	22.5325	84.4	Auto Tm							Automatic Ct		Automatic			Automatic	3.50049
40	D4	test	FAM	Unknown	18.7539	86.9	Auto Tm							Automatic Ct		Automatic			Automatic	3.50049
41	D5	test	FAM	Unknown	18.7172	87	Auto Tm							Automatic Ct		Automatic			Automatic	3.50049
42	D6	test	FAM	Unknown	18.5686	87	Auto Tm							Automatic Ct		Automatic			Automatic	3.50049
43	D7	test	FAM	Unknown	15.8482	87.6	Auto Tm							Automatic Ct		Automatic			Automatic	3.50049
44	D8	test	FAM	Unknown	15.9426	87.4	Auto Tm							Automatic Ct		Automatic			Automatic	3.50049
45	D9	test	FAM	Unknown	15.9429	87.2	Auto Tm							Automatic Ct		Automatic			Automatic	3.50049
49	E1	test	FAM	Unknown	18.3137	84	Auto Tm							Automatic Ct		Automatic			Automatic	3.50049
58	E10	test	FAM	Unknown	19.489	84.1	Auto Tm							Automatic Ct		Automatic			Automatic	3.50049
59	E11	test	FAM	Unknown	19.3354	83.7	Auto Tm							Automatic Ct		Automatic			Automatic	3.50049
60	E12	test	FAM	Unknown	19.491	83.5	Auto Tm							Automatic Ct		Automatic			Automatic	3.50049
50	E2	test	FAM	Unknown	18.1833	84.2	Auto Tm							Automatic Ct		Automatic			Automatic	3.50049
51	E3	test	FAM	Unknown	18.2525	84.8	Auto Tm							Automatic Ct		Automatic			Automatic	3.50049
52	E4	test	FAM	Unknown	27.0713	84	Auto Tm							Automatic Ct		Automatic			Automatic	3.50049
53	E5	test	FAM	Unknown	27.0507	84.2	Auto Tm							Automatic Ct		Automatic			Automatic	3.50049
54	E6	test	FAM	Unknown	27.0719	84.4	Auto Tm							Automatic Ct		Automatic			Automatic	3.50049
55	E7	test	FAM	Unknown	18.1312	80.2	Auto Tm							Automatic Ct		Automatic			Automatic	3.50049
56	E8	test	FAM	Unknown	18.0672	80	Auto Tm							Automatic Ct		Automatic			Automatic	3.50049
57	E9	test	FAM	Unknown	17.9634	79.6	Auto Tm							Automatic Ct		Automatic			Automatic	3.50049
61	F1	test	FAM	Unknown	18.9316	84	Auto Tm							Automatic Ct		Automatic			Automatic	3.50049
70	F10	test	FAM	Unknown	19.3627	84	Auto Tm							Automatic Ct		Automatic			Automatic	3.50049
71	F11	test	FAM	Unknown	18.4875	83.7	Auto Tm							Automatic Ct		Automatic			Automatic	3.50049
72	F12	test	FAM	Unknown	19.4403	83.5	Auto Tm							Automatic Ct		Automatic			Automatic	3.50049
62	F2	test	FAM	Unknown	19.0712	84.2	Auto Tm							Automatic Ct		Automatic			Automatic	3.50049
63	F3	test	FAM	Unknown	18.9521	84.6	Auto Tm							Automatic Ct		Automatic			Automatic	3.50049
64	F4	test	FAM	Unknown	27.1497	83.8	Auto Tm							Automatic Ct		Automatic			Automatic	3.50049
65	F5	test	FAM	Unknown	27.1853	84	Auto Tm							Automatic Ct		Automatic			Automatic	3.50049
66	F6	test	FAM	Unknown	27.2223	84.4	Auto Tm							Automatic Ct		Automatic			Automatic	3.50049
67	F7	test	FAM	Unknown	17.6451	80.4	Auto Tm							Automatic Ct		Automatic			Automatic	3.50049
68	F8	test	FAM	Unknown	18.0011	80.2	Auto Tm							Automatic Ct		Automatic			Automatic	3.50049
69	F9	test	FAM	Unknown	17.6559	79.8	Auto Tm							Automatic Ct		Automatic			Automatic	3.50049
73	G1	test	FAM	Unknown	Undetermined	73.8	Auto Tm							Automatic Ct		Automatic			Automatic	3.50049				TRUE		TRUE			TRUE
82	G10	test	FAM	Unknown	Undetermined	74.4	Auto Tm							Automatic Ct		Automatic			Automatic	3.50049				TRUE		TRUE			TRUE
83	G11	test	FAM	Unknown	Undetermined	65.7	Auto Tm							Automatic Ct		Automatic			Automatic	3.50049				TRUE		TRUE			TRUE
84	G12	test	FAM	Unknown	Undetermined	74.2	Auto Tm							Automatic Ct		Automatic			Automatic	3.50049				TRUE		TRUE			TRUE
74	G2	test	FAM	Unknown	Undetermined	69.4	Auto Tm							Automatic Ct		Automatic			Automatic	3.50049				TRUE		TRUE
75	G3	test	FAM	Unknown	Undetermined	64.5	Auto Tm							Automatic Ct		Automatic			Automatic	3.50049				TRUE		TRUE
76	G4	test	FAM	Unknown	Undetermined	93.4	Auto Tm							Automatic Ct		Automatic			Automatic	3.50049				TRUE		TRUE			TRUE
77	G5	test	FAM	Unknown	Undetermined	72.8	Auto Tm							Automatic Ct		Automatic			Automatic	3.50049				TRUE		TRUE			TRUE
78	G6	test	FAM	Unknown	Undetermined	82.3	Auto Tm							Automatic Ct		Automatic			Automatic	3.50049				TRUE		TRUE			TRUE
79	G7	test	FAM	Unknown	Undetermined	65.2	Auto Tm							Automatic Ct		Automatic			Automatic	3.50049				TRUE		TRUE			TRUE
80	G8	test	FAM	Unknown	Undetermined	83	Auto Tm							Automatic Ct		Automatic			Automatic	3.50049				TRUE		TRUE
81	G9	test	FAM	Unknown	Undetermined	72.6	Auto Tm							Automatic Ct		Automatic			Automatic	3.50049				TRUE		TRUE			TRUE
85	H1	test	FAM	Unknown	Undetermined	72.4	Auto Tm							Automatic Ct		Automatic			Automatic	3.50049				TRUE		TRUE			TRUE
94	H10	test	FAM	Unknown	Undetermined	83.6	Auto Tm							Automatic Ct		Automatic			Automatic	3.50049				TRUE		TRUE
95	H11	test	FAM	Unknown	Undetermined	91.8	Auto Tm							Automatic Ct		Automatic			Automatic	3.50049				TRUE		TRUE
96	H12	test	FAM	Unknown	Undetermined	78.2	Auto Tm							Automatic Ct		Automatic			Automatic	3.50049				TRUE		TRUE			TRUE
86	H2	test	FAM	Unknown	Undetermined	73.2	Auto Tm							Automatic Ct		Automatic			Automatic	3.50049				TRUE		TRUE
87	H3	test	FAM	Unknown	Undetermined	79.8	Auto Tm							Automatic Ct		Automatic			Automatic	3.50049				TRUE		TRUE
88	H4	test	FAM	Unknown	Undetermined	90.5	Auto Tm							Automatic Ct		Automatic			Automatic	3.50049				TRUE		TRUE
89	H5	test	FAM	Unknown	Undetermined	85	Auto Tm							Automatic Ct		Automatic			Automatic	3.50049				TRUE		TRUE			TRUE
90	H6	test	FAM	Unknown	Undetermined	89.9	Auto Tm							Automatic Ct		Automatic			Automatic	3.50049				TRUE		TRUE			TRUE
91	H7	test	FAM	Unknown	Undetermined	90.1	Auto Tm							Automatic Ct		Automatic			Automatic	3.50049				TRUE		TRUE			TRUE
92	H8	test	FAM	Unknown	Undetermined	69.9	Auto Tm							Automatic Ct		Automatic			Automatic	3.50049				TRUE		TRUE
93	H9	test	FAM	Unknown	Undetermined	86.2	Auto Tm							Automatic Ct		Automatic			Automatic	3.50049				TRUE		TRUE
Slope		cycles/log decade
Y-Intercept
R^2
NAP	LPL
